# Supplementary material for: Transcriptomic Characterization of miRNAs in Pyrrhalta aenescens Fairmaire in Response to 20-Hydroxyecdysone Treatment
Source: Genes (Basel). 2025 Apr 5;16(4):435. doi: 10.3390/genes16040435 (PMC12026910; doi:10.3390/genes16040435)
Supplement: Supplementary file 1 [file genes-16-00435-s001.zip]

Archive with 8 entries (8 files):
- Table S1 Primers used for qRT-PCR validation.pdf
- Table S2 Summary of small RNA sequences.pdf
- Table S3 The length distribution and abundance.pdf
- Table S4 Summary of conserved and novel miRNAs.pdf
- Table S5 Differentially expressed miRNAs.xlsx
- Table S6 GO enrichment analysis.xlsx
- Table S7 KEGG enrichment analysis.xlsx
- Table S8 DEMs and their target genes involved in FOXO signaling pathway.xlsx
