# Supplementary material for: Transcriptomic Characterization of miRNAs in Pyrrhalta aenescens Fairmaire in Response to 20-Hydroxyecdysone Treatment
Source: Genes (Basel). 2025 Apr 5;16(4):435. doi: 10.3390/genes16040435 (PMC12026910; doi:10.3390/genes16040435)
Supplement: Supplementary file 1 [file genes-16-00435-s001.zip › Table S5 Differentially expressed miRNAs.xlsx]

## Sheet: E20vsDMSO.Differential_analysis
Index	miR_name	miR_seq	up/down	fold_change	log2(fold_change)	pvalue(t_test)
1	bmo-miR-31-5p	AGGCAAGATGTCGGCATAGCTGT	up	1.39917	0.484568	0.0282563
2	tca-miR-137-3p	TTATTGCTTGAGAATACACGTAG	up	1.57946	0.659432	0.0315244
3	dpu-miR-8	TAATACTGTCAGGTAAAGATGTCT	down	0.588165	-0.765708	0.0376002
4	tca-miR-2796-5p	AGGGGTTTCTTTCGGCCTCCAG	up	3.14659	1.65379	0.0418204
5	dpu-miR-252b	CTAAGTACTAGTGCCGCAGGT	up	1.66726	0.73748	0.0504583
6	tca-miR-2796-3p	GTAGGCCGGCGGAAACTACTTGC	up	2.25008	1.16998	0.0557788
7	PC-3p-66832_19	AACTGCGAGTCTGTAGCGCCGT	down	0.133503	-2.90505	0.0575613
8	tca-miR-34-5p	TGGCAGTGTGGTTAGCTGGTT	down	0.626661	-0.674242	0.0604937
9	aae-miR-970	TCATAAGACACACGCGGCTGT	up	1.63533	0.709581	0.0769862
10	dgr-miR-279	TGACTAGATCCACACTCATTAA	down	0.794762	-0.331406	0.080281
11	tca-miR-3049-5p	TCGGGAAGACAGTTGCGGCGGATT	up	2.66244	1.41275	0.0817723
12	tca-miR-210-5p	AGCTGCTGGACGCTGCACAAGA	up	3.94883	1.98142	0.0946185
