# Supplementary material for: Transcriptomic Characterization of miRNAs in Pyrrhalta aenescens Fairmaire in Response to 20-Hydroxyecdysone Treatment
Source: Genes (Basel). 2025 Apr 5;16(4):435. doi: 10.3390/genes16040435 (PMC12026910; doi:10.3390/genes16040435)
Supplement: Supplementary file 1 [file genes-16-00435-s001.zip › Table S6 GO enrichment analysis.xlsx]

## Sheet: Sheet1
GO_ID	GO_Term	GO_Category	IDs	Significant ID Number	Total Significant ID Number	Background ID Number	Total Background ID Number	Rich.Factor	P.value	Sig.Sign.P	Q.value	Sig.Sign.Q
GO:0007298	border follicle cell migration	Biological Process	TRINITY_DN12120_c0_g1, TRINITY_DN26594_c0_g1, TRINITY_DN4148_c0_g1, TRINITY_DN90_c0_g1, TRINITY_DN1920_c3_g1, TRINITY_DN5737_c0_g1, TRINITY_DN499_c0_g1, TRINITY_DN3600_c0_g1, TRINITY_DN13713_c0_g1, TRINITY_DN17751_c0_g3, TRINITY_DN32331_c0_g1, TRINITY_DN11782_c0_g2, TRINITY_DN2854_c0_g1, TRINITY_DN1920_c0_g1, TRINITY_DN39516_c0_g2, TRINITY_DN56_c0_g1, TRINITY_DN3_c0_g1, TRINITY_DN18272_c0_g2, TRI…	43	3616	115	19442	0.3739	1.64187e-06	****	0.0107657	*
GO:0007349	cellularization	Biological Process	TRINITY_DN12120_c0_g1, TRINITY_DN26594_c0_g1, TRINITY_DN90_c0_g1, TRINITY_DN28445_c0_g1, TRINITY_DN44973_c0_g1, TRINITY_DN18233_c0_g1, TRINITY_DN23959_c0_g1, TRINITY_DN4139_c0_g1, TRINITY_DN15500_c0_g1, TRINITY_DN3574_c0_g1, TRINITY_DN5175_c0_g1, TRINITY_DN28530_c1_g1, TRINITY_DN2114_c0_g1, TRINITY_DN3400_c0_g1, TRINITY_DN3478_c0_g1, TRINITY_DN2405_c0_g1, TRINITY_DN24977_c0_g1	17	3616	30	19442	0.5667	3.67308e-06	****	0.0120422	*
GO:0071212	subsynaptic reticulum	Cellular Component	TRINITY_DN1304_c0_g1, TRINITY_DN10351_c0_g1, TRINITY_DN4259_c0_g1, TRINITY_DN2268_c0_g1, TRINITY_DN573_c0_g1, TRINITY_DN6613_c1_g1, TRINITY_DN2186_c0_g1, TRINITY_DN6267_c0_g1	8	3616	9	19442	0.8889	1.06924e-05	****	0.0177271	*
GO:0012505	endomembrane system	Cellular Component	TRINITY_DN3309_c0_g1, TRINITY_DN12120_c0_g1, TRINITY_DN147_c0_g1, TRINITY_DN179_c0_g2, TRINITY_DN3578_c0_g1, TRINITY_DN32835_c0_g1, TRINITY_DN27384_c0_g1, TRINITY_DN4346_c0_g1, TRINITY_DN1669_c0_g1, TRINITY_DN4792_c1_g1, TRINITY_DN6383_c0_g1, TRINITY_DN194_c0_g1, TRINITY_DN16211_c0_g2, TRINITY_DN965_c0_g1, TRINITY_DN8085_c0_g1, TRINITY_DN1925_c0_g1, TRINITY_DN977_c0_g1, TRINITY_DN2913_c0_g1, TRIN…	66	3616	215	19442	0.307	1.17051e-05	****	0.0177271	*
GO:0007030	Golgi organization	Biological Process	TRINITY_DN3309_c0_g1, TRINITY_DN6809_c0_g1, TRINITY_DN26594_c0_g1, TRINITY_DN41205_c0_g1, TRINITY_DN27414_c0_g1, TRINITY_DN3608_c0_g1, TRINITY_DN3164_c1_g2, TRINITY_DN33046_c0_g1, TRINITY_DN28130_c0_g1, TRINITY_DN5315_c0_g1, TRINITY_DN3076_c0_g1, TRINITY_DN6383_c0_g1, TRINITY_DN6256_c0_g3, TRINITY_DN37778_c0_g2, TRINITY_DN13709_c0_g3, TRINITY_DN6297_c0_g1, TRINITY_DN936_c0_g1, TRINITY_DN15905_c0_…	40	3616	112	19442	0.3571	1.35177e-05	****	0.0177271	*
GO:0008039	synaptic target recognition	Biological Process	TRINITY_DN6673_c0_g1, TRINITY_DN5240_c0_g1, TRINITY_DN3173_c0_g1, TRINITY_DN1742_c0_g1, TRINITY_DN36054_c0_g1, TRINITY_DN2927_c1_g1, TRINITY_DN4623_c0_g1, TRINITY_DN914_c0_g1, TRINITY_DN486_c0_g1, TRINITY_DN3584_c0_g1, TRINITY_DN14416_c0_g1, TRINITY_DN27383_c0_g1	12	3616	19	19442	0.6316	2.29681e-05	****	0.0251003	*
GO:0007391	dorsal closure	Biological Process	TRINITY_DN12120_c0_g1, TRINITY_DN1616_c0_g1, TRINITY_DN650_c0_g1, TRINITY_DN8918_c0_g1, TRINITY_DN7082_c0_g1, TRINITY_DN528_c0_g2, TRINITY_DN13457_c0_g1, TRINITY_DN5610_c0_g1, TRINITY_DN16547_c0_g3, TRINITY_DN6222_c0_g1, TRINITY_DN28982_c0_g1, TRINITY_DN3013_c0_g1, TRINITY_DN2445_c0_g2, TRINITY_DN44973_c0_g1, TRINITY_DN908_c0_g1, TRINITY_DN23959_c0_g1, TRINITY_DN573_c0_g1, TRINITY_DN12276_c0_g1, …	32	3616	85	19442	0.3765	2.87715e-05	****	0.0269507	*
GO:0005887	integral component of plasma membrane	Cellular Component	TRINITY_DN23042_c0_g1, TRINITY_DN12576_c0_g2, TRINITY_DN45038_c0_g1, TRINITY_DN4247_c0_g2, TRINITY_DN426_c1_g1, TRINITY_DN3862_c0_g1, TRINITY_DN42582_c0_g1, TRINITY_DN7324_c0_g1, TRINITY_DN11871_c0_g1, TRINITY_DN2246_c0_g1, TRINITY_DN6809_c0_g1, TRINITY_DN10131_c0_g1, TRINITY_DN7069_c0_g1, TRINITY_DN41205_c0_g1, TRINITY_DN2130_c0_g1, TRINITY_DN18404_c0_g1, TRINITY_DN7909_c0_g1, TRINITY_DN3608_c0_…	176	3616	717	19442	0.2455	3.30195e-05	****	0.0270636	*
GO:0055085	transmembrane transport	Biological Process	TRINITY_DN7324_c0_g1, TRINITY_DN28944_c0_g1, TRINITY_DN29543_c0_g3, TRINITY_DN13025_c0_g1, TRINITY_DN7508_c0_g1, TRINITY_DN442_c1_g1, TRINITY_DN14601_c0_g1, TRINITY_DN6505_c0_g1, TRINITY_DN22765_c0_g1, TRINITY_DN24454_c0_g2, TRINITY_DN5687_c0_g1, TRINITY_DN3853_c0_g1, TRINITY_DN2972_c0_g2, TRINITY_DN10534_c0_g3, TRINITY_DN3057_c0_g1, TRINITY_DN21754_c0_g1, TRINITY_DN9798_c0_g1, TRINITY_DN23064_c0…	86	3616	322	19442	0.2671	0.000196357	***	0.137955	ns
GO:0043195	terminal bouton	Cellular Component	TRINITY_DN12120_c0_g1, TRINITY_DN9243_c0_g2, TRINITY_DN721_c0_g1, TRINITY_DN14601_c0_g1, TRINITY_DN848_c0_g1, TRINITY_DN8959_c0_g1, TRINITY_DN31409_c0_g1, TRINITY_DN207_c1_g1, TRINITY_DN8697_c0_g1, TRINITY_DN2268_c0_g1, TRINITY_DN4139_c0_g1, TRINITY_DN1020_c1_g1, TRINITY_DN8697_c0_g3, TRINITY_DN3516_c0_g2, TRINITY_DN15248_c0_g2, TRINITY_DN34260_c0_g2, TRINITY_DN13180_c0_g1, TRINITY_DN37744_c0_g1,…	19	3616	45	19442	0.4222	0.000210394	***	0.137955	ns
GO:0046843	dorsal appendage formation	Biological Process	TRINITY_DN4148_c0_g1, TRINITY_DN90_c0_g1, TRINITY_DN1341_c0_g1, TRINITY_DN499_c0_g1, TRINITY_DN17751_c0_g3, TRINITY_DN694_c0_g1, TRINITY_DN153_c0_g1, TRINITY_DN541_c0_g1, TRINITY_DN6468_c0_g1, TRINITY_DN2326_c0_g1, TRINITY_DN429_c0_g1, TRINITY_DN14457_c0_g1, TRINITY_DN2114_c0_g1, TRINITY_DN3400_c0_g1, TRINITY_DN3322_c0_g1, TRINITY_DN4683_c0_g1	16	3616	36	19442	0.4444	0.000325674	***	0.194131	ns
GO:0030707	ovarian follicle cell development	Biological Process	TRINITY_DN12120_c0_g1, TRINITY_DN4148_c0_g1, TRINITY_DN90_c0_g1, TRINITY_DN5755_c0_g1, TRINITY_DN35712_c0_g1, TRINITY_DN17751_c0_g3, TRINITY_DN13457_c0_g1, TRINITY_DN26734_c0_g1, TRINITY_DN3373_c0_g1, TRINITY_DN15025_c0_g1, TRINITY_DN1742_c0_g1, TRINITY_DN44114_c0_g1, TRINITY_DN35265_c0_g1, TRINITY_DN1928_c0_g1, TRINITY_DN7836_c0_g2, TRINITY_DN17216_c0_g1, TRINITY_DN5755_c1_g1, TRINITY_DN2114_c0_…	23	3616	61	19442	0.377	0.000358087	***	0.195665	ns
GO:0001745	compound eye morphogenesis	Biological Process	TRINITY_DN12120_c0_g1, TRINITY_DN22591_c0_g2, TRINITY_DN35712_c0_g1, TRINITY_DN646_c0_g1, TRINITY_DN4735_c0_g1, TRINITY_DN13457_c0_g1, TRINITY_DN5610_c0_g1, TRINITY_DN12659_c0_g1, TRINITY_DN10593_c0_g1, TRINITY_DN8277_c0_g1, TRINITY_DN1707_c0_g2, TRINITY_DN44973_c0_g1, TRINITY_DN1928_c0_g1, TRINITY_DN27264_c0_g1, TRINITY_DN4531_c0_g1, TRINITY_DN608_c0_g1, TRINITY_DN17216_c0_g1, TRINITY_DN2402_c0_…	23	3616	62	19442	0.371	0.000470141	***	0.237132	ns
GO:0010004	gastrulation involving germ band extension	Biological Process	TRINITY_DN1304_c0_g1, TRINITY_DN5315_c0_g1, TRINITY_DN3442_c0_g1, TRINITY_DN44973_c0_g1, TRINITY_DN54_c0_g1, TRINITY_DN5175_c0_g1, TRINITY_DN6613_c1_g1	7	3616	10	19442	0.7	0.00054112	***	0.253437	ns
GO:0060429	epithelium development	Biological Process	TRINITY_DN12120_c0_g1, TRINITY_DN90_c0_g1, TRINITY_DN8918_c0_g1, TRINITY_DN23176_c0_g1, TRINITY_DN850_c0_g1, TRINITY_DN32797_c0_g1, TRINITY_DN32688_c0_g5, TRINITY_DN13465_c0_g1, TRINITY_DN2114_c0_g1, TRINITY_DN3400_c0_g1, TRINITY_DN13180_c0_g1, TRINITY_DN722_c0_g1, TRINITY_DN39393_c0_g1, TRINITY_DN9534_c0_g1	14	3616	31	19442	0.4516	0.000626721	***	0.273961	ns
GO:0007422	peripheral nervous system development	Biological Process	TRINITY_DN4148_c0_g1, TRINITY_DN17751_c0_g3, TRINITY_DN461_c0_g1, TRINITY_DN13799_c0_g1, TRINITY_DN2856_c0_g1, TRINITY_DN24691_c0_g1, TRINITY_DN125_c0_g1, TRINITY_DN4000_c0_g1, TRINITY_DN22924_c0_g1, TRINITY_DN12808_c0_g1, TRINITY_DN44114_c0_g1, TRINITY_DN44973_c0_g1, TRINITY_DN21909_c0_g1, TRINITY_DN7836_c0_g2, TRINITY_DN26290_c0_g1, TRINITY_DN13465_c0_g1, TRINITY_DN31431_c0_g2, TRINITY_DN35801_…	21	3616	56	19442	0.375	0.000692055	***	0.283613	ns
GO:0005700	polytene chromosome	Cellular Component	TRINITY_DN2380_c0_g1, TRINITY_DN7984_c0_g1, TRINITY_DN4148_c0_g1, TRINITY_DN803_c0_g1, TRINITY_DN23062_c0_g2, TRINITY_DN35712_c0_g1, TRINITY_DN1265_c0_g1, TRINITY_DN17751_c0_g3, TRINITY_DN3692_c0_g2, TRINITY_DN28000_c0_g2, TRINITY_DN8966_c0_g2, TRINITY_DN4898_c0_g1, TRINITY_DN13573_c0_g2, TRINITY_DN6778_c0_g1, TRINITY_DN40279_c0_g1, TRINITY_DN22145_c0_g1, TRINITY_DN5878_c0_g1, TRINITY_DN3725_c0_g…	29	3616	87	19442	0.3333	0.000737264	***	0.284367	ns
GO:0008157	protein phosphatase 1 binding	Molecular Function	TRINITY_DN5889_c0_g1, TRINITY_DN26181_c0_g1, TRINITY_DN412_c0_g1, TRINITY_DN1609_c0_g1, TRINITY_DN1395_c0_g1, TRINITY_DN24015_c1_g1, TRINITY_DN492_c0_g1, TRINITY_DN5475_c0_g1, TRINITY_DN514_c0_g1, TRINITY_DN718_c0_g1, TRINITY_DN2534_c0_g1	11	3616	22	19442	0.5	0.000839985	***	0.292668	ns
GO:0007112	male meiosis cytokinesis	Biological Process	TRINITY_DN12120_c0_g1, TRINITY_DN16706_c0_g1, TRINITY_DN4473_c0_g1, TRINITY_DN28445_c0_g1, TRINITY_DN12659_c0_g1, TRINITY_DN34033_c0_g1, TRINITY_DN8277_c0_g1, TRINITY_DN608_c0_g1, TRINITY_DN15618_c0_g2	9	3616	16	19442	0.5625	0.000848055	***	0.292668	ns
GO:0010906	regulation of glucose metabolic process	Biological Process	TRINITY_DN35712_c0_g1, TRINITY_DN16633_c0_g3, TRINITY_DN1304_c0_g1, TRINITY_DN1142_c0_g1, TRINITY_DN26734_c0_g1, TRINITY_DN2484_c0_g1, TRINITY_DN977_c0_g1, TRINITY_DN3153_c0_g1, TRINITY_DN18269_c0_g1, TRINITY_DN28386_c0_g1, TRINITY_DN18260_c0_g1, TRINITY_DN7195_c0_g1, TRINITY_DN559_c0_g1, TRINITY_DN1571_c0_g1, TRINITY_DN25404_c0_g2, TRINITY_DN20797_c0_g1, TRINITY_DN107_c0_g1, TRINITY_DN21909_c0_g…	37	3616	122	19442	0.3033	0.00115193	**	0.325656	ns
GO:0046331	lateral inhibition	Biological Process	TRINITY_DN42954_c0_g1, TRINITY_DN26181_c0_g1, TRINITY_DN1550_c0_g1, TRINITY_DN646_c0_g1, TRINITY_DN4854_c0_g2, TRINITY_DN528_c0_g2, TRINITY_DN32331_c0_g1, TRINITY_DN33348_c0_g2, TRINITY_DN39895_c0_g2, TRINITY_DN31409_c0_g1, TRINITY_DN7870_c0_g1, TRINITY_DN30821_c0_g1, TRINITY_DN885_c0_g1, TRINITY_DN2059_c0_g1, TRINITY_DN18883_c0_g2, TRINITY_DN40486_c0_g4, TRINITY_DN1451_c0_g1, TRINITY_DN312_c0_g1…	41	3616	139	19442	0.295	0.00118276	**	0.325656	ns
GO:1990255	subsynaptic reticulum organization	Biological Process	TRINITY_DN1030_c0_g1, TRINITY_DN4259_c0_g1, TRINITY_DN573_c0_g1, TRINITY_DN2186_c0_g1	4	3616	4	19442	1	0.00119499	**	0.325656	ns
GO:0045500	sevenless signaling pathway	Biological Process	TRINITY_DN13347_c0_g1, TRINITY_DN15025_c0_g1, TRINITY_DN24617_c0_g1, TRINITY_DN23959_c0_g1	4	3616	4	19442	1	0.00119499	**	0.325656	ns
GO:0015297	antiporter activity	Molecular Function	TRINITY_DN3862_c0_g1, TRINITY_DN29_c2_g1, TRINITY_DN8169_c0_g1, TRINITY_DN25686_c0_g1, TRINITY_DN3917_c0_g1, TRINITY_DN25524_c0_g1, TRINITY_DN1036_c0_g1	7	3616	11	19442	0.6364	0.00124857	**	0.325656	ns
GO:0005918	septate junction	Cellular Component	TRINITY_DN528_c0_g2, TRINITY_DN880_c0_g1, TRINITY_DN5610_c0_g1, TRINITY_DN1852_c0_g1, TRINITY_DN885_c0_g1, TRINITY_DN1742_c0_g1, TRINITY_DN6013_c0_g1, TRINITY_DN51_c1_g2, TRINITY_DN426_c0_g1, TRINITY_DN486_c0_g1, TRINITY_DN946_c0_g1, TRINITY_DN13042_c0_g1, TRINITY_DN27383_c0_g1, TRINITY_DN1015_c0_g1, TRINITY_DN836_c0_g1, TRINITY_DN6267_c0_g1	16	3616	40	19442	0.4	0.00132202	**	0.325656	ns
GO:0007424	open tracheal system development	Biological Process	TRINITY_DN90_c0_g1, TRINITY_DN650_c0_g1, TRINITY_DN2759_c0_g1, TRINITY_DN4473_c0_g1, TRINITY_DN880_c0_g1, TRINITY_DN13457_c0_g1, TRINITY_DN5610_c0_g1, TRINITY_DN1054_c1_g1, TRINITY_DN2854_c0_g1, TRINITY_DN33268_c0_g1, TRINITY_DN5286_c0_g1, TRINITY_DN2257_c0_g1, TRINITY_DN27084_c0_g1, TRINITY_DN1451_c0_g1, TRINITY_DN6013_c0_g1, TRINITY_DN12808_c0_g1, TRINITY_DN44973_c0_g1, TRINITY_DN32797_c0_g1, T…	30	3616	94	19442	0.3191	0.00133793	**	0.325656	ns
GO:0009880	embryonic pattern specification	Biological Process	TRINITY_DN797_c0_g1, TRINITY_DN5713_c0_g1, TRINITY_DN2484_c0_g1, TRINITY_DN2683_c0_g1, TRINITY_DN11341_c0_g1, TRINITY_DN28386_c0_g1, TRINITY_DN6013_c0_g1, TRINITY_DN44114_c0_g1, TRINITY_DN25524_c0_g1, TRINITY_DN3322_c0_g1, TRINITY_DN3348_c0_g2	11	3616	23	19442	0.4783	0.00134097	**	0.325656	ns
GO:0007430	terminal branching, open tracheal system	Biological Process	TRINITY_DN2759_c0_g1, TRINITY_DN33268_c0_g1, TRINITY_DN4757_c0_g1, TRINITY_DN5286_c0_g1, TRINITY_DN12063_c0_g1, TRINITY_DN32797_c0_g1, TRINITY_DN7925_c0_g1, TRINITY_DN608_c0_g1, TRINITY_DN5841_c0_g1, TRINITY_DN13180_c0_g1	10	3616	20	19442	0.5	0.00145106	**	0.32809	ns
GO:0001751	compound eye photoreceptor cell differentiation	Biological Process	TRINITY_DN4792_c0_g1, TRINITY_DN1054_c1_g1, TRINITY_DN8277_c0_g1, TRINITY_DN18233_c0_g1, TRINITY_DN1928_c0_g1, TRINITY_DN27264_c0_g1, TRINITY_DN5565_c0_g1, TRINITY_DN8095_c0_g1, TRINITY_DN3322_c0_g1, TRINITY_DN33953_c0_g1	10	3616	20	19442	0.5	0.00145106	**	0.32809	ns
GO:0003333	amino acid transmembrane transport	Biological Process	TRINITY_DN17115_c0_g3, TRINITY_DN3887_c0_g1, TRINITY_DN4078_c0_g1, TRINITY_DN8214_c0_g1, TRINITY_DN20734_c0_g1, TRINITY_DN12925_c0_g5, TRINITY_DN25686_c0_g1, TRINITY_DN1808_c0_g1, TRINITY_DN1034_c0_g1, TRINITY_DN3917_c0_g1, TRINITY_DN24291_c0_g1, TRINITY_DN1202_c0_g1, TRINITY_DN5862_c0_g1, TRINITY_DN17115_c0_g1, TRINITY_DN2596_c0_g1	15	3616	37	19442	0.4054	0.00158095	**	0.345544	ns
GO:0019991	septate junction assembly	Biological Process	TRINITY_DN5315_c0_g1, TRINITY_DN2759_c0_g1, TRINITY_DN528_c0_g2, TRINITY_DN880_c0_g1, TRINITY_DN1852_c0_g1, TRINITY_DN3444_c0_g1, TRINITY_DN10708_c0_g2, TRINITY_DN6013_c0_g1, TRINITY_DN486_c0_g1, TRINITY_DN946_c0_g1, TRINITY_DN13042_c0_g1, TRINITY_DN27383_c0_g1, TRINITY_DN539_c2_g1, TRINITY_DN836_c0_g1, TRINITY_DN6267_c0_g1, TRINITY_DN28333_c0_g1	16	3616	41	19442	0.3902	0.00179814	**	0.380335	ns
GO:0045177	apical part of cell	Cellular Component	TRINITY_DN22591_c0_g2, TRINITY_DN6809_c0_g1, TRINITY_DN6731_c0_g1, TRINITY_DN3578_c0_g1, TRINITY_DN33046_c0_g1, TRINITY_DN1213_c0_g1, TRINITY_DN972_c0_g3, TRINITY_DN646_c0_g1, TRINITY_DN4792_c0_g1, TRINITY_DN32331_c0_g1, TRINITY_DN12659_c0_g1, TRINITY_DN2257_c0_g1, TRINITY_DN6013_c0_g1, TRINITY_DN27430_c0_g1, TRINITY_DN559_c0_g1, TRINITY_DN35265_c0_g1, TRINITY_DN6275_c0_g2, TRINITY_DN15546_c0_g1,…	26	3616	80	19442	0.325	0.00203696	**	0.398538	ns
GO:0046667	compound eye retinal cell programmed cell death	Biological Process	TRINITY_DN90_c0_g1, TRINITY_DN646_c0_g1, TRINITY_DN3833_c0_g1, TRINITY_DN5475_c0_g1, TRINITY_DN7836_c0_g2, TRINITY_DN2114_c0_g1	6	3616	9	19442	0.6667	0.00206434	**	0.398538	ns
GO:0042626	ATPase-coupled transmembrane transporter activity	Molecular Function	TRINITY_DN7324_c0_g1, TRINITY_DN21443_c0_g2, TRINITY_DN13025_c0_g1, TRINITY_DN442_c1_g1, TRINITY_DN6505_c0_g1, TRINITY_DN1044_c0_g1, TRINITY_DN14591_c0_g1, TRINITY_DN10534_c0_g3, TRINITY_DN21754_c0_g1, TRINITY_DN23064_c0_g1, TRINITY_DN14674_c0_g2, TRINITY_DN6167_c0_g2, TRINITY_DN4620_c0_g2, TRINITY_DN38778_c0_g1, TRINITY_DN2673_c0_g1, TRINITY_DN2580_c0_g1, TRINITY_DN3830_c0_g1, TRINITY_DN940_c1_g…	34	3616	113	19442	0.3009	0.00206654	**	0.398538	ns
GO:0007411	axon guidance	Biological Process	TRINITY_DN12576_c0_g2, TRINITY_DN473_c0_g1, TRINITY_DN29274_c0_g1, TRINITY_DN35977_c0_g1, TRINITY_DN2380_c0_g1, TRINITY_DN5755_c0_g1, TRINITY_DN412_c0_g1, TRINITY_DN1550_c0_g1, TRINITY_DN110_c0_g1, TRINITY_DN619_c0_g1, TRINITY_DN2484_c0_g1, TRINITY_DN694_c0_g1, TRINITY_DN14629_c0_g1, TRINITY_DN5852_c0_g1, TRINITY_DN3196_c0_g1, TRINITY_DN4898_c0_g1, TRINITY_DN1296_c0_g1, TRINITY_DN8697_c0_g1, TRIN…	49	3616	178	19442	0.2753	0.00217688	**	0.407823	ns
GO:0007293	germarium-derived egg chamber formation	Biological Process	TRINITY_DN12120_c0_g1, TRINITY_DN90_c0_g1, TRINITY_DN23176_c0_g1, TRINITY_DN850_c0_g1, TRINITY_DN619_c0_g1, TRINITY_DN32797_c0_g1, TRINITY_DN32688_c0_g5, TRINITY_DN6468_c0_g1, TRINITY_DN13465_c0_g1, TRINITY_DN2114_c0_g1, TRINITY_DN3400_c0_g1, TRINITY_DN13180_c0_g1, TRINITY_DN722_c0_g1, TRINITY_DN39393_c0_g1, TRINITY_DN9534_c0_g1, TRINITY_DN43493_c0_g1	16	3616	42	19442	0.381	0.00240962	**	0.427024	ns
GO:0007480	imaginal disc-derived leg morphogenesis	Biological Process	TRINITY_DN18777_c0_g2, TRINITY_DN13347_c0_g1, TRINITY_DN4735_c0_g1, TRINITY_DN3692_c0_g2, TRINITY_DN13457_c0_g1, TRINITY_DN664_c0_g1, TRINITY_DN13979_c0_g1, TRINITY_DN18935_c0_g2, TRINITY_DN27375_c0_g1, TRINITY_DN5821_c0_g1, TRINITY_DN44973_c0_g1, TRINITY_DN7836_c0_g2, TRINITY_DN494_c0_g1, TRINITY_DN5251_c0_g1, TRINITY_DN4569_c1_g1, TRINITY_DN1711_c0_g1	16	3616	42	19442	0.381	0.00240962	**	0.427024	ns
GO:0051124	synaptic assembly at neuromuscular junction	Biological Process	TRINITY_DN3309_c0_g1, TRINITY_DN1030_c0_g1, TRINITY_DN110_c0_g1, TRINITY_DN27082_c0_g2, TRINITY_DN1852_c0_g1, TRINITY_DN4757_c0_g1, TRINITY_DN2059_c0_g1, TRINITY_DN23104_c0_g1, TRINITY_DN40281_c0_g1, TRINITY_DN6267_c0_g1, TRINITY_DN2875_c0_g1	11	3616	25	19442	0.44	0.00307043	**	0.516226	ns
GO:0042734	presynaptic membrane	Cellular Component	TRINITY_DN9243_c0_g2, TRINITY_DN18777_c0_g2, TRINITY_DN27082_c0_g2, TRINITY_DN31409_c0_g1, TRINITY_DN8697_c0_g1, TRINITY_DN2268_c0_g1, TRINITY_DN4388_c1_g1, TRINITY_DN1020_c1_g1, TRINITY_DN8697_c0_g3, TRINITY_DN34260_c0_g2, TRINITY_DN6267_c0_g1	11	3616	25	19442	0.44	0.00307043	**	0.516226	ns
GO:0035002	liquid clearance, open tracheal system	Biological Process	TRINITY_DN5610_c0_g1, TRINITY_DN3833_c0_g1, TRINITY_DN12063_c0_g1, TRINITY_DN51_c1_g2, TRINITY_DN946_c0_g1	5	3616	7	19442	0.7143	0.00333421	**	0.546561	ns
GO:0005351	carbohydrate:proton symporter activity	Molecular Function	TRINITY_DN2130_c0_g1, TRINITY_DN3096_c0_g1, TRINITY_DN5824_c0_g1, TRINITY_DN1431_c0_g1, TRINITY_DN9687_c0_g1, TRINITY_DN15385_c0_g1, TRINITY_DN38771_c0_g1, TRINITY_DN10242_c0_g2, TRINITY_DN15115_c0_g1, TRINITY_DN2611_c0_g1, TRINITY_DN12428_c1_g1, TRINITY_DN42945_c0_g1, TRINITY_DN4379_c0_g1, TRINITY_DN42230_c0_g1, TRINITY_DN2544_c0_g1, TRINITY_DN2164_c0_g1, TRINITY_DN2887_c0_g2, TRINITY_DN4147_c0_…	27	3616	87	19442	0.3103	0.00352963	**	0.550541	ns
GO:0005355	glucose transmembrane transporter activity	Molecular Function	TRINITY_DN2130_c0_g1, TRINITY_DN3096_c0_g1, TRINITY_DN5824_c0_g1, TRINITY_DN1431_c0_g1, TRINITY_DN9687_c0_g1, TRINITY_DN15385_c0_g1, TRINITY_DN38771_c0_g1, TRINITY_DN10242_c0_g2, TRINITY_DN15115_c0_g1, TRINITY_DN2611_c0_g1, TRINITY_DN7074_c0_g1, TRINITY_DN12428_c1_g1, TRINITY_DN42945_c0_g1, TRINITY_DN4379_c0_g1, TRINITY_DN42230_c0_g1, TRINITY_DN2544_c0_g1, TRINITY_DN2164_c0_g1, TRINITY_DN2887_c0_…	27	3616	87	19442	0.3103	0.00352963	**	0.550541	ns
GO:0016321	female meiosis chromosome segregation	Biological Process	TRINITY_DN57_c0_g2, TRINITY_DN13573_c0_g2, TRINITY_DN4175_c0_g1, TRINITY_DN9009_c0_g1, TRINITY_DN27383_c0_g1, TRINITY_DN31431_c0_g2, TRINITY_DN35801_c0_g1, TRINITY_DN2405_c0_g1, TRINITY_DN233_c0_g1	9	3616	19	19442	0.4737	0.00399963	**	0.550541	ns
GO:0046323	glucose import	Biological Process	TRINITY_DN2130_c0_g1, TRINITY_DN3096_c0_g1, TRINITY_DN5824_c0_g1, TRINITY_DN1431_c0_g1, TRINITY_DN9687_c0_g1, TRINITY_DN15385_c0_g1, TRINITY_DN38771_c0_g1, TRINITY_DN10242_c0_g2, TRINITY_DN15115_c0_g1, TRINITY_DN2611_c0_g1, TRINITY_DN7074_c0_g1, TRINITY_DN12428_c1_g1, TRINITY_DN42945_c0_g1, TRINITY_DN4379_c0_g1, TRINITY_DN42230_c0_g1, TRINITY_DN2544_c0_g1, TRINITY_DN2164_c0_g1, TRINITY_DN2887_c0_…	27	3616	88	19442	0.3068	0.00420634	**	0.550541	ns
GO:0046664	dorsal closure, amnioserosa morphology change	Biological Process	TRINITY_DN12120_c0_g1, TRINITY_DN23176_c0_g1, TRINITY_DN5610_c0_g1, TRINITY_DN44973_c0_g1, TRINITY_DN8782_c0_g2, TRINITY_DN3400_c0_g1	6	3616	10	19442	0.6	0.00434918	**	0.550541	ns
GO:0016334	establishment or maintenance of polarity of follicular epithelium	Biological Process	TRINITY_DN619_c0_g1, TRINITY_DN5610_c0_g1, TRINITY_DN15546_c0_g1, TRINITY_DN2231_c0_g1, TRINITY_DN426_c0_g1, TRINITY_DN6267_c0_g1	6	3616	10	19442	0.6	0.00434918	**	0.550541	ns
GO:0035330	regulation of hippo signaling	Biological Process	TRINITY_DN5610_c0_g1, TRINITY_DN8277_c0_g1, TRINITY_DN1928_c0_g1, TRINITY_DN4683_c0_g1, TRINITY_DN5064_c0_g1, TRINITY_DN1975_c0_g1	6	3616	10	19442	0.6	0.00434918	**	0.550541	ns
GO:0015574	trehalose transmembrane transporter activity	Molecular Function	TRINITY_DN5143_c0_g1, TRINITY_DN26417_c0_g1, TRINITY_DN20248_c0_g1, TRINITY_DN17604_c0_g1, TRINITY_DN2330_c0_g1, TRINITY_DN4807_c0_g1	6	3616	10	19442	0.6	0.00434918	**	0.550541	ns
GO:0015771	trehalose transport	Biological Process	TRINITY_DN5143_c0_g1, TRINITY_DN26417_c0_g1, TRINITY_DN20248_c0_g1, TRINITY_DN17604_c0_g1, TRINITY_DN2330_c0_g1, TRINITY_DN4807_c0_g1	6	3616	10	19442	0.6	0.00434918	**	0.550541	ns
GO:0006820	anion transport	Biological Process	TRINITY_DN3853_c0_g1, TRINITY_DN3057_c0_g1, TRINITY_DN9798_c0_g1, TRINITY_DN7845_c0_g2, TRINITY_DN39222_c0_g1, TRINITY_DN6697_c0_g1, TRINITY_DN18369_c0_g1, TRINITY_DN5929_c0_g1, TRINITY_DN39593_c0_g1, TRINITY_DN10639_c0_g1, TRINITY_DN5457_c0_g1, TRINITY_DN6524_c0_g1, TRINITY_DN2366_c0_g1, TRINITY_DN13645_c0_g2, TRINITY_DN686_c0_g1, TRINITY_DN2589_c0_g1, TRINITY_DN2056_c0_g1	17	3616	48	19442	0.3542	0.00435231	**	0.550541	ns
GO:0004725	protein tyrosine phosphatase activity	Molecular Function	TRINITY_DN819_c0_g1, TRINITY_DN4130_c0_g1, TRINITY_DN1754_c0_g1, TRINITY_DN44723_c0_g1, TRINITY_DN1213_c0_g1, TRINITY_DN3618_c0_g1, TRINITY_DN27760_c0_g1, TRINITY_DN24739_c0_g1, TRINITY_DN110_c0_g1, TRINITY_DN1788_c0_g1, TRINITY_DN7839_c0_g1, TRINITY_DN1162_c0_g1, TRINITY_DN2257_c0_g1, TRINITY_DN12808_c0_g1, TRINITY_DN25404_c0_g2, TRINITY_DN11429_c0_g1, TRINITY_DN15274_c0_g1, TRINITY_DN35632_c0_g…	24	3616	76	19442	0.3158	0.004499	**	0.550541	ns
GO:0034334	adherens junction maintenance	Biological Process	TRINITY_DN12120_c0_g1, TRINITY_DN90_c0_g1, TRINITY_DN10593_c0_g1, TRINITY_DN44973_c0_g1, TRINITY_DN426_c0_g1, TRINITY_DN2114_c0_g1, TRINITY_DN6622_c0_g1	7	3616	13	19442	0.5385	0.0045797	**	0.550541	ns
GO:0042246	tissue regeneration	Biological Process	TRINITY_DN12526_c0_g1, TRINITY_DN1610_c0_g1, TRINITY_DN44741_c0_g1, TRINITY_DN4023_c1_g1, TRINITY_DN730_c0_g1, TRINITY_DN6972_c0_g1, TRINITY_DN1159_c0_g1	7	3616	13	19442	0.5385	0.0045797	**	0.550541	ns
GO:0007099	centriole replication	Biological Process	TRINITY_DN5236_c0_g3, TRINITY_DN12808_c0_g1, TRINITY_DN193_c2_g1, TRINITY_DN20404_c0_g1, TRINITY_DN5235_c0_g1, TRINITY_DN6726_c0_g1, TRINITY_DN35801_c0_g1	7	3616	13	19442	0.5385	0.0045797	**	0.550541	ns
GO:0007476	imaginal disc-derived wing morphogenesis	Biological Process	TRINITY_DN5889_c0_g1, TRINITY_DN1616_c0_g1, TRINITY_DN7082_c0_g1, TRINITY_DN531_c0_g1, TRINITY_DN4792_c0_g1, TRINITY_DN4735_c0_g1, TRINITY_DN4854_c0_g2, TRINITY_DN13457_c0_g1, TRINITY_DN14629_c0_g1, TRINITY_DN11782_c0_g2, TRINITY_DN2854_c0_g1, TRINITY_DN18269_c0_g1, TRINITY_DN15025_c0_g1, TRINITY_DN44114_c0_g1, TRINITY_DN6422_c1_g1, TRINITY_DN2838_c0_g1, TRINITY_DN2642_c0_g1, TRINITY_DN7836_c0_g2…	29	3616	97	19442	0.299	0.00467158	**	0.550541	ns
GO:0006909	phagocytosis	Biological Process	TRINITY_DN7902_c0_g1, TRINITY_DN29274_c0_g1, TRINITY_DN20379_c0_g1, TRINITY_DN4473_c0_g1, TRINITY_DN1296_c0_g1, TRINITY_DN4469_c0_g1, TRINITY_DN27375_c0_g1, TRINITY_DN34033_c0_g1, TRINITY_DN27245_c0_g2, TRINITY_DN125_c0_g1, TRINITY_DN492_c0_g1, TRINITY_DN18272_c0_g2, TRINITY_DN27172_c0_g1, TRINITY_DN17444_c0_g1, TRINITY_DN13019_c0_g2, TRINITY_DN689_c4_g2, TRINITY_DN1118_c0_g1, TRINITY_DN6373_c0_g…	36	3616	127	19442	0.2835	0.00470189	**	0.550541	ns
GO:0006336	DNA replication-independent nucleosome assembly	Biological Process	TRINITY_DN2380_c0_g1, TRINITY_DN1424_c0_g1, TRINITY_DN4898_c0_g1, TRINITY_DN4007_c0_g1	4	3616	5	19442	0.8	0.00508672	**	0.575062	ns
GO:1903475	mitotic actomyosin contractile ring assembly	Biological Process	TRINITY_DN90_c0_g1, TRINITY_DN44973_c0_g1, TRINITY_DN13465_c0_g1, TRINITY_DN2114_c0_g1	4	3616	5	19442	0.8	0.00508672	**	0.575062	ns
GO:0008258	head involution	Biological Process	TRINITY_DN8918_c0_g1, TRINITY_DN528_c0_g2, TRINITY_DN16547_c0_g3, TRINITY_DN3013_c0_g1, TRINITY_DN908_c0_g1, TRINITY_DN573_c0_g1, TRINITY_DN28264_c0_g1, TRINITY_DN8782_c0_g2, TRINITY_DN8289_c0_g1, TRINITY_DN1015_c0_g1	10	3616	23	19442	0.4348	0.00522803	**	0.581021	ns
GO:0015171	amino acid transmembrane transporter activity	Molecular Function	TRINITY_DN17115_c0_g3, TRINITY_DN3887_c0_g1, TRINITY_DN4078_c0_g1, TRINITY_DN20734_c0_g1, TRINITY_DN12925_c0_g5, TRINITY_DN25686_c0_g1, TRINITY_DN1808_c0_g1, TRINITY_DN1034_c0_g1, TRINITY_DN24291_c0_g1, TRINITY_DN1202_c0_g1, TRINITY_DN5862_c0_g1, TRINITY_DN17115_c0_g1, TRINITY_DN2596_c0_g1	13	3616	34	19442	0.3824	0.00578759	**	0.593767	ns
GO:0042585	germinal vesicle	Cellular Component	TRINITY_DN2380_c0_g1, TRINITY_DN4898_c0_g1, TRINITY_DN906_c0_g1	3	3616	3	19442	1	0.00642938	**	0.593767	ns
GO:0061883	clathrin-dependent endocytosis involved in vitellogenesis	Biological Process	TRINITY_DN90_c0_g1, TRINITY_DN14457_c0_g1, TRINITY_DN2114_c0_g1	3	3616	3	19442	1	0.00642938	**	0.593767	ns
GO:0034761	positive regulation of iron ion transmembrane transport	Biological Process	TRINITY_DN4519_c0_g1, TRINITY_DN28264_c0_g1, TRINITY_DN21711_c0_g1	3	3616	3	19442	1	0.00642938	**	0.593767	ns
GO:0071763	nuclear membrane organization	Biological Process	TRINITY_DN3003_c0_g1, TRINITY_DN608_c0_g1, TRINITY_DN3099_c0_g1	3	3616	3	19442	1	0.00642938	**	0.593767	ns
GO:0031502	dolichyl-phosphate-mannose-protein mannosyltransferase complex	Cellular Component	TRINITY_DN15441_c0_g1, TRINITY_DN4191_c0_g1, TRINITY_DN19896_c0_g1	3	3616	3	19442	1	0.00642938	**	0.593767	ns
GO:0044845	chain elongation of O-linked mannose residue	Biological Process	TRINITY_DN15441_c0_g1, TRINITY_DN4191_c0_g1, TRINITY_DN19896_c0_g1	3	3616	3	19442	1	0.00642938	**	0.593767	ns
GO:0030553	cGMP binding	Molecular Function	TRINITY_DN2363_c0_g1, TRINITY_DN4004_c0_g1, TRINITY_DN4388_c1_g1	3	3616	3	19442	1	0.00642938	**	0.593767	ns
GO:0035090	maintenance of apical/basal cell polarity	Biological Process	TRINITY_DN5610_c0_g1, TRINITY_DN32797_c0_g1, TRINITY_DN18940_c0_g1	3	3616	3	19442	1	0.00642938	**	0.593767	ns
GO:0046665	amnioserosa maintenance	Biological Process	TRINITY_DN5610_c0_g1, TRINITY_DN8289_c0_g1, TRINITY_DN1015_c0_g1	3	3616	3	19442	1	0.00642938	**	0.593767	ns
GO:1903391	regulation of adherens junction organization	Biological Process	TRINITY_DN15636_c0_g2, TRINITY_DN1718_c0_g1, TRINITY_DN24977_c0_g1	3	3616	3	19442	1	0.00642938	**	0.593767	ns
GO:0045200	establishment of neuroblast polarity	Biological Process	TRINITY_DN8782_c0_g2, TRINITY_DN3400_c0_g1, TRINITY_DN13180_c0_g1	3	3616	3	19442	1	0.00642938	**	0.593767	ns
GO:0032504	multicellular organism reproduction	Biological Process	TRINITY_DN1985_c0_g1, TRINITY_DN24396_c2_g4, TRINITY_DN872_c0_g1, TRINITY_DN22291_c0_g1, TRINITY_DN5935_c2_g1, TRINITY_DN19645_c0_g2, TRINITY_DN2044_c0_g1, TRINITY_DN388_c0_g1, TRINITY_DN1002_c0_g1, TRINITY_DN38996_c0_g1, TRINITY_DN810_c0_g1, TRINITY_DN4376_c0_g1, TRINITY_DN5337_c0_g1, TRINITY_DN36562_c0_g1, TRINITY_DN8059_c0_g1, TRINITY_DN3494_c0_g2, TRINITY_DN25641_c0_g1, TRINITY_DN2053_c0_g1, …	23	3616	74	19442	0.3108	0.00662394	**	0.603238	ns
GO:0043087	regulation of GTPase activity	Biological Process	TRINITY_DN22591_c0_g2, TRINITY_DN6114_c0_g1, TRINITY_DN588_c0_g1, TRINITY_DN194_c0_g1, TRINITY_DN8085_c0_g1, TRINITY_DN3613_c0_g1, TRINITY_DN541_c0_g1, TRINITY_DN13465_c0_g1, TRINITY_DN10665_c0_g1, TRINITY_DN42335_c0_g1, TRINITY_DN15248_c0_g2, TRINITY_DN13870_c0_g1, TRINITY_DN10911_c0_g1, TRINITY_DN1128_c0_g1, TRINITY_DN12849_c0_g2, TRINITY_DN39739_c0_g2	16	3616	46	19442	0.3478	0.00681306	**	0.611963	ns
GO:0048749	compound eye development	Biological Process	TRINITY_DN12120_c0_g1, TRINITY_DN35663_c0_g1, TRINITY_DN7984_c0_g1, TRINITY_DN1616_c0_g1, TRINITY_DN35712_c0_g1, TRINITY_DN1213_c0_g1, TRINITY_DN646_c0_g1, TRINITY_DN531_c0_g1, TRINITY_DN805_c0_g1, TRINITY_DN12659_c0_g1, TRINITY_DN5097_c0_g1, TRINITY_DN3833_c0_g1, TRINITY_DN573_c0_g1, TRINITY_DN7836_c0_g2, TRINITY_DN17216_c0_g1, TRINITY_DN5565_c0_g1, TRINITY_DN5389_c0_g1, TRINITY_DN5785_c0_g1, TR…	26	3616	87	19442	0.2989	0.00717799	**	0.636028	ns
GO:0033363	secretory granule organization	Biological Process	TRINITY_DN6383_c0_g1, TRINITY_DN936_c0_g1, TRINITY_DN3833_c0_g1, TRINITY_DN2656_c0_g1, TRINITY_DN33760_c0_g1	5	3616	8	19442	0.625	0.00752927	**	0.649598	ns
GO:0008378	galactosyltransferase activity	Molecular Function	TRINITY_DN2869_c0_g1, TRINITY_DN1822_c1_g1, TRINITY_DN6297_c0_g1, TRINITY_DN3173_c0_g1, TRINITY_DN43493_c0_g1	5	3616	8	19442	0.625	0.00752927	**	0.649598	ns
GO:0008293	torso signaling pathway	Biological Process	TRINITY_DN13347_c0_g1, TRINITY_DN4792_c0_g1, TRINITY_DN2683_c0_g1, TRINITY_DN15025_c0_g1, TRINITY_DN24617_c0_g1, TRINITY_DN8289_c0_g1, TRINITY_DN6622_c0_g1	7	3616	14	19442	0.5	0.00770056	**	0.655748	ns
GO:0007310	oocyte dorsal/ventral axis specification	Biological Process	TRINITY_DN694_c0_g1, TRINITY_DN153_c0_g1, TRINITY_DN2326_c0_g1, TRINITY_DN1830_c0_g1, TRINITY_DN3322_c0_g1, TRINITY_DN6997_c0_g1	6	3616	11	19442	0.5455	0.00806991	**	0.67839	ns
GO:0015074	DNA integration	Biological Process	TRINITY_DN2477_c0_g1, TRINITY_DN2736_c0_g1, TRINITY_DN17379_c1_g1, TRINITY_DN1190_c0_g1, TRINITY_DN11599_c0_g1, TRINITY_DN23580_c0_g5, TRINITY_DN17723_c0_g3, TRINITY_DN6474_c0_g1, TRINITY_DN34544_c0_g1, TRINITY_DN30685_c0_g4, TRINITY_DN23329_c0_g1, TRINITY_DN14648_c0_g2, TRINITY_DN6150_c0_g1, TRINITY_DN3542_c0_g1, TRINITY_DN473_c0_g3, TRINITY_DN541_c0_g2, TRINITY_DN21306_c0_g3, TRINITY_DN7662_c0_…	21	3616	67	19442	0.3134	0.00831171	**	0.689872	ns
GO:0001700	embryonic development via the syncytial blastoderm	Biological Process	TRINITY_DN5755_c0_g1, TRINITY_DN26128_c0_g1, TRINITY_DN1852_c0_g1, TRINITY_DN4685_c0_g1, TRINITY_DN15025_c0_g1, TRINITY_DN16547_c0_g3, TRINITY_DN559_c0_g1, TRINITY_DN5755_c1_g1, TRINITY_DN1305_c0_g1, TRINITY_DN16426_c0_g1, TRINITY_DN2405_c0_g1	11	3616	28	19442	0.3929	0.00858843	**	0.695239	ns
GO:0035159	regulation of tube length, open tracheal system	Biological Process	TRINITY_DN528_c0_g2, TRINITY_DN880_c0_g1, TRINITY_DN1852_c0_g1, TRINITY_DN3833_c0_g1, TRINITY_DN51_c1_g2, TRINITY_DN44973_c0_g1, TRINITY_DN730_c0_g1, TRINITY_DN8782_c0_g2, TRINITY_DN20673_c0_g2, TRINITY_DN539_c2_g1, TRINITY_DN836_c0_g1	11	3616	28	19442	0.3929	0.00858843	**	0.695239	ns
GO:0048488	synaptic vesicle endocytosis	Biological Process	TRINITY_DN3471_c0_g1, TRINITY_DN90_c0_g1, TRINITY_DN1412_c1_g1, TRINITY_DN8959_c0_g1, TRINITY_DN27082_c0_g2, TRINITY_DN12659_c0_g1, TRINITY_DN936_c0_g1, TRINITY_DN5161_c0_g2, TRINITY_DN990_c0_g1, TRINITY_DN23959_c0_g1, TRINITY_DN7858_c0_g1, TRINITY_DN27383_c0_g1, TRINITY_DN2114_c0_g1, TRINITY_DN2453_c0_g4	14	3616	40	19442	0.35	0.0103796	*	0.748638	ns
GO:0006506	GPI anchor biosynthetic process	Biological Process	TRINITY_DN1409_c0_g1, TRINITY_DN29064_c0_g1, TRINITY_DN15489_c0_g1, TRINITY_DN15764_c0_g1, TRINITY_DN8077_c0_g1, TRINITY_DN1731_c0_g1, TRINITY_DN4481_c0_g1, TRINITY_DN43139_c0_g1, TRINITY_DN22834_c0_g1, TRINITY_DN10362_c0_g1, TRINITY_DN5971_c0_g2, TRINITY_DN716_c0_g1, TRINITY_DN28115_c0_g1, TRINITY_DN13_c0_g1	14	3616	40	19442	0.35	0.0103796	*	0.748638	ns
GO:0001738	morphogenesis of a polarized epithelium	Biological Process	TRINITY_DN90_c0_g1, TRINITY_DN37819_c0_g1, TRINITY_DN5610_c0_g1, TRINITY_DN885_c0_g1, TRINITY_DN16598_c0_g2, TRINITY_DN2114_c0_g1, TRINITY_DN13180_c0_g1, TRINITY_DN6267_c0_g1	8	3616	18	19442	0.4444	0.0104985	*	0.748638	ns
GO:0007419	ventral cord development	Biological Process	TRINITY_DN1920_c3_g1, TRINITY_DN1304_c0_g1, TRINITY_DN13713_c0_g1, TRINITY_DN13457_c0_g1, TRINITY_DN39998_c0_g1, TRINITY_DN10440_c0_g1, TRINITY_DN1296_c0_g1, TRINITY_DN2059_c0_g1, TRINITY_DN27375_c0_g1, TRINITY_DN1920_c0_g1, TRINITY_DN1451_c0_g1, TRINITY_DN125_c0_g1, TRINITY_DN39516_c0_g2, TRINITY_DN21418_c0_g1, TRINITY_DN2927_c1_g1, TRINITY_DN2273_c0_g1, TRINITY_DN6707_c0_g1, TRINITY_DN21909_c0_…	23	3616	77	19442	0.2987	0.0110816	*	0.748638	ns
GO:0008088	axo-dendritic transport	Biological Process	TRINITY_DN29274_c0_g1, TRINITY_DN694_c0_g1, TRINITY_DN11918_c0_g1, TRINITY_DN207_c1_g1, TRINITY_DN15500_c0_g1, TRINITY_DN733_c0_g1, TRINITY_DN14457_c0_g1	7	3616	15	19442	0.4667	0.0121475	*	0.748638	ns
GO:0016360	sensory organ precursor cell fate determination	Biological Process	TRINITY_DN12120_c0_g1, TRINITY_DN26035_c0_g1, TRINITY_DN16633_c0_g3, TRINITY_DN5878_c0_g1, TRINITY_DN26290_c0_g1, TRINITY_DN5389_c0_g1, TRINITY_DN121_c0_g1	7	3616	15	19442	0.4667	0.0121475	*	0.748638	ns
GO:0045792	negative regulation of cell size	Biological Process	TRINITY_DN6809_c0_g1, TRINITY_DN1788_c0_g1, TRINITY_DN12808_c0_g1, TRINITY_DN693_c0_g1, TRINITY_DN5565_c0_g1, TRINITY_DN13465_c0_g1, TRINITY_DN14416_c0_g1	7	3616	15	19442	0.4667	0.0121475	*	0.748638	ns
GO:0035050	embryonic heart tube development	Biological Process	TRINITY_DN10524_c0_g1, TRINITY_DN20379_c0_g1, TRINITY_DN34033_c0_g1, TRINITY_DN28982_c0_g1, TRINITY_DN2927_c1_g1, TRINITY_DN25003_c0_g3, TRINITY_DN8289_c0_g1	7	3616	15	19442	0.4667	0.0121475	*	0.748638	ns
GO:0033227	dsRNA transport	Biological Process	TRINITY_DN7916_c0_g2, TRINITY_DN27245_c0_g1, TRINITY_DN29844_c0_g4, TRINITY_DN1842_c0_g1, TRINITY_DN936_c0_g1, TRINITY_DN3833_c0_g1, TRINITY_DN1231_c0_g2, TRINITY_DN554_c0_g2, TRINITY_DN9534_c0_g1	9	3616	22	19442	0.4091	0.0126371	*	0.748638	ns
GO:1901981	phosphatidylinositol phosphate binding	Molecular Function	TRINITY_DN22591_c0_g2, TRINITY_DN1098_c0_g1, TRINITY_DN14426_c0_g3, TRINITY_DN13465_c0_g1	4	3616	6	19442	0.6667	0.013008	*	0.748638	ns
GO:0007415	defasciculation of motor neuron axon	Biological Process	TRINITY_DN17670_c0_g1, TRINITY_DN18883_c0_g2, TRINITY_DN25404_c0_g2, TRINITY_DN13465_c0_g1	4	3616	6	19442	0.6667	0.013008	*	0.748638	ns
GO:1904263	positive regulation of TORC1 signaling	Biological Process	TRINITY_DN18396_c0_g1, TRINITY_DN4757_c0_g1, TRINITY_DN9514_c0_g1, TRINITY_DN4478_c1_g1	4	3616	6	19442	0.6667	0.013008	*	0.748638	ns
GO:0006622	protein targeting to lysosome	Biological Process	TRINITY_DN13443_c0_g1, TRINITY_DN16187_c0_g1, TRINITY_DN966_c0_g1, TRINITY_DN4592_c0_g1	4	3616	6	19442	0.6667	0.013008	*	0.748638	ns
GO:1900101	regulation of endoplasmic reticulum unfolded protein response	Biological Process	TRINITY_DN15441_c0_g1, TRINITY_DN12841_c0_g3, TRINITY_DN4191_c0_g1, TRINITY_DN19896_c0_g1	4	3616	6	19442	0.6667	0.013008	*	0.748638	ns
GO:0015767	lactose transport	Biological Process	TRINITY_DN5143_c0_g1, TRINITY_DN26417_c0_g1, TRINITY_DN20248_c0_g1, TRINITY_DN2330_c0_g1	4	3616	6	19442	0.6667	0.013008	*	0.748638	ns
GO:0015768	maltose transport	Biological Process	TRINITY_DN5143_c0_g1, TRINITY_DN26417_c0_g1, TRINITY_DN20248_c0_g1, TRINITY_DN2330_c0_g1	4	3616	6	19442	0.6667	0.013008	*	0.748638	ns
GO:2000369	regulation of clathrin-dependent endocytosis	Biological Process	TRINITY_DN27810_c0_g3, TRINITY_DN4850_c0_g1, TRINITY_DN34260_c0_g2, TRINITY_DN12849_c0_g2	4	3616	6	19442	0.6667	0.013008	*	0.748638	ns
GO:0004652	polynucleotide adenylyltransferase activity	Molecular Function	TRINITY_DN27832_c0_g2, TRINITY_DN19939_c0_g1, TRINITY_DN6897_c0_g1, TRINITY_DN29346_c0_g1	4	3616	6	19442	0.6667	0.013008	*	0.748638	ns
GO:0032154	cleavage furrow	Cellular Component	TRINITY_DN12120_c0_g1, TRINITY_DN23287_c0_g1, TRINITY_DN26035_c0_g1, TRINITY_DN797_c0_g1, TRINITY_DN5829_c0_g1, TRINITY_DN28445_c0_g1, TRINITY_DN12659_c0_g1, TRINITY_DN7858_c0_g1, TRINITY_DN15618_c0_g2, TRINITY_DN13465_c0_g1, TRINITY_DN8782_c0_g2, TRINITY_DN31431_c0_g2, TRINITY_DN28530_c1_g1, TRINITY_DN870_c0_g1, TRINITY_DN6315_c0_g1, TRINITY_DN3478_c0_g1, TRINITY_DN24977_c0_g1	17	3616	53	19442	0.3208	0.013062	*	0.748638	ns
GO:0004722	protein serine/threonine phosphatase activity	Molecular Function	TRINITY_DN20455_c0_g2, TRINITY_DN13842_c0_g1, TRINITY_DN26131_c1_g1, TRINITY_DN502_c0_g2, TRINITY_DN44723_c0_g1, TRINITY_DN3618_c0_g1, TRINITY_DN10360_c0_g1, TRINITY_DN34108_c0_g2, TRINITY_DN1788_c0_g1, TRINITY_DN13931_c0_g1, TRINITY_DN11247_c0_g1, TRINITY_DN15274_c0_g1, TRINITY_DN37574_c0_g2, TRINITY_DN7488_c0_g2, TRINITY_DN41893_c0_g1, TRINITY_DN41807_c0_g1, TRINITY_DN14017_c0_g1	17	3616	53	19442	0.3208	0.013062	*	0.748638	ns
GO:0042391	regulation of membrane potential	Biological Process	TRINITY_DN4247_c0_g2, TRINITY_DN2176_c0_g2, TRINITY_DN2363_c0_g1, TRINITY_DN22143_c1_g5, TRINITY_DN33279_c0_g2, TRINITY_DN30207_c0_g1, TRINITY_DN4004_c0_g1, TRINITY_DN8012_c0_g2, TRINITY_DN107_c0_g1, TRINITY_DN4247_c0_g1, TRINITY_DN30879_c1_g1, TRINITY_DN1809_c0_g2, TRINITY_DN6153_c0_g1, TRINITY_DN1979_c0_g1, TRINITY_DN6398_c1_g2, TRINITY_DN57_c0_g3	16	3616	49	19442	0.3265	0.0131989	*	0.748638	ns
GO:0034625	fatty acid elongation, monounsaturated fatty acid	Biological Process	TRINITY_DN16706_c0_g1, TRINITY_DN3343_c0_g1, TRINITY_DN9206_c0_g1, TRINITY_DN42009_c0_g1, TRINITY_DN44288_c0_g1, TRINITY_DN33267_c0_g3	6	3616	12	19442	0.5	0.0136239	*	0.748638	ns
GO:0030122	AP-2 adaptor complex	Cellular Component	TRINITY_DN36300_c0_g1, TRINITY_DN5097_c0_g1, TRINITY_DN15830_c0_g4, TRINITY_DN34260_c0_g2, TRINITY_DN4119_c0_g1, TRINITY_DN9534_c0_g1	6	3616	12	19442	0.5	0.0136239	*	0.748638	ns
GO:0035003	subapical complex	Cellular Component	TRINITY_DN5610_c0_g1, TRINITY_DN885_c0_g1, TRINITY_DN12063_c0_g1, TRINITY_DN426_c0_g1, TRINITY_DN7836_c0_g2, TRINITY_DN13180_c0_g1	6	3616	12	19442	0.5	0.0136239	*	0.748638	ns
GO:0007390	germ-band shortening	Biological Process	TRINITY_DN908_c0_g1, TRINITY_DN573_c0_g1, TRINITY_DN3682_c0_g1, TRINITY_DN8289_c0_g1, TRINITY_DN1015_c0_g1, TRINITY_DN3322_c0_g1	6	3616	12	19442	0.5	0.0136239	*	0.748638	ns
GO:0035220	wing disc development	Biological Process	TRINITY_DN1204_c0_g1, TRINITY_DN26594_c0_g1, TRINITY_DN4735_c0_g1, TRINITY_DN11363_c0_g1, TRINITY_DN936_c0_g1, TRINITY_DN2683_c0_g1, TRINITY_DN5286_c0_g1, TRINITY_DN605_c0_g1, TRINITY_DN6610_c0_g1, TRINITY_DN24617_c0_g1, TRINITY_DN11655_c0_g1, TRINITY_DN258_c0_g1, TRINITY_DN541_c0_g1, TRINITY_DN291_c0_g1, TRINITY_DN783_c0_g1, TRINITY_DN30879_c1_g1, TRINITY_DN3187_c0_g2, TRINITY_DN20673_c0_g2, TRI…	21	3616	70	19442	0.3	0.0140556	*	0.748638	ns
GO:0005249	voltage-gated potassium channel activity	Molecular Function	TRINITY_DN2363_c0_g1, TRINITY_DN22143_c1_g5, TRINITY_DN33279_c0_g2, TRINITY_DN30207_c0_g1, TRINITY_DN4004_c0_g1, TRINITY_DN22143_c1_g6, TRINITY_DN1809_c0_g2, TRINITY_DN6153_c0_g1, TRINITY_DN6398_c1_g2, TRINITY_DN57_c0_g3	10	3616	26	19442	0.3846	0.0141824	*	0.748638	ns
GO:0015179	L-amino acid transmembrane transporter activity	Molecular Function	TRINITY_DN3862_c0_g1, TRINITY_DN29_c2_g1, TRINITY_DN8169_c0_g1, TRINITY_DN25686_c0_g1, TRINITY_DN3917_c0_g1	5	3616	9	19442	0.5556	0.0143604	*	0.748638	ns
GO:0000916	actomyosin contractile ring contraction	Biological Process	TRINITY_DN12120_c0_g1, TRINITY_DN1366_c0_g1, TRINITY_DN31431_c0_g2, TRINITY_DN722_c0_g1, TRINITY_DN39393_c0_g1	5	3616	9	19442	0.5556	0.0143604	*	0.748638	ns
GO:0005415	nucleoside:sodium symporter activity	Molecular Function	TRINITY_DN644_c0_g1, TRINITY_DN10946_c0_g1, TRINITY_DN28059_c0_g2, TRINITY_DN4535_c0_g1, TRINITY_DN25669_c0_g1	5	3616	9	19442	0.5556	0.0143604	*	0.748638	ns
GO:0000439	transcription factor TFIIH core complex	Cellular Component	TRINITY_DN3427_c0_g2, TRINITY_DN2287_c0_g2, TRINITY_DN36677_c0_g1, TRINITY_DN42494_c0_g1, TRINITY_DN1323_c0_g1	5	3616	9	19442	0.5556	0.0143604	*	0.748638	ns
GO:0046680	response to DDT	Biological Process	TRINITY_DN1966_c0_g1, TRINITY_DN14586_c0_g2, TRINITY_DN830_c0_g1, TRINITY_DN6202_c0_g1, TRINITY_DN1159_c0_g1	5	3616	9	19442	0.5556	0.0143604	*	0.748638	ns
GO:0045196	establishment or maintenance of neuroblast polarity	Biological Process	TRINITY_DN885_c0_g1, TRINITY_DN426_c0_g1, TRINITY_DN13180_c0_g1, TRINITY_DN6267_c0_g1, TRINITY_DN27125_c0_g1	5	3616	9	19442	0.5556	0.0143604	*	0.748638	ns
GO:0030532	small nuclear ribonucleoprotein complex	Cellular Component	TRINITY_DN9003_c0_g3, TRINITY_DN39998_c0_g1, TRINITY_DN21418_c0_g1, TRINITY_DN906_c0_g1, TRINITY_DN37033_c0_g2, TRINITY_DN45123_c0_g1, TRINITY_DN3646_c0_g1, TRINITY_DN6112_c0_g1	8	3616	19	19442	0.4211	0.0152249	*	0.748638	ns
GO:0007413	axonal fasciculation	Biological Process	TRINITY_DN12576_c0_g2, TRINITY_DN5755_c0_g1, TRINITY_DN650_c0_g1, TRINITY_DN11332_c0_g1, TRINITY_DN1742_c0_g1, TRINITY_DN125_c0_g1, TRINITY_DN13019_c0_g2, TRINITY_DN2402_c0_g1, TRINITY_DN5755_c1_g1, TRINITY_DN685_c0_g1, TRINITY_DN30807_c0_g3	11	3616	30	19442	0.3667	0.0152383	*	0.748638	ns
GO:0031338	regulation of vesicle fusion	Biological Process	TRINITY_DN147_c0_g1, TRINITY_DN5783_c0_g1, TRINITY_DN194_c0_g1, TRINITY_DN8085_c0_g1, TRINITY_DN9032_c0_g1, TRINITY_DN5550_c0_g1, TRINITY_DN25254_c0_g2, TRINITY_DN3613_c0_g1, TRINITY_DN9825_c0_g1, TRINITY_DN1128_c0_g1, TRINITY_DN564_c0_g1	11	3616	30	19442	0.3667	0.0152383	*	0.748638	ns
GO:0007435	salivary gland morphogenesis	Biological Process	TRINITY_DN90_c0_g1, TRINITY_DN1920_c3_g1, TRINITY_DN27384_c0_g1, TRINITY_DN13713_c0_g1, TRINITY_DN2484_c0_g1, TRINITY_DN5610_c0_g1, TRINITY_DN1920_c0_g1, TRINITY_DN39516_c0_g2, TRINITY_DN44973_c0_g1, TRINITY_DN908_c0_g1, TRINITY_DN8782_c0_g2, TRINITY_DN4889_c0_g1, TRINITY_DN2114_c0_g1, TRINITY_DN34605_c0_g1, TRINITY_DN31078_c0_g1	15	3616	46	19442	0.3261	0.0163331	*	0.748638	ns
GO:0006890	retrograde vesicle-mediated transport, Golgi to endoplasmic reticulum	Biological Process	TRINITY_DN31277_c0_g1, TRINITY_DN41205_c0_g1, TRINITY_DN27414_c0_g1, TRINITY_DN4208_c0_g2, TRINITY_DN13709_c0_g3, TRINITY_DN2152_c0_g1, TRINITY_DN27245_c0_g2, TRINITY_DN6430_c0_g2, TRINITY_DN15618_c0_g2, TRINITY_DN4221_c0_g1, TRINITY_DN5282_c0_g2, TRINITY_DN3743_c0_g1, TRINITY_DN8395_c0_g1, TRINITY_DN19527_c0_g1	14	3616	42	19442	0.3333	0.0163899	*	0.748638	ns
GO:0051298	centrosome duplication	Biological Process	TRINITY_DN3489_c0_g1, TRINITY_DN4048_c0_g1, TRINITY_DN5236_c0_g3, TRINITY_DN20404_c0_g1, TRINITY_DN4095_c0_g1, TRINITY_DN1818_c0_g1, TRINITY_DN10221_c0_g1, TRINITY_DN2542_c0_g2, TRINITY_DN27125_c0_g1	9	3616	23	19442	0.3913	0.0174	*	0.748638	ns
GO:0010592	positive regulation of lamellipodium assembly	Biological Process	TRINITY_DN9560_c0_g1, TRINITY_DN11706_c0_g1, TRINITY_DN34058_c0_g1, TRINITY_DN13019_c0_g2, TRINITY_DN2402_c0_g1, TRINITY_DN3400_c0_g1, TRINITY_DN13180_c0_g1	7	3616	16	19442	0.4375	0.0181823	*	0.748638	ns
GO:0010883	regulation of lipid storage	Biological Process	TRINITY_DN4473_c0_g1, TRINITY_DN12659_c0_g1, TRINITY_DN977_c0_g1, TRINITY_DN2898_c0_g1, TRINITY_DN3743_c0_g1, TRINITY_DN19458_c0_g1, TRINITY_DN44119_c0_g1	7	3616	16	19442	0.4375	0.0181823	*	0.748638	ns
GO:0015293	symporter activity	Molecular Function	TRINITY_DN10131_c0_g1, TRINITY_DN4519_c0_g1, TRINITY_DN33976_c0_g1, TRINITY_DN1476_c0_g1, TRINITY_DN5546_c0_g2, TRINITY_DN6675_c0_g2, TRINITY_DN21711_c0_g1, TRINITY_DN8912_c0_g2, TRINITY_DN42325_c0_g1, TRINITY_DN1878_c0_g1	10	3616	27	19442	0.3704	0.0188499	*	0.748638	ns
GO:0032456	endocytic recycling	Biological Process	TRINITY_DN12120_c0_g1, TRINITY_DN26035_c0_g1, TRINITY_DN4259_c0_g1, TRINITY_DN8277_c0_g1, TRINITY_DN3277_c0_g1, TRINITY_DN14426_c0_g3, TRINITY_DN44973_c0_g1, TRINITY_DN1928_c0_g1, TRINITY_DN15830_c0_g4, TRINITY_DN3630_c0_g1, TRINITY_DN2186_c0_g1	11	3616	31	19442	0.3548	0.0197392	*	0.748638	ns
GO:0017137	small GTPase binding	Molecular Function	TRINITY_DN7902_c0_g1, TRINITY_DN147_c0_g1, TRINITY_DN7903_c0_g1, TRINITY_DN26035_c0_g1, TRINITY_DN5783_c0_g1, TRINITY_DN11918_c0_g1, TRINITY_DN194_c0_g1, TRINITY_DN8085_c0_g1, TRINITY_DN784_c0_g2, TRINITY_DN9032_c0_g1, TRINITY_DN3277_c0_g1, TRINITY_DN14426_c0_g3, TRINITY_DN10441_c0_g1, TRINITY_DN5550_c0_g1, TRINITY_DN25254_c0_g2, TRINITY_DN9154_c0_g1, TRINITY_DN3613_c0_g1, TRINITY_DN54_c0_g1, TRI…	28	3616	103	19442	0.2718	0.0204923	*	0.748638	ns
GO:0061024	membrane organization	Biological Process	TRINITY_DN9560_c0_g1, TRINITY_DN5755_c0_g1, TRINITY_DN4182_c0_g2, TRINITY_DN5610_c0_g1, TRINITY_DN5755_c1_g1, TRINITY_DN4889_c0_g1, TRINITY_DN4395_c0_g2, TRINITY_DN15879_c0_g1	8	3616	20	19442	0.4	0.0213183	*	0.748638	ns
GO:0042052	rhabdomere development	Biological Process	TRINITY_DN12120_c0_g1, TRINITY_DN805_c0_g1, TRINITY_DN5610_c0_g1, TRINITY_DN3497_c0_g1, TRINITY_DN18233_c0_g1, TRINITY_DN7858_c0_g1, TRINITY_DN4723_c0_g1, TRINITY_DN14457_c0_g1	8	3616	20	19442	0.4	0.0213183	*	0.748638	ns
GO:0007426	tracheal outgrowth, open tracheal system	Biological Process	TRINITY_DN4148_c0_g1, TRINITY_DN13347_c0_g1, TRINITY_DN17751_c0_g3, TRINITY_DN4792_c0_g1, TRINITY_DN1451_c0_g1, TRINITY_DN2927_c1_g1, TRINITY_DN7925_c0_g1, TRINITY_DN1828_c0_g1	8	3616	20	19442	0.4	0.0213183	*	0.748638	ns
GO:0042761	very long-chain fatty acid biosynthetic process	Biological Process	TRINITY_DN16706_c0_g1, TRINITY_DN3343_c0_g1, TRINITY_DN9206_c0_g1, TRINITY_DN19586_c1_g1, TRINITY_DN123_c0_g3, TRINITY_DN42009_c0_g1, TRINITY_DN44288_c0_g1, TRINITY_DN33267_c0_g3	8	3616	20	19442	0.4	0.0213183	*	0.748638	ns
GO:0007412	axon target recognition	Biological Process	TRINITY_DN12576_c0_g2, TRINITY_DN1748_c0_g1, TRINITY_DN110_c0_g1, TRINITY_DN23104_c0_g1, TRINITY_DN40281_c0_g1, TRINITY_DN1711_c0_g1	6	3616	13	19442	0.4615	0.0213762	*	0.748638	ns
GO:0035255	ionotropic glutamate receptor binding	Molecular Function	TRINITY_DN1030_c0_g1, TRINITY_DN30_c0_g3, TRINITY_DN30_c0_g2, TRINITY_DN5161_c0_g2, TRINITY_DN8437_c0_g1, TRINITY_DN6267_c0_g1	6	3616	13	19442	0.4615	0.0213762	*	0.748638	ns
GO:0019367	fatty acid elongation, saturated fatty acid	Biological Process	TRINITY_DN16706_c0_g1, TRINITY_DN3343_c0_g1, TRINITY_DN9206_c0_g1, TRINITY_DN42009_c0_g1, TRINITY_DN44288_c0_g1, TRINITY_DN33267_c0_g3	6	3616	13	19442	0.4615	0.0213762	*	0.748638	ns
GO:0034626	fatty acid elongation, polyunsaturated fatty acid	Biological Process	TRINITY_DN16706_c0_g1, TRINITY_DN3343_c0_g1, TRINITY_DN9206_c0_g1, TRINITY_DN42009_c0_g1, TRINITY_DN44288_c0_g1, TRINITY_DN33267_c0_g3	6	3616	13	19442	0.4615	0.0213762	*	0.748638	ns
GO:0007472	wing disc morphogenesis	Biological Process	TRINITY_DN1341_c0_g1, TRINITY_DN4735_c0_g1, TRINITY_DN2838_c0_g1, TRINITY_DN1828_c0_g1, TRINITY_DN3322_c0_g1, TRINITY_DN13585_c0_g1	6	3616	13	19442	0.4615	0.0213762	*	0.748638	ns
GO:0046847	filopodium assembly	Biological Process	TRINITY_DN3600_c0_g1, TRINITY_DN4320_c0_g1, TRINITY_DN2445_c0_g2, TRINITY_DN573_c0_g1, TRINITY_DN7925_c0_g1, TRINITY_DN17186_c0_g4	6	3616	13	19442	0.4615	0.0213762	*	0.748638	ns
GO:0007416	synapse assembly	Biological Process	TRINITY_DN1030_c0_g1, TRINITY_DN18404_c0_g1, TRINITY_DN7909_c0_g1, TRINITY_DN35712_c0_g1, TRINITY_DN797_c0_g1, TRINITY_DN1365_c0_g1, TRINITY_DN42329_c0_g1, TRINITY_DN34379_c0_g1, TRINITY_DN12313_c0_g2, TRINITY_DN5340_c0_g1, TRINITY_DN17216_c0_g1, TRINITY_DN9545_c0_g1, TRINITY_DN40281_c0_g1, TRINITY_DN14416_c0_g1, TRINITY_DN8258_c0_g1, TRINITY_DN2431_c0_g1, TRINITY_DN13180_c0_g1, TRINITY_DN34185_c…	18	3616	60	19442	0.3	0.0219309	*	0.748638	ns
GO:0005089	guanyl-nucleotide exchange factor activity	Molecular Function	TRINITY_DN3435_c0_g1, TRINITY_DN18777_c0_g2, TRINITY_DN4320_c0_g1, TRINITY_DN664_c0_g1, TRINITY_DN193_c4_g1, TRINITY_DN5821_c0_g1, TRINITY_DN11805_c1_g1, TRINITY_DN20591_c0_g1, TRINITY_DN18173_c0_g2, TRINITY_DN8745_c0_g1, TRINITY_DN1307_c0_g1, TRINITY_DN1029_c0_g1, TRINITY_DN6373_c0_g1, TRINITY_DN13465_c0_g1, TRINITY_DN28050_c0_g1, TRINITY_DN39437_c0_g1, TRINITY_DN4569_c1_g1, TRINITY_DN1711_c0_g1	18	3616	60	19442	0.3	0.0219309	*	0.748638	ns
GO:0030215	semaphorin receptor binding	Molecular Function	TRINITY_DN23042_c0_g1, TRINITY_DN13465_c0_g1, TRINITY_DN14416_c0_g1	3	3616	4	19442	0.75	0.0221326	*	0.748638	ns
GO:0005457	GDP-fucose transmembrane transporter activity	Molecular Function	TRINITY_DN3253_c0_g1, TRINITY_DN13161_c0_g2, TRINITY_DN25524_c0_g1	3	3616	4	19442	0.75	0.0221326	*	0.748638	ns
GO:0005462	UDP-N-acetylglucosamine transmembrane transporter activity	Molecular Function	TRINITY_DN3253_c0_g1, TRINITY_DN13161_c0_g2, TRINITY_DN25524_c0_g1	3	3616	4	19442	0.75	0.0221326	*	0.748638	ns
GO:0007637	proboscis extension reflex	Biological Process	TRINITY_DN90_c0_g1, TRINITY_DN28982_c0_g1, TRINITY_DN2114_c0_g1	3	3616	4	19442	0.75	0.0221326	*	0.748638	ns
GO:0060305	regulation of cell diameter	Biological Process	TRINITY_DN3608_c0_g1, TRINITY_DN12808_c0_g1, TRINITY_DN2402_c0_g1	3	3616	4	19442	0.75	0.0221326	*	0.748638	ns
GO:0007084	mitotic nuclear membrane reassembly	Biological Process	TRINITY_DN502_c0_g2, TRINITY_DN608_c0_g1, TRINITY_DN2376_c0_g1	3	3616	4	19442	0.75	0.0221326	*	0.748638	ns
GO:0030381	chorion-containing eggshell pattern formation	Biological Process	TRINITY_DN10524_c0_g1, TRINITY_DN14457_c0_g1, TRINITY_DN3322_c0_g1	3	3616	4	19442	0.75	0.0221326	*	0.748638	ns
GO:0017150	tRNA dihydrouridine synthase activity	Molecular Function	TRINITY_DN9592_c0_g2, TRINITY_DN509_c0_g1, TRINITY_DN9010_c0_g1	3	3616	4	19442	0.75	0.0221326	*	0.748638	ns
GO:0007482	haltere development	Biological Process	TRINITY_DN4735_c0_g1, TRINITY_DN4139_c0_g1, TRINITY_DN3322_c0_g1	3	3616	4	19442	0.75	0.0221326	*	0.748638	ns
GO:0030166	proteoglycan biosynthetic process	Biological Process	TRINITY_DN461_c0_g1, TRINITY_DN1822_c1_g1, TRINITY_DN16165_c0_g1	3	3616	4	19442	0.75	0.0221326	*	0.748638	ns
GO:0035239	tube morphogenesis	Biological Process	TRINITY_DN5610_c0_g1, TRINITY_DN4889_c0_g1, TRINITY_DN4395_c0_g2	3	3616	4	19442	0.75	0.0221326	*	0.748638	ns
GO:0010997	anaphase-promoting complex binding	Molecular Function	TRINITY_DN1788_c0_g1, TRINITY_DN4531_c0_g1, TRINITY_DN9476_c0_g2	3	3616	4	19442	0.75	0.0221326	*	0.748638	ns
GO:0035202	tracheal pit formation in open tracheal system	Biological Process	TRINITY_DN1451_c0_g1, TRINITY_DN1828_c0_g1, TRINITY_DN3322_c0_g1	3	3616	4	19442	0.75	0.0221326	*	0.748638	ns
GO:0045456	ecdysteroid biosynthetic process	Biological Process	TRINITY_DN3386_c0_g1, TRINITY_DN3013_c0_g1, TRINITY_DN8096_c0_g1	3	3616	4	19442	0.75	0.0221326	*	0.748638	ns
GO:0030718	germ-line stem cell population maintenance	Biological Process	TRINITY_DN12120_c0_g1, TRINITY_DN1616_c0_g1, TRINITY_DN13457_c0_g1, TRINITY_DN27264_c0_g1, TRINITY_DN7836_c0_g2, TRINITY_DN10226_c0_g1, TRINITY_DN2279_c0_g1, TRINITY_DN9476_c0_g2, TRINITY_DN3322_c0_g1	9	3616	24	19442	0.375	0.0233467	*	0.748638	ns
GO:0050770	regulation of axonogenesis	Biological Process	TRINITY_DN35977_c0_g1, TRINITY_DN1213_c0_g1, TRINITY_DN125_c0_g1, TRINITY_DN44973_c0_g1, TRINITY_DN13465_c0_g1, TRINITY_DN13870_c0_g1, TRINITY_DN3400_c0_g1, TRINITY_DN39739_c0_g2, TRINITY_DN1711_c0_g1	9	3616	24	19442	0.375	0.0233467	*	0.748638	ns
GO:0042594	response to starvation	Biological Process	TRINITY_DN4255_c0_g1, TRINITY_DN289_c0_g1, TRINITY_DN29844_c0_g4, TRINITY_DN1925_c0_g1, TRINITY_DN4757_c0_g1, TRINITY_DN18269_c0_g1, TRINITY_DN28386_c0_g1, TRINITY_DN18260_c0_g1, TRINITY_DN4023_c1_g1, TRINITY_DN10748_c0_g1, TRINITY_DN2838_c0_g1, TRINITY_DN5748_c0_g1, TRINITY_DN29420_c0_g1, TRINITY_DN92_c0_g2, TRINITY_DN6099_c0_g1, TRINITY_DN10842_c0_g1	16	3616	52	19442	0.3077	0.0235019	*	0.748638	ns
GO:0007224	smoothened signaling pathway	Biological Process	TRINITY_DN35712_c0_g1, TRINITY_DN27245_c0_g1, TRINITY_DN18205_c0_g1, TRINITY_DN7507_c0_g1, TRINITY_DN16598_c0_g2, TRINITY_DN44114_c0_g1, TRINITY_DN20404_c0_g1, TRINITY_DN16119_c0_g1, TRINITY_DN17216_c0_g1, TRINITY_DN15618_c0_g2, TRINITY_DN31431_c0_g2, TRINITY_DN4946_c0_g1, TRINITY_DN18546_c0_g4, TRINITY_DN40227_c0_g1, TRINITY_DN2453_c0_g4, TRINITY_DN2342_c0_g1	16	3616	52	19442	0.3077	0.0235019	*	0.748638	ns
GO:0031290	retinal ganglion cell axon guidance	Biological Process	TRINITY_DN12576_c0_g2, TRINITY_DN1311_c0_g1, TRINITY_DN110_c0_g1, TRINITY_DN40281_c0_g1, TRINITY_DN5328_c0_g1	5	3616	10	19442	0.5	0.0243717	*	0.748638	ns
GO:0007549	dosage compensation	Biological Process	TRINITY_DN23062_c0_g2, TRINITY_DN8966_c0_g2, TRINITY_DN312_c0_g1, TRINITY_DN18582_c0_g1, TRINITY_DN3679_c0_g1	5	3616	10	19442	0.5	0.0243717	*	0.748638	ns
GO:0007280	pole cell migration	Biological Process	TRINITY_DN1341_c0_g1, TRINITY_DN7507_c0_g1, TRINITY_DN6013_c0_g1, TRINITY_DN43734_c0_g1, TRINITY_DN14841_c0_g1	5	3616	10	19442	0.5	0.0243717	*	0.748638	ns
GO:0007279	pole cell formation	Biological Process	TRINITY_DN2684_c1_g1, TRINITY_DN29844_c0_g4, TRINITY_DN28445_c0_g1, TRINITY_DN15500_c0_g1, TRINITY_DN35801_c0_g1	5	3616	10	19442	0.5	0.0243717	*	0.748638	ns
GO:0034453	microtubule anchoring	Biological Process	TRINITY_DN1738_c0_g1, TRINITY_DN3018_c0_g1, TRINITY_DN3873_c0_g3, TRINITY_DN4395_c0_g2, TRINITY_DN226_c0_g2	5	3616	10	19442	0.5	0.0243717	*	0.748638	ns
GO:0030008	TRAPP complex	Cellular Component	TRINITY_DN27245_c0_g1, TRINITY_DN4168_c0_g1, TRINITY_DN19497_c0_g1, TRINITY_DN32508_c0_g1, TRINITY_DN20985_c0_g1	5	3616	10	19442	0.5	0.0243717	*	0.748638	ns
GO:0008535	respiratory chain complex IV assembly	Biological Process	TRINITY_DN5380_c0_g1, TRINITY_DN3468_c0_g1, TRINITY_DN44426_c0_g1, TRINITY_DN9780_c0_g1, TRINITY_DN4524_c0_g1	5	3616	10	19442	0.5	0.0243717	*	0.748638	ns
GO:0000137	Golgi cis cisterna	Cellular Component	TRINITY_DN6383_c0_g1, TRINITY_DN784_c0_g2, TRINITY_DN9154_c0_g1, TRINITY_DN14218_c0_g1, TRINITY_DN3574_c0_g1	5	3616	10	19442	0.5	0.0243717	*	0.748638	ns
GO:0005001	transmembrane receptor protein tyrosine phosphatase activity	Molecular Function	TRINITY_DN110_c0_g1, TRINITY_DN7839_c0_g1, TRINITY_DN18883_c0_g2, TRINITY_DN2257_c0_g1, TRINITY_DN25404_c0_g2	5	3616	10	19442	0.5	0.0243717	*	0.748638	ns
GO:0015012	heparan sulfate proteoglycan biosynthetic process	Biological Process	TRINITY_DN116_c2_g1, TRINITY_DN1822_c1_g1, TRINITY_DN18205_c0_g1, TRINITY_DN4946_c0_g1, TRINITY_DN2453_c0_g4	5	3616	10	19442	0.5	0.0243717	*	0.748638	ns
GO:0005652	nuclear lamina	Cellular Component	TRINITY_DN37351_c0_g2, TRINITY_DN13312_c0_g1, TRINITY_DN608_c0_g1, TRINITY_DN3099_c0_g1, TRINITY_DN8031_c0_g1	5	3616	10	19442	0.5	0.0243717	*	0.748638	ns
GO:0045886	negative regulation of synaptic assembly at neuromuscular junction	Biological Process	TRINITY_DN12120_c0_g1, TRINITY_DN1748_c0_g1, TRINITY_DN207_c1_g1, TRINITY_DN53_c2_g1, TRINITY_DN573_c0_g1, TRINITY_DN10905_c0_g3, TRINITY_DN1020_c1_g1, TRINITY_DN2326_c0_g1, TRINITY_DN10221_c0_g1, TRINITY_DN24977_c0_g1	10	3616	28	19442	0.3571	0.0245507	*	0.748638	ns
GO:0019933	cAMP-mediated signaling	Biological Process	TRINITY_DN2107_c0_g1, TRINITY_DN21700_c0_g1, TRINITY_DN3389_c0_g1, TRINITY_DN2024_c0_g1, TRINITY_DN4388_c1_g1, TRINITY_DN17852_c0_g1, TRINITY_DN61_c0_g1, TRINITY_DN20835_c0_g1, TRINITY_DN7448_c0_g1, TRINITY_DN7248_c0_g2	10	3616	28	19442	0.3571	0.0245507	*	0.748638	ns
GO:0008045	motor neuron axon guidance	Biological Process	TRINITY_DN17670_c0_g1, TRINITY_DN29530_c0_g1, TRINITY_DN110_c0_g1, TRINITY_DN33828_c0_g1, TRINITY_DN450_c0_g1, TRINITY_DN18883_c0_g2, TRINITY_DN2257_c0_g1, TRINITY_DN1451_c0_g1, TRINITY_DN25003_c0_g3, TRINITY_DN21669_c0_g1, TRINITY_DN7195_c0_g1, TRINITY_DN44973_c0_g1, TRINITY_DN23959_c0_g1, TRINITY_DN25404_c0_g2, TRINITY_DN14416_c0_g1, TRINITY_DN8289_c0_g1, TRINITY_DN3400_c0_g1, TRINITY_DN6416_c0…	19	3616	65	19442	0.2923	0.0247472	*	0.748638	ns
GO:0009813	flavonoid biosynthetic process	Biological Process	TRINITY_DN30862_c0_g1, TRINITY_DN7176_c1_g3, TRINITY_DN3572_c0_g1, TRINITY_DN37523_c0_g1, TRINITY_DN3880_c0_g2, TRINITY_DN22184_c0_g1, TRINITY_DN3863_c0_g1, TRINITY_DN5575_c0_g1, TRINITY_DN17950_c0_g1, TRINITY_DN2919_c0_g1, TRINITY_DN7229_c0_g1, TRINITY_DN12947_c0_g1, TRINITY_DN2297_c0_g3	13	3616	40	19442	0.325	0.0251419	*	0.748638	ns
GO:0052696	flavonoid glucuronidation	Biological Process	TRINITY_DN30862_c0_g1, TRINITY_DN7176_c1_g3, TRINITY_DN3572_c0_g1, TRINITY_DN37523_c0_g1, TRINITY_DN3880_c0_g2, TRINITY_DN22184_c0_g1, TRINITY_DN3863_c0_g1, TRINITY_DN5575_c0_g1, TRINITY_DN17950_c0_g1, TRINITY_DN2919_c0_g1, TRINITY_DN7229_c0_g1, TRINITY_DN12947_c0_g1, TRINITY_DN2297_c0_g3	13	3616	40	19442	0.325	0.0251419	*	0.748638	ns
GO:0032528	microvillus organization	Biological Process	TRINITY_DN35865_c0_g1, TRINITY_DN6200_c0_g2, TRINITY_DN3_c0_g4, TRINITY_DN8224_c0_g1	4	3616	7	19442	0.5714	0.0259065	*	0.748638	ns
GO:0035017	cuticle pattern formation	Biological Process	TRINITY_DN2509_c0_g1, TRINITY_DN1341_c0_g1, TRINITY_DN8782_c0_g2, TRINITY_DN18546_c0_g4	4	3616	7	19442	0.5714	0.0259065	*	0.748638	ns
GO:0007249	I-kappaB kinase/NF-kappaB signaling	Biological Process	TRINITY_DN119_c0_g1, TRINITY_DN1304_c0_g1, TRINITY_DN35399_c0_g1, TRINITY_DN6613_c1_g1	4	3616	7	19442	0.5714	0.0259065	*	0.748638	ns
GO:0031936	obsolete negative regulation of chromatin silencing	Biological Process	TRINITY_DN3845_c0_g1, TRINITY_DN3692_c0_g2, TRINITY_DN494_c0_g1, TRINITY_DN38662_c0_g1	4	3616	7	19442	0.5714	0.0259065	*	0.748638	ns
GO:0007509	mesoderm migration involved in gastrulation	Biological Process	TRINITY_DN5315_c0_g1, TRINITY_DN2838_c0_g1, TRINITY_DN13465_c0_g1, TRINITY_DN4946_c0_g1	4	3616	7	19442	0.5714	0.0259065	*	0.748638	ns
GO:0004970	ionotropic glutamate receptor activity	Molecular Function	TRINITY_DN25978_c0_g2, TRINITY_DN2903_c0_g1, TRINITY_DN29454_c0_g1, TRINITY_DN3579_c0_g1	4	3616	7	19442	0.5714	0.0259065	*	0.748638	ns
GO:0045751	negative regulation of Toll signaling pathway	Biological Process	TRINITY_DN173_c0_g1, TRINITY_DN26188_c0_g1, TRINITY_DN1050_c0_g1, TRINITY_DN14927_c0_g1	4	3616	7	19442	0.5714	0.0259065	*	0.748638	ns
GO:0000506	glycosylphosphatidylinositol-N-acetylglucosaminyltransferase (GPI-GnT) complex	Cellular Component	TRINITY_DN17230_c0_g1, TRINITY_DN5971_c0_g2, TRINITY_DN6437_c0_g1, TRINITY_DN716_c0_g1	4	3616	7	19442	0.5714	0.0259065	*	0.748638	ns
GO:0001709	cell fate determination	Biological Process	TRINITY_DN4148_c0_g1, TRINITY_DN17751_c0_g3, TRINITY_DN5878_c0_g1, TRINITY_DN18233_c0_g1, TRINITY_DN5389_c0_g1, TRINITY_DN31431_c0_g2, TRINITY_DN3322_c0_g1	7	3616	17	19442	0.4118	0.026044	*	0.748638	ns
GO:0045931	positive regulation of mitotic cell cycle	Biological Process	TRINITY_DN4854_c0_g2, TRINITY_DN12808_c0_g1, TRINITY_DN7836_c0_g2, TRINITY_DN10221_c0_g1, TRINITY_DN1159_c0_g1, TRINITY_DN7003_c0_g2, TRINITY_DN2311_c0_g1	7	3616	17	19442	0.4118	0.026044	*	0.748638	ns
GO:0004842	ubiquitin-protein transferase activity	Molecular Function	TRINITY_DN4352_c0_g1, TRINITY_DN5723_c0_g1, TRINITY_DN1341_c0_g1, TRINITY_DN29576_c0_g1, TRINITY_DN8918_c0_g1, TRINITY_DN82_c0_g1, TRINITY_DN14694_c0_g3, TRINITY_DN1575_c0_g1, TRINITY_DN4541_c0_g1, TRINITY_DN4109_c0_g1, TRINITY_DN10440_c0_g1, TRINITY_DN2314_c0_g2, TRINITY_DN23171_c0_g1, TRINITY_DN2350_c0_g1, TRINITY_DN3306_c0_g1, TRINITY_DN11782_c0_g2, TRINITY_DN2961_c0_g1, TRINITY_DN218_c0_g1, T…	55	3616	231	19442	0.2381	0.0274816	*	0.748638	ns
GO:0005096	GTPase activator activity	Molecular Function	TRINITY_DN16445_c0_g1, TRINITY_DN147_c0_g1, TRINITY_DN14713_c0_g1, TRINITY_DN22591_c0_g2, TRINITY_DN12274_c0_g2, TRINITY_DN1311_c0_g1, TRINITY_DN6114_c0_g1, TRINITY_DN5783_c0_g1, TRINITY_DN588_c0_g1, TRINITY_DN11016_c0_g2, TRINITY_DN16300_c0_g1, TRINITY_DN6753_c0_g3, TRINITY_DN194_c0_g1, TRINITY_DN11931_c0_g1, TRINITY_DN63_c0_g2, TRINITY_DN8085_c0_g1, TRINITY_DN18935_c0_g2, TRINITY_DN135_c0_g1, T…	45	3616	184	19442	0.2446	0.0281298	*	0.748638	ns
GO:0031594	neuromuscular junction	Cellular Component	TRINITY_DN1030_c0_g1, TRINITY_DN9243_c0_g2, TRINITY_DN721_c0_g1, TRINITY_DN18777_c0_g2, TRINITY_DN14601_c0_g1, TRINITY_DN1304_c0_g1, TRINITY_DN11332_c0_g1, TRINITY_DN619_c0_g1, TRINITY_DN11918_c0_g1, TRINITY_DN6917_c0_g1, TRINITY_DN31409_c0_g1, TRINITY_DN1742_c0_g1, TRINITY_DN1745_c0_g1, TRINITY_DN5785_c0_g1, TRINITY_DN15248_c0_g2, TRINITY_DN6613_c1_g1, TRINITY_DN6622_c0_g1, TRINITY_DN6267_c0_g1,…	19	3616	66	19442	0.2879	0.0288673	*	0.748638	ns
GO:0003964	RNA-directed DNA polymerase activity	Molecular Function	TRINITY_DN8674_c0_g4, TRINITY_DN11599_c0_g1, TRINITY_DN9605_c0_g2, TRINITY_DN6474_c0_g1, TRINITY_DN52_c1_g1, TRINITY_DN34544_c0_g1, TRINITY_DN12759_c0_g2, TRINITY_DN30685_c0_g4, TRINITY_DN7127_c0_g1, TRINITY_DN8074_c0_g1, TRINITY_DN6150_c0_g1, TRINITY_DN4132_c0_g1, TRINITY_DN5902_c0_g1, TRINITY_DN35660_c0_g1, TRINITY_DN7662_c0_g1, TRINITY_DN4112_c0_g2, TRINITY_DN8975_c0_g1, TRINITY_DN39375_c0_g1,…	19	3616	66	19442	0.2879	0.0288673	*	0.748638	ns
GO:0008063	Toll signaling pathway	Biological Process	TRINITY_DN1304_c0_g1, TRINITY_DN797_c0_g1, TRINITY_DN36403_c1_g1, TRINITY_DN24926_c0_g2, TRINITY_DN26188_c0_g1, TRINITY_DN1050_c0_g1, TRINITY_DN6613_c1_g1, TRINITY_DN6997_c0_g1	8	3616	21	19442	0.381	0.0289512	*	0.748638	ns
GO:0045179	apical cortex	Cellular Component	TRINITY_DN7903_c0_g1, TRINITY_DN26035_c0_g1, TRINITY_DN11016_c0_g2, TRINITY_DN57_c0_g2, TRINITY_DN27082_c0_g2, TRINITY_DN1296_c0_g1, TRINITY_DN885_c0_g1, TRINITY_DN35265_c0_g1, TRINITY_DN44973_c0_g1, TRINITY_DN426_c0_g1, TRINITY_DN712_c0_g1, TRINITY_DN8782_c0_g2, TRINITY_DN13180_c0_g1, TRINITY_DN6267_c0_g1	14	3616	45	19442	0.3111	0.0299459	*	0.748638	ns
GO:0007291	sperm individualization	Biological Process	TRINITY_DN90_c0_g1, TRINITY_DN4259_c0_g1, TRINITY_DN2021_c0_g1, TRINITY_DN3833_c0_g1, TRINITY_DN8277_c0_g1, TRINITY_DN3386_c0_g1, TRINITY_DN8096_c0_g1, TRINITY_DN1079_c0_g1, TRINITY_DN504_c0_g1, TRINITY_DN2114_c0_g1, TRINITY_DN1043_c0_g1, TRINITY_DN2186_c0_g1	12	3616	37	19442	0.3243	0.0312913	*	0.748638	ns
GO:0008347	glial cell migration	Biological Process	TRINITY_DN2380_c0_g1, TRINITY_DN35712_c0_g1, TRINITY_DN4898_c0_g1, TRINITY_DN44973_c0_g1, TRINITY_DN3201_c0_g1, TRINITY_DN7925_c0_g1, TRINITY_DN4531_c0_g1, TRINITY_DN7836_c0_g2, TRINITY_DN17216_c0_g1, TRINITY_DN6972_c0_g1, TRINITY_DN31078_c0_g1	11	3616	33	19442	0.3333	0.0315574	*	0.748638	ns
GO:0010181	FMN binding	Molecular Function	TRINITY_DN18447_c0_g1, TRINITY_DN41863_c0_g1, TRINITY_DN4114_c0_g1, TRINITY_DN655_c0_g1, TRINITY_DN8607_c0_g2, TRINITY_DN1097_c0_g1	6	3616	14	19442	0.4286	0.0316329	*	0.748638	ns
GO:0035152	regulation of tube architecture, open tracheal system	Biological Process	TRINITY_DN90_c0_g1, TRINITY_DN1852_c0_g1, TRINITY_DN2231_c0_g1, TRINITY_DN7925_c0_g1, TRINITY_DN2114_c0_g1, TRINITY_DN28333_c0_g1	6	3616	14	19442	0.4286	0.0316329	*	0.748638	ns
GO:0006171	cAMP biosynthetic process	Biological Process	TRINITY_DN2107_c0_g1, TRINITY_DN3389_c0_g1, TRINITY_DN2024_c0_g1, TRINITY_DN20835_c0_g1, TRINITY_DN3220_c0_g1, TRINITY_DN7248_c0_g2	6	3616	14	19442	0.4286	0.0316329	*	0.748638	ns
GO:0005381	iron ion transmembrane transporter activity	Molecular Function	TRINITY_DN1595_c2_g1, TRINITY_DN4519_c0_g1, TRINITY_DN933_c0_g1, TRINITY_DN2985_c0_g1, TRINITY_DN21711_c0_g1, TRINITY_DN6773_c0_g1	6	3616	14	19442	0.4286	0.0316329	*	0.748638	ns
GO:0015783	GDP-fucose transmembrane transport	Biological Process	TRINITY_DN3253_c0_g1, TRINITY_DN13161_c0_g2	2	3616	2	19442	1	0.0345842	*	0.748638	ns
GO:0038096	Fc-gamma receptor signaling pathway involved in phagocytosis	Biological Process	TRINITY_DN9560_c0_g1, TRINITY_DN11706_c0_g1	2	3616	2	19442	1	0.0345842	*	0.748638	ns
GO:0006740	NADPH regeneration	Biological Process	TRINITY_DN39839_c0_g1, TRINITY_DN662_c1_g3	2	3616	2	19442	1	0.0345842	*	0.748638	ns
GO:0008750	NAD(P)+ transhydrogenase (AB-specific) activity	Molecular Function	TRINITY_DN39839_c0_g1, TRINITY_DN662_c1_g3	2	3616	2	19442	1	0.0345842	*	0.748638	ns
GO:0008343	adult feeding behavior	Biological Process	TRINITY_DN2509_c0_g1, TRINITY_DN5409_c0_g1	2	3616	2	19442	1	0.0345842	*	0.748638	ns
GO:0006208	pyrimidine nucleobase catabolic process	Biological Process	TRINITY_DN5577_c0_g1, TRINITY_DN5926_c0_g1	2	3616	2	19442	1	0.0345842	*	0.748638	ns
GO:0005722	beta-heterochromatin	Cellular Component	TRINITY_DN2380_c0_g1, TRINITY_DN4898_c0_g1	2	3616	2	19442	1	0.0345842	*	0.748638	ns
GO:0097107	postsynaptic density assembly	Biological Process	TRINITY_DN1030_c0_g1, TRINITY_DN1788_c0_g1	2	3616	2	19442	1	0.0345842	*	0.748638	ns
GO:0036465	synaptic vesicle recycling	Biological Process	TRINITY_DN90_c0_g1, TRINITY_DN2114_c0_g1	2	3616	2	19442	1	0.0345842	*	0.748638	ns
GO:0048728	proboscis development	Biological Process	TRINITY_DN3578_c0_g1, TRINITY_DN13979_c0_g1	2	3616	2	19442	1	0.0345842	*	0.748638	ns
GO:0002253	activation of immune response	Biological Process	TRINITY_DN5905_c0_g2, TRINITY_DN34058_c0_g1	2	3616	2	19442	1	0.0345842	*	0.748638	ns
GO:0004772	sterol O-acyltransferase activity	Molecular Function	TRINITY_DN7651_c0_g1, TRINITY_DN7_c0_g1	2	3616	2	19442	1	0.0345842	*	0.748638	ns
GO:0010878	cholesterol storage	Biological Process	TRINITY_DN7651_c0_g1, TRINITY_DN7_c0_g1	2	3616	2	19442	1	0.0345842	*	0.748638	ns
GO:0042986	positive regulation of amyloid precursor protein biosynthetic process	Biological Process	TRINITY_DN7651_c0_g1, TRINITY_DN7_c0_g1	2	3616	2	19442	1	0.0345842	*	0.748638	ns
GO:0033212	iron import into cell	Biological Process	TRINITY_DN4519_c0_g1, TRINITY_DN21711_c0_g1	2	3616	2	19442	1	0.0345842	*	0.748638	ns
GO:0050916	sensory perception of sweet taste	Biological Process	TRINITY_DN4519_c0_g1, TRINITY_DN21711_c0_g1	2	3616	2	19442	1	0.0345842	*	0.748638	ns
GO:0055076	transition metal ion homeostasis	Biological Process	TRINITY_DN4519_c0_g1, TRINITY_DN21711_c0_g1	2	3616	2	19442	1	0.0345842	*	0.748638	ns
GO:0001715	ectodermal cell fate specification	Biological Process	TRINITY_DN1304_c0_g1, TRINITY_DN6613_c1_g1	2	3616	2	19442	1	0.0345842	*	0.748638	ns
GO:0033256	I-kappaB/NF-kappaB complex	Cellular Component	TRINITY_DN1304_c0_g1, TRINITY_DN6613_c1_g1	2	3616	2	19442	1	0.0345842	*	0.748638	ns
GO:0038061	NIK/NF-kappaB signaling	Biological Process	TRINITY_DN1304_c0_g1, TRINITY_DN6613_c1_g1	2	3616	2	19442	1	0.0345842	*	0.748638	ns
GO:0042387	plasmatocyte differentiation	Biological Process	TRINITY_DN1304_c0_g1, TRINITY_DN6613_c1_g1	2	3616	2	19442	1	0.0345842	*	0.748638	ns
GO:0070379	high mobility group box 1 binding	Molecular Function	TRINITY_DN1304_c0_g1, TRINITY_DN6613_c1_g1	2	3616	2	19442	1	0.0345842	*	0.748638	ns
GO:0006361	transcription initiation from RNA polymerase I promoter	Biological Process	TRINITY_DN21676_c0_g2, TRINITY_DN35397_c0_g1	2	3616	2	19442	1	0.0345842	*	0.748638	ns
GO:0010936	negative regulation of macrophage cytokine production	Biological Process	TRINITY_DN821_c0_g1, TRINITY_DN31078_c0_g1	2	3616	2	19442	1	0.0345842	*	0.748638	ns
GO:0006963	positive regulation of antibacterial peptide biosynthetic process	Biological Process	TRINITY_DN797_c0_g1, TRINITY_DN34626_c0_g1	2	3616	2	19442	1	0.0345842	*	0.748638	ns
GO:0009101	glycoprotein biosynthetic process	Biological Process	TRINITY_DN461_c0_g1, TRINITY_DN32783_c0_g1	2	3616	2	19442	1	0.0345842	*	0.748638	ns
GO:0005222	intracellular cAMP-activated cation channel activity	Molecular Function	TRINITY_DN2363_c0_g1, TRINITY_DN4004_c0_g1	2	3616	2	19442	1	0.0345842	*	0.748638	ns
GO:0042670	retinal cone cell differentiation	Biological Process	TRINITY_DN4259_c0_g1, TRINITY_DN2186_c0_g1	2	3616	2	19442	1	0.0345842	*	0.748638	ns
GO:1902065	response to L-glutamate	Biological Process	TRINITY_DN3528_c0_g1, TRINITY_DN222_c0_g1	2	3616	2	19442	1	0.0345842	*	0.748638	ns
GO:0048659	smooth muscle cell proliferation	Biological Process	TRINITY_DN473_c1_g1, TRINITY_DN24673_c0_g1	2	3616	2	19442	1	0.0345842	*	0.748638	ns
GO:0019673	GDP-mannose metabolic process	Biological Process	TRINITY_DN7125_c0_g1, TRINITY_DN22709_c0_g1	2	3616	2	19442	1	0.0345842	*	0.748638	ns
GO:0031996	thioesterase binding	Molecular Function	TRINITY_DN28374_c0_g1, TRINITY_DN38150_c0_g1	2	3616	2	19442	1	0.0345842	*	0.748638	ns
GO:0071216	cellular response to biotic stimulus	Biological Process	TRINITY_DN35399_c0_g1, TRINITY_DN35660_c0_g1	2	3616	2	19442	1	0.0345842	*	0.748638	ns
GO:0007502	digestive tract mesoderm development	Biological Process	TRINITY_DN11162_c0_g1, TRINITY_DN9922_c0_g1	2	3616	2	19442	1	0.0345842	*	0.748638	ns
GO:0007449	proximal/distal pattern formation, imaginal disc	Biological Process	TRINITY_DN13979_c0_g1, TRINITY_DN5064_c0_g1	2	3616	2	19442	1	0.0345842	*	0.748638	ns
GO:0021553	olfactory nerve development	Biological Process	TRINITY_DN13979_c0_g1, TRINITY_DN30807_c0_g3	2	3616	2	19442	1	0.0345842	*	0.748638	ns
GO:0001915	negative regulation of T cell mediated cytotoxicity	Biological Process	TRINITY_DN7839_c0_g1, TRINITY_DN13931_c0_g1	2	3616	2	19442	1	0.0345842	*	0.748638	ns
GO:0006684	sphingomyelin metabolic process	Biological Process	TRINITY_DN3168_c0_g1, TRINITY_DN13470_c0_g1	2	3616	2	19442	1	0.0345842	*	0.748638	ns
GO:0016427	tRNA (cytosine) methyltransferase activity	Molecular Function	TRINITY_DN1354_c0_g2, TRINITY_DN1354_c0_g1	2	3616	2	19442	1	0.0345842	*	0.748638	ns
GO:0002143	tRNA wobble position uridine thiolation	Biological Process	TRINITY_DN2607_c0_g1, TRINITY_DN2756_c0_g1	2	3616	2	19442	1	0.0345842	*	0.748638	ns
GO:0007147	female meiosis II	Biological Process	TRINITY_DN34033_c0_g1, TRINITY_DN9476_c0_g2	2	3616	2	19442	1	0.0345842	*	0.748638	ns
GO:0045141	meiotic telomere clustering	Biological Process	TRINITY_DN40756_c0_g1, TRINITY_DN4175_c0_g1	2	3616	2	19442	1	0.0345842	*	0.748638	ns
GO:0004333	fumarate hydratase activity	Molecular Function	TRINITY_DN2824_c0_g1, TRINITY_DN21575_c0_g1	2	3616	2	19442	1	0.0345842	*	0.748638	ns
GO:0006106	fumarate metabolic process	Biological Process	TRINITY_DN2824_c0_g1, TRINITY_DN21575_c0_g1	2	3616	2	19442	1	0.0345842	*	0.748638	ns
GO:0004706	JUN kinase kinase kinase activity	Molecular Function	TRINITY_DN3425_c0_g1, TRINITY_DN40588_c0_g1	2	3616	2	19442	1	0.0345842	*	0.748638	ns
GO:0036375	Kibra-Ex-Mer complex	Cellular Component	TRINITY_DN8277_c0_g1, TRINITY_DN1928_c0_g1	2	3616	2	19442	1	0.0345842	*	0.748638	ns
GO:0071321	cellular response to cGMP	Biological Process	TRINITY_DN4023_c1_g1, TRINITY_DN4388_c1_g1	2	3616	2	19442	1	0.0345842	*	0.748638	ns
GO:1904045	cellular response to aldosterone	Biological Process	TRINITY_DN4023_c1_g1, TRINITY_DN222_c0_g1	2	3616	2	19442	1	0.0345842	*	0.748638	ns
GO:0009048	dosage compensation by inactivation of X chromosome	Biological Process	TRINITY_DN16052_c0_g1, TRINITY_DN8865_c0_g1	2	3616	2	19442	1	0.0345842	*	0.748638	ns
GO:0051377	mannose-ethanolamine phosphotransferase activity	Molecular Function	TRINITY_DN22834_c0_g1, TRINITY_DN13_c0_g1	2	3616	2	19442	1	0.0345842	*	0.748638	ns
GO:1902857	positive regulation of non-motile cilium assembly	Biological Process	TRINITY_DN20404_c0_g1, TRINITY_DN28530_c0_g1	2	3616	2	19442	1	0.0345842	*	0.748638	ns
GO:0007396	suture of dorsal opening	Biological Process	TRINITY_DN573_c0_g1, TRINITY_DN3400_c0_g1	2	3616	2	19442	1	0.0345842	*	0.748638	ns
GO:0031346	positive regulation of cell projection organization	Biological Process	TRINITY_DN573_c0_g1, TRINITY_DN12257_c0_g1	2	3616	2	19442	1	0.0345842	*	0.748638	ns
GO:0071027	nuclear RNA surveillance	Biological Process	TRINITY_DN13312_c0_g1, TRINITY_DN4917_c0_g1	2	3616	2	19442	1	0.0345842	*	0.748638	ns
GO:0007348	regulation of syncytial blastoderm mitotic cell cycle	Biological Process	TRINITY_DN36677_c0_g1, TRINITY_DN2405_c0_g1	2	3616	2	19442	1	0.0345842	*	0.748638	ns
GO:0016992	lipoate synthase activity	Molecular Function	TRINITY_DN6597_c0_g1, TRINITY_DN11831_c0_g1	2	3616	2	19442	1	0.0345842	*	0.748638	ns
GO:0071294	cellular response to zinc ion	Biological Process	TRINITY_DN6291_c0_g1, TRINITY_DN33760_c0_g1	2	3616	2	19442	1	0.0345842	*	0.748638	ns
GO:1902524	positive regulation of protein K48-linked ubiquitination	Biological Process	TRINITY_DN26188_c0_g1, TRINITY_DN1050_c0_g1	2	3616	2	19442	1	0.0345842	*	0.748638	ns
GO:0090099	negative regulation of BMP signaling pathway	Biological Process	TRINITY_DN3682_c0_g1, TRINITY_DN30879_c1_g1	2	3616	2	19442	1	0.0345842	*	0.748638	ns
GO:0005458	GDP-mannose transmembrane transporter activity	Molecular Function	TRINITY_DN13161_c0_g2, TRINITY_DN25524_c0_g1	2	3616	2	19442	1	0.0345842	*	0.748638	ns
GO:0005460	UDP-glucose transmembrane transporter activity	Molecular Function	TRINITY_DN13161_c0_g2, TRINITY_DN25524_c0_g1	2	3616	2	19442	1	0.0345842	*	0.748638	ns
GO:0008065	establishment of blood-nerve barrier	Biological Process	TRINITY_DN24673_c0_g1, TRINITY_DN27383_c0_g1	2	3616	2	19442	1	0.0345842	*	0.748638	ns
GO:0098549	somatic ring canal	Cellular Component	TRINITY_DN2053_c0_g1, TRINITY_DN31431_c0_g2	2	3616	2	19442	1	0.0345842	*	0.748638	ns
GO:0060317	cardiac epithelial to mesenchymal transition	Biological Process	TRINITY_DN30807_c0_g3, TRINITY_DN31078_c0_g1	2	3616	2	19442	1	0.0345842	*	0.748638	ns
GO:0007494	midgut development	Biological Process	TRINITY_DN27384_c0_g1, TRINITY_DN4390_c0_g1, TRINITY_DN8918_c0_g1, TRINITY_DN2308_c0_g1, TRINITY_DN16547_c0_g3, TRINITY_DN3013_c0_g1, TRINITY_DN35801_c0_g1	7	3616	18	19442	0.3889	0.0359366	*	0.748638	ns
GO:0030897	HOPS complex	Cellular Component	TRINITY_DN22598_c0_g1, TRINITY_DN4680_c0_g1, TRINITY_DN15546_c1_g1, TRINITY_DN20484_c0_g1, TRINITY_DN26138_c0_g1	5	3616	11	19442	0.4545	0.0379565	*	0.748638	ns
GO:0000086	G2/M transition of mitotic cell cycle	Biological Process	TRINITY_DN6731_c0_g1, TRINITY_DN32416_c0_g1, TRINITY_DN12808_c0_g1, TRINITY_DN1159_c0_g1, TRINITY_DN3322_c0_g1	5	3616	11	19442	0.4545	0.0379565	*	0.748638	ns
GO:0015379	potassium:chloride symporter activity	Molecular Function	TRINITY_DN1717_c0_g1, TRINITY_DN24291_c0_g1, TRINITY_DN5862_c0_g1, TRINITY_DN24391_c0_g1, TRINITY_DN15245_c0_g2	5	3616	11	19442	0.4545	0.0379565	*	0.748638	ns
GO:0035088	establishment or maintenance of apical/basal cell polarity	Biological Process	TRINITY_DN619_c0_g1, TRINITY_DN5610_c0_g1, TRINITY_DN426_c0_g1, TRINITY_DN1015_c0_g1, TRINITY_DN3322_c0_g1	5	3616	11	19442	0.4545	0.0379565	*	0.748638	ns
GO:0006360	transcription by RNA polymerase I	Biological Process	TRINITY_DN35397_c0_g1, TRINITY_DN44282_c0_g1, TRINITY_DN28386_c0_g1, TRINITY_DN42187_c0_g1, TRINITY_DN42494_c0_g1	5	3616	11	19442	0.4545	0.0379565	*	0.748638	ns
GO:0000164	protein phosphatase type 1 complex	Cellular Component	TRINITY_DN24015_c1_g1, TRINITY_DN15546_c0_g1, TRINITY_DN11247_c0_g1, TRINITY_DN22961_c0_g4, TRINITY_DN2534_c0_g1	5	3616	11	19442	0.4545	0.0379565	*	0.748638	ns
GO:0045572	positive regulation of imaginal disc growth	Biological Process	TRINITY_DN28386_c0_g1, TRINITY_DN12063_c0_g1, TRINITY_DN10748_c0_g1, TRINITY_DN35265_c0_g1, TRINITY_DN92_c0_g2	5	3616	11	19442	0.4545	0.0379565	*	0.748638	ns
GO:0005795	Golgi stack	Cellular Component	TRINITY_DN2397_c0_g1, TRINITY_DN39693_c0_g1, TRINITY_DN11918_c0_g1, TRINITY_DN12659_c0_g1, TRINITY_DN784_c0_g2, TRINITY_DN10063_c0_g1, TRINITY_DN626_c0_g1, TRINITY_DN9154_c0_g1, TRINITY_DN14218_c0_g1, TRINITY_DN109_c2_g1, TRINITY_DN43493_c0_g1, TRINITY_DN20985_c0_g1	12	3616	38	19442	0.3158	0.0382264	*	0.748638	ns
GO:0035151	regulation of tube size, open tracheal system	Biological Process	TRINITY_DN4148_c0_g1, TRINITY_DN650_c0_g1, TRINITY_DN17751_c0_g3, TRINITY_DN880_c0_g1, TRINITY_DN3444_c0_g1, TRINITY_DN10708_c0_g2, TRINITY_DN486_c0_g1, TRINITY_DN946_c0_g1, TRINITY_DN27383_c0_g1	9	3616	26	19442	0.3462	0.0393066	*	0.748638	ns
GO:0007427	epithelial cell migration, open tracheal system	Biological Process	TRINITY_DN90_c0_g1, TRINITY_DN8918_c0_g1, TRINITY_DN1054_c1_g1, TRINITY_DN3_c0_g1, TRINITY_DN25003_c0_g3, TRINITY_DN2231_c0_g1, TRINITY_DN7925_c0_g1, TRINITY_DN2114_c0_g1, TRINITY_DN4946_c0_g1	9	3616	26	19442	0.3462	0.0393066	*	0.748638	ns
GO:0030134	COPII-coated ER to Golgi transport vesicle	Cellular Component	TRINITY_DN41205_c0_g1, TRINITY_DN20689_c0_g1, TRINITY_DN15918_c0_g1, TRINITY_DN418_c0_g1, TRINITY_DN25853_c0_g1, TRINITY_DN6371_c0_g1, TRINITY_DN4221_c0_g1, TRINITY_DN44912_c0_g1, TRINITY_DN3187_c0_g2	9	3616	26	19442	0.3462	0.0393066	*	0.748638	ns
GO:2000134	negative regulation of G1/S transition of mitotic cell cycle	Biological Process	TRINITY_DN30932_c0_g1, TRINITY_DN13347_c0_g1, TRINITY_DN19810_c0_g1, TRINITY_DN13457_c0_g1, TRINITY_DN1788_c0_g1, TRINITY_DN27375_c0_g1, TRINITY_DN3322_c0_g1, TRINITY_DN20678_c0_g1, TRINITY_DN22153_c0_g6	9	3616	26	19442	0.3462	0.0393066	*	0.748638	ns
GO:0007602	phototransduction	Biological Process	TRINITY_DN3471_c0_g1, TRINITY_DN33164_c0_g1, TRINITY_DN4980_c0_g1, TRINITY_DN3033_c0_g1, TRINITY_DN6200_c0_g2, TRINITY_DN8959_c0_g1, TRINITY_DN44426_c0_g1, TRINITY_DN1451_c0_g1, TRINITY_DN30169_c0_g1, TRINITY_DN20371_c0_g1, TRINITY_DN5748_c0_g1, TRINITY_DN5175_c0_g1, TRINITY_DN1830_c0_g1, TRINITY_DN4330_c0_g1, TRINITY_DN554_c0_g2	15	3616	51	19442	0.2941	0.0407989	*	0.748638	ns
GO:0035023	regulation of Rho protein signal transduction	Biological Process	TRINITY_DN14713_c0_g1, TRINITY_DN3435_c0_g1, TRINITY_DN13347_c0_g1, TRINITY_DN4320_c0_g1, TRINITY_DN664_c0_g1, TRINITY_DN193_c4_g1, TRINITY_DN11805_c1_g1, TRINITY_DN18173_c0_g2, TRINITY_DN1307_c0_g1, TRINITY_DN1029_c0_g1, TRINITY_DN6373_c0_g1, TRINITY_DN13465_c0_g1, TRINITY_DN1718_c0_g1, TRINITY_DN28050_c0_g1, TRINITY_DN39437_c0_g1	15	3616	51	19442	0.2941	0.0407989	*	0.748638	ns
GO:0008355	olfactory learning	Biological Process	TRINITY_DN90_c0_g1, TRINITY_DN5737_c0_g1, TRINITY_DN848_c0_g1, TRINITY_DN977_c0_g1, TRINITY_DN15025_c0_g1, TRINITY_DN1742_c0_g1, TRINITY_DN22348_c0_g1, TRINITY_DN2957_c0_g1, TRINITY_DN24107_c0_g1, TRINITY_DN2053_c0_g1, TRINITY_DN733_c0_g1, TRINITY_DN538_c0_g1, TRINITY_DN2114_c0_g1, TRINITY_DN61_c0_g1, TRINITY_DN3322_c0_g1	15	3616	51	19442	0.2941	0.0407989	*	0.748638	ns
GO:0042060	wound healing	Biological Process	TRINITY_DN7324_c0_g1, TRINITY_DN6809_c0_g1, TRINITY_DN11178_c0_g1, TRINITY_DN10534_c0_g3, TRINITY_DN21754_c0_g1, TRINITY_DN3444_c0_g1, TRINITY_DN1451_c0_g1, TRINITY_DN4023_c1_g1, TRINITY_DN38778_c0_g1, TRINITY_DN3830_c0_g1, TRINITY_DN44973_c0_g1, TRINITY_DN3201_c0_g1, TRINITY_DN4620_c0_g3, TRINITY_DN555_c0_g1, TRINITY_DN3362_c0_g2, TRINITY_DN5820_c0_g1, TRINITY_DN5389_c0_g1, TRINITY_DN730_c0_g1, …	26	3616	100	19442	0.26	0.0417721	*	0.748638	ns
GO:0052689	carboxylic ester hydrolase activity	Molecular Function	TRINITY_DN18404_c0_g1, TRINITY_DN7909_c0_g1, TRINITY_DN43599_c0_g1, TRINITY_DN10159_c0_g1, TRINITY_DN42329_c0_g1, TRINITY_DN1826_c0_g1, TRINITY_DN15578_c0_g1, TRINITY_DN34379_c0_g1, TRINITY_DN25741_c0_g1, TRINITY_DN35138_c0_g3, TRINITY_DN24697_c0_g1, TRINITY_DN115_c0_g2, TRINITY_DN2174_c0_g1, TRINITY_DN12313_c0_g2, TRINITY_DN224_c5_g1, TRINITY_DN3516_c0_g1, TRINITY_DN2676_c0_g1, TRINITY_DN9545_c0…	26	3616	100	19442	0.26	0.0417721	*	0.748638	ns
GO:0090630	activation of GTPase activity	Biological Process	TRINITY_DN147_c0_g1, TRINITY_DN7903_c0_g1, TRINITY_DN5783_c0_g1, TRINITY_DN194_c0_g1, TRINITY_DN8085_c0_g1, TRINITY_DN9032_c0_g1, TRINITY_DN56_c0_g1, TRINITY_DN5550_c0_g1, TRINITY_DN25254_c0_g2, TRINITY_DN8745_c0_g1, TRINITY_DN30324_c0_g3, TRINITY_DN3613_c0_g1, TRINITY_DN9825_c0_g1, TRINITY_DN13870_c0_g1, TRINITY_DN1718_c0_g1, TRINITY_DN1128_c0_g1, TRINITY_DN564_c0_g1	17	3616	60	19442	0.2833	0.0430543	*	0.748638	ns
GO:0006048	UDP-N-acetylglucosamine biosynthetic process	Biological Process	TRINITY_DN16401_c0_g1, TRINITY_DN650_c0_g1, TRINITY_DN7277_c0_g1, TRINITY_DN7277_c0_g2	4	3616	8	19442	0.5	0.0442836	*	0.748638	ns
GO:0000030	mannosyltransferase activity	Molecular Function	TRINITY_DN29064_c0_g1, TRINITY_DN4481_c0_g1, TRINITY_DN3855_c0_g1, TRINITY_DN1736_c0_g1	4	3616	8	19442	0.5	0.0442836	*	0.748638	ns
GO:0008374	O-acyltransferase activity	Molecular Function	TRINITY_DN7651_c0_g1, TRINITY_DN36385_c0_g1, TRINITY_DN7_c0_g1, TRINITY_DN40_c0_g1	4	3616	8	19442	0.5	0.0442836	*	0.748638	ns
GO:0031683	G-protein beta/gamma-subunit complex binding	Molecular Function	TRINITY_DN6391_c0_g1, TRINITY_DN10076_c0_g1, TRINITY_DN229_c0_g1, TRINITY_DN31491_c0_g1	4	3616	8	19442	0.5	0.0442836	*	0.748638	ns
GO:0050907	detection of chemical stimulus involved in sensory perception	Biological Process	TRINITY_DN25978_c0_g2, TRINITY_DN2903_c0_g1, TRINITY_DN29454_c0_g1, TRINITY_DN3579_c0_g1	4	3616	8	19442	0.5	0.0442836	*	0.748638	ns
GO:0050911	detection of chemical stimulus involved in sensory perception of smell	Biological Process	TRINITY_DN6256_c0_g3, TRINITY_DN2903_c0_g1, TRINITY_DN3579_c0_g1, TRINITY_DN10691_c0_g1	4	3616	8	19442	0.5	0.0442836	*	0.748638	ns
GO:0042331	phototaxis	Biological Process	TRINITY_DN4757_c0_g1, TRINITY_DN4810_c0_g1, TRINITY_DN992_c0_g1, TRINITY_DN1828_c0_g1	4	3616	8	19442	0.5	0.0442836	*	0.748638	ns
GO:0007318	pole plasm protein localization	Biological Process	TRINITY_DN6468_c0_g1, TRINITY_DN8082_c1_g1, TRINITY_DN16426_c0_g1, TRINITY_DN6267_c0_g1	4	3616	8	19442	0.5	0.0442836	*	0.748638	ns
GO:0060361	flight	Biological Process	TRINITY_DN3490_c0_g1, TRINITY_DN1738_c0_g1, TRINITY_DN3_c0_g1, TRINITY_DN45307_c0_g1, TRINITY_DN4395_c0_g2, TRINITY_DN5393_c0_g1	6	3616	15	19442	0.4	0.0446231	*	0.748638	ns
GO:0044719	regulation of imaginal disc-derived wing size	Biological Process	TRINITY_DN4735_c0_g1, TRINITY_DN19645_c0_g2, TRINITY_DN28386_c0_g1, TRINITY_DN689_c4_g2, TRINITY_DN2279_c0_g1, TRINITY_DN121_c0_g1	6	3616	15	19442	0.4	0.0446231	*	0.748638	ns
GO:0030717	oocyte karyosome formation	Biological Process	TRINITY_DN22145_c0_g1, TRINITY_DN4586_c0_g1, TRINITY_DN7805_c0_g1, TRINITY_DN5424_c0_g1, TRINITY_DN29609_c0_g1, TRINITY_DN5393_c0_g1	6	3616	15	19442	0.4	0.0446231	*	0.748638	ns
GO:0005776	autophagosome	Cellular Component	TRINITY_DN12120_c0_g1, TRINITY_DN5783_c0_g1, TRINITY_DN1127_c0_g1, TRINITY_DN8959_c0_g1, TRINITY_DN13709_c0_g3, TRINITY_DN977_c0_g1, TRINITY_DN10063_c0_g1, TRINITY_DN40469_c0_g1, TRINITY_DN16598_c0_g2, TRINITY_DN9573_c0_g3, TRINITY_DN8437_c0_g1	11	3616	35	19442	0.3143	0.0476793	*	0.748638	ns
GO:0048190	wing disc dorsal/ventral pattern formation	Biological Process	TRINITY_DN26035_c0_g1, TRINITY_DN16633_c0_g3, TRINITY_DN4792_c1_g1, TRINITY_DN4735_c0_g1, TRINITY_DN805_c0_g1, TRINITY_DN4620_c0_g2, TRINITY_DN27245_c0_g2, TRINITY_DN838_c1_g1, TRINITY_DN5878_c0_g1, TRINITY_DN7836_c0_g2, TRINITY_DN121_c0_g1	11	3616	35	19442	0.3143	0.0476793	*	0.748638	ns
GO:0007474	imaginal disc-derived wing vein specification	Biological Process	TRINITY_DN289_c0_g1, TRINITY_DN4259_c0_g1, TRINITY_DN619_c0_g1, TRINITY_DN27375_c0_g1, TRINITY_DN2642_c0_g1, TRINITY_DN7836_c0_g2, TRINITY_DN15509_c1_g1, TRINITY_DN6972_c0_g1, TRINITY_DN6622_c0_g1, TRINITY_DN3322_c0_g1, TRINITY_DN2186_c0_g1	11	3616	35	19442	0.3143	0.0476793	*	0.748638	ns
GO:0007603	phototransduction, visible light	Biological Process	TRINITY_DN33164_c0_g1, TRINITY_DN15509_c1_g1, TRINITY_DN554_c0_g2	3	3616	5	19442	0.6	0.0477013	*	0.748638	ns
GO:0051924	regulation of calcium ion transport	Biological Process	TRINITY_DN2439_c0_g1, TRINITY_DN35898_c0_g1, TRINITY_DN24673_c0_g1	3	3616	5	19442	0.6	0.0477013	*	0.748638	ns
GO:0008290	F-actin capping protein complex	Cellular Component	TRINITY_DN28314_c0_g1, TRINITY_DN44876_c0_g1, TRINITY_DN64_c0_g1	3	3616	5	19442	0.6	0.0477013	*	0.748638	ns
GO:0051490	negative regulation of filopodium assembly	Biological Process	TRINITY_DN28314_c0_g1, TRINITY_DN44876_c0_g1, TRINITY_DN64_c0_g1	3	3616	5	19442	0.6	0.0477013	*	0.748638	ns
GO:0030692	Noc4p-Nop14p complex	Cellular Component	TRINITY_DN39033_c0_g3, TRINITY_DN39033_c0_g1, TRINITY_DN39033_c0_g2	3	3616	5	19442	0.6	0.0477013	*	0.748638	ns
GO:0051864	histone H3-methyl-lysine-36 demethylase activity	Molecular Function	TRINITY_DN32416_c0_g1, TRINITY_DN4162_c0_g1, TRINITY_DN2160_c0_g1	3	3616	5	19442	0.6	0.0477013	*	0.748638	ns
GO:1902884	positive regulation of response to oxidative stress	Biological Process	TRINITY_DN42225_c0_g1, TRINITY_DN497_c0_g1, TRINITY_DN3301_c0_g1	3	3616	5	19442	0.6	0.0477013	*	0.748638	ns
GO:1901562	response to paraquat	Biological Process	TRINITY_DN419_c0_g2, TRINITY_DN11341_c0_g1, TRINITY_DN14017_c0_g1	3	3616	5	19442	0.6	0.0477013	*	0.748638	ns
GO:0004169	dolichyl-phosphate-mannose-protein mannosyltransferase activity	Molecular Function	TRINITY_DN15441_c0_g1, TRINITY_DN4191_c0_g1, TRINITY_DN19896_c0_g1	3	3616	5	19442	0.6	0.0477013	*	0.748638	ns
GO:0000938	GARP complex	Cellular Component	TRINITY_DN446_c0_g1, TRINITY_DN44161_c0_g1, TRINITY_DN3630_c0_g1	3	3616	5	19442	0.6	0.0477013	*	0.748638	ns
GO:0097156	fasciculation of motor neuron axon	Biological Process	TRINITY_DN1451_c0_g1, TRINITY_DN730_c0_g1, TRINITY_DN5785_c0_g1	3	3616	5	19442	0.6	0.0477013	*	0.748638	ns
GO:0031023	microtubule organizing center organization	Biological Process	TRINITY_DN3018_c0_g1, TRINITY_DN6468_c0_g1, TRINITY_DN14457_c0_g1	3	3616	5	19442	0.6	0.0477013	*	0.748638	ns
GO:0006726	eye pigment biosynthetic process	Biological Process	TRINITY_DN16187_c0_g1, TRINITY_DN3005_c1_g1, TRINITY_DN19458_c0_g1	3	3616	5	19442	0.6	0.0477013	*	0.748638	ns
GO:0001111	promoter clearance from RNA polymerase II promoter	Biological Process	TRINITY_DN36677_c0_g1, TRINITY_DN42494_c0_g1, TRINITY_DN1323_c0_g1	3	3616	5	19442	0.6	0.0477013	*	0.748638	ns
GO:0001113	transcription open complex formation at RNA polymerase II promoter	Biological Process	TRINITY_DN36677_c0_g1, TRINITY_DN42494_c0_g1, TRINITY_DN1323_c0_g1	3	3616	5	19442	0.6	0.0477013	*	0.748638	ns
GO:0055064	chloride ion homeostasis	Biological Process	TRINITY_DN24291_c0_g1, TRINITY_DN5862_c0_g1, TRINITY_DN24391_c0_g1	3	3616	5	19442	0.6	0.0477013	*	0.748638	ns
GO:0055075	potassium ion homeostasis	Biological Process	TRINITY_DN24291_c0_g1, TRINITY_DN5862_c0_g1, TRINITY_DN24391_c0_g1	3	3616	5	19442	0.6	0.0477013	*	0.748638	ns
GO:0030198	extracellular matrix organization	Biological Process	TRINITY_DN119_c0_g1, TRINITY_DN90_c0_g1, TRINITY_DN650_c0_g1, TRINITY_DN4473_c0_g1, TRINITY_DN4405_c0_g1, TRINITY_DN3068_c0_g1, TRINITY_DN3833_c0_g1, TRINITY_DN3201_c0_g1, TRINITY_DN592_c0_g1, TRINITY_DN4992_c0_g3, TRINITY_DN730_c0_g1, TRINITY_DN24673_c0_g1, TRINITY_DN3584_c0_g1, TRINITY_DN3439_c0_g1, TRINITY_DN2114_c0_g1	15	3616	52	19442	0.2885	0.0478111	*	0.748638	ns
GO:0035147	branch fusion, open tracheal system	Biological Process	TRINITY_DN4148_c0_g1, TRINITY_DN17751_c0_g3, TRINITY_DN4473_c0_g1, TRINITY_DN450_c0_g1, TRINITY_DN2273_c0_g1, TRINITY_DN4683_c0_g1, TRINITY_DN3789_c0_g2	7	3616	19	19442	0.3684	0.0480184	*	0.748638	ns
GO:0045466	R7 cell differentiation	Biological Process	TRINITY_DN35712_c0_g1, TRINITY_DN4259_c0_g1, TRINITY_DN1054_c1_g1, TRINITY_DN8745_c0_g1, TRINITY_DN17216_c0_g1, TRINITY_DN3322_c0_g1, TRINITY_DN2186_c0_g1	7	3616	19	19442	0.3684	0.0480184	*	0.748638	ns
GO:0008582	regulation of synaptic assembly at neuromuscular junction	Biological Process	TRINITY_DN3309_c0_g1, TRINITY_DN10351_c0_g1, TRINITY_DN1296_c0_g1, TRINITY_DN2059_c0_g1, TRINITY_DN12632_c0_g1, TRINITY_DN3497_c0_g1, TRINITY_DN733_c0_g1, TRINITY_DN3400_c0_g1, TRINITY_DN24977_c0_g1, TRINITY_DN2180_c0_g1	10	3616	31	19442	0.3226	0.0488626	*	0.748638	ns
GO:0035099	hemocyte migration	Biological Process	TRINITY_DN1616_c0_g1, TRINITY_DN1920_c3_g1, TRINITY_DN13713_c0_g1, TRINITY_DN1920_c0_g1, TRINITY_DN39516_c0_g2, TRINITY_DN44973_c0_g1, TRINITY_DN908_c0_g1, TRINITY_DN10226_c0_g1, TRINITY_DN3400_c0_g1, TRINITY_DN34605_c0_g1	10	3616	31	19442	0.3226	0.0488626	*	0.748638	ns
GO:0046579	positive regulation of Ras protein signal transduction	Biological Process	TRINITY_DN13347_c0_g1, TRINITY_DN4792_c0_g1, TRINITY_DN207_c1_g1, TRINITY_DN24015_c1_g1, TRINITY_DN37033_c0_g2, TRINITY_DN1332_c0_g1, TRINITY_DN538_c0_g1, TRINITY_DN8095_c0_g1, TRINITY_DN6622_c0_g1, TRINITY_DN3911_c0_g2	10	3616	31	19442	0.3226	0.0488626	*	0.748638	ns
GO:0045887	positive regulation of synaptic assembly at neuromuscular junction	Biological Process	TRINITY_DN9243_c0_g2, TRINITY_DN13457_c0_g1, TRINITY_DN848_c0_g1, TRINITY_DN27719_c0_g1, TRINITY_DN2059_c0_g1, TRINITY_DN13019_c0_g2, TRINITY_DN6267_c0_g1, TRINITY_DN1711_c0_g1	8	3616	23	19442	0.3478	0.0494062	*	0.748638	ns
GO:0051453	regulation of intracellular pH	Biological Process	TRINITY_DN4247_c0_g2, TRINITY_DN11871_c0_g1, TRINITY_DN42026_c0_g1, TRINITY_DN2256_c0_g1, TRINITY_DN8012_c0_g2, TRINITY_DN4247_c0_g1, TRINITY_DN879_c0_g2, TRINITY_DN1979_c0_g1, TRINITY_DN18679_c0_g1	9	3616	27	19442	0.3333	0.0495349	*	0.748638	ns
GO:0045793	positive regulation of cell size	Biological Process	TRINITY_DN26594_c0_g1, TRINITY_DN4757_c0_g1, TRINITY_DN18269_c0_g1, TRINITY_DN28386_c0_g1, TRINITY_DN10748_c0_g1, TRINITY_DN54_c0_g1, TRINITY_DN92_c0_g2, TRINITY_DN14256_c0_g1, TRINITY_DN2875_c0_g1	9	3616	27	19442	0.3333	0.0495349	*	0.748638	ns
GO:0030148	sphingolipid biosynthetic process	Biological Process	TRINITY_DN3608_c0_g1, TRINITY_DN16706_c0_g1, TRINITY_DN3343_c0_g1, TRINITY_DN9206_c0_g1, TRINITY_DN1366_c0_g1, TRINITY_DN123_c0_g3, TRINITY_DN42009_c0_g1, TRINITY_DN44288_c0_g1, TRINITY_DN33267_c0_g3	9	3616	27	19442	0.3333	0.0495349	*	0.748638	ns
GO:0005801	cis-Golgi network	Cellular Component	TRINITY_DN4473_c0_g1, TRINITY_DN26524_c0_g1, TRINITY_DN4168_c0_g1, TRINITY_DN784_c0_g2, TRINITY_DN27245_c0_g2, TRINITY_DN418_c0_g1, TRINITY_DN4221_c0_g1, TRINITY_DN32508_c0_g1, TRINITY_DN44947_c0_g1	9	3616	27	19442	0.3333	0.0495349	*	0.748638	ns
GO:0007098	centrosome cycle	Biological Process	TRINITY_DN34033_c0_g1, TRINITY_DN193_c2_g1, TRINITY_DN2916_c0_g1, TRINITY_DN15500_c0_g1, TRINITY_DN5235_c0_g1, TRINITY_DN38406_c0_g1, TRINITY_DN3905_c0_g1, TRINITY_DN35801_c0_g1, TRINITY_DN27718_c0_g1	9	3616	27	19442	0.3333	0.0495349	*	0.748638	ns
GO:0010506	regulation of autophagy	Biological Process	TRINITY_DN18396_c0_g1, TRINITY_DN11475_c0_g1, TRINITY_DN2903_c1_g1, TRINITY_DN1127_c0_g1, TRINITY_DN2314_c0_g2, TRINITY_DN977_c0_g1, TRINITY_DN4757_c0_g1, TRINITY_DN28386_c0_g1, TRINITY_DN10748_c0_g1, TRINITY_DN693_c0_g1, TRINITY_DN31713_c0_g2, TRINITY_DN541_c0_g1, TRINITY_DN92_c0_g2	13	3616	44	19442	0.2955	0.0527459	ns	0.748638	ns
GO:0048812	neuron projection morphogenesis	Biological Process	TRINITY_DN26004_c0_g1, TRINITY_DN3902_c0_g1, TRINITY_DN7810_c0_g1, TRINITY_DN2759_c0_g1, TRINITY_DN4473_c0_g1, TRINITY_DN12344_c0_g2, TRINITY_DN10351_c0_g1, TRINITY_DN8318_c0_g1, TRINITY_DN22143_c1_g5, TRINITY_DN1859_c0_g1, TRINITY_DN207_c1_g1, TRINITY_DN2856_c0_g1, TRINITY_DN416_c0_g1, TRINITY_DN1457_c0_g1, TRINITY_DN44973_c0_g1, TRINITY_DN35699_c0_g1, TRINITY_DN2967_c0_g1, TRINITY_DN34626_c0_g1…	27	3616	107	19442	0.2523	0.053979	ns	0.748638	ns
GO:0055088	lipid homeostasis	Biological Process	TRINITY_DN17402_c0_g1, TRINITY_DN289_c0_g1, TRINITY_DN8327_c0_g1, TRINITY_DN768_c0_g1, TRINITY_DN8214_c0_g1, TRINITY_DN11670_c0_g1, TRINITY_DN28386_c0_g1, TRINITY_DN120_c0_g1, TRINITY_DN44114_c0_g1, TRINITY_DN2676_c0_g1, TRINITY_DN10691_c0_g1, TRINITY_DN4769_c0_g1	12	3616	40	19442	0.3	0.0551878	ns	0.748638	ns
GO:0007520	myoblast fusion	Biological Process	TRINITY_DN646_c0_g1, TRINITY_DN1142_c0_g1, TRINITY_DN56_c0_g1, TRINITY_DN1707_c0_g2, TRINITY_DN30324_c0_g3, TRINITY_DN660_c0_g1, TRINITY_DN13019_c0_g2, TRINITY_DN2402_c0_g1, TRINITY_DN1718_c0_g1, TRINITY_DN1233_c0_g1, TRINITY_DN10911_c0_g1, TRINITY_DN5623_c0_g1	12	3616	40	19442	0.3	0.0551878	ns	0.748638	ns
GO:0030536	larval feeding behavior	Biological Process	TRINITY_DN90_c0_g1, TRINITY_DN5737_c0_g1, TRINITY_DN5748_c0_g1, TRINITY_DN2114_c0_g1, TRINITY_DN2598_c0_g2	5	3616	12	19442	0.4167	0.0553369	ns	0.748638	ns
GO:0007110	meiosis I cytokinesis	Biological Process	TRINITY_DN16706_c0_g1, TRINITY_DN608_c0_g1, TRINITY_DN1366_c0_g1, TRINITY_DN15618_c0_g2, TRINITY_DN13465_c0_g1	5	3616	12	19442	0.4167	0.0553369	ns	0.748638	ns
GO:0046529	imaginal disc fusion, thorax closure	Biological Process	TRINITY_DN16633_c0_g3, TRINITY_DN7082_c0_g1, TRINITY_DN1451_c0_g1, TRINITY_DN10911_c0_g1, TRINITY_DN14017_c0_g1	5	3616	12	19442	0.4167	0.0553369	ns	0.748638	ns
GO:0007188	adenylate cyclase-modulating G protein-coupled receptor signaling pathway	Biological Process	TRINITY_DN11706_c0_g1, TRINITY_DN6391_c0_g1, TRINITY_DN10076_c0_g1, TRINITY_DN229_c0_g1, TRINITY_DN31491_c0_g1	5	3616	12	19442	0.4167	0.0553369	ns	0.748638	ns
GO:0047496	vesicle transport along microtubule	Biological Process	TRINITY_DN13709_c0_g3, TRINITY_DN1830_c0_g1, TRINITY_DN14457_c0_g1, TRINITY_DN13878_c0_g1, TRINITY_DN2542_c0_g2	5	3616	12	19442	0.4167	0.0553369	ns	0.748638	ns
GO:0006486	protein glycosylation	Biological Process	TRINITY_DN11178_c0_g1, TRINITY_DN42337_c0_g1, TRINITY_DN2869_c0_g1, TRINITY_DN11362_c0_g2, TRINITY_DN6297_c0_g1, TRINITY_DN18205_c0_g1, TRINITY_DN3173_c0_g1, TRINITY_DN7172_c0_g2, TRINITY_DN6430_c0_g2, TRINITY_DN39929_c0_g1, TRINITY_DN8928_c0_g1, TRINITY_DN12361_c0_g1, TRINITY_DN24688_c0_g1, TRINITY_DN258_c0_g1, TRINITY_DN15679_c0_g1, TRINITY_DN32783_c0_g1, TRINITY_DN22410_c0_g2, TRINITY_DN2453_c…	19	3616	71	19442	0.2676	0.0574463	ns	0.748638	ns
GO:0031532	actin cytoskeleton reorganization	Biological Process	TRINITY_DN12120_c0_g1, TRINITY_DN26035_c0_g1, TRINITY_DN619_c0_g1, TRINITY_DN37434_c0_g2, TRINITY_DN1782_c0_g1, TRINITY_DN1745_c0_g1, TRINITY_DN44973_c0_g1, TRINITY_DN908_c0_g1, TRINITY_DN8082_c1_g1, TRINITY_DN13870_c0_g1, TRINITY_DN1718_c0_g1, TRINITY_DN3400_c0_g1, TRINITY_DN2875_c0_g1, TRINITY_DN1711_c0_g1	14	3616	49	19442	0.2857	0.0587683	ns	0.748638	ns
GO:0016476	regulation of embryonic cell shape	Biological Process	TRINITY_DN4148_c0_g1, TRINITY_DN1616_c0_g1, TRINITY_DN17751_c0_g3, TRINITY_DN44973_c0_g1, TRINITY_DN10226_c0_g1, TRINITY_DN40227_c0_g1	6	3616	16	19442	0.375	0.0604876	ns	0.748638	ns
GO:0051056	regulation of small GTPase mediated signal transduction	Biological Process	TRINITY_DN12274_c0_g2, TRINITY_DN11016_c0_g2, TRINITY_DN11931_c0_g1, TRINITY_DN18935_c0_g2, TRINITY_DN13870_c0_g1, TRINITY_DN39739_c0_g2	6	3616	16	19442	0.375	0.0604876	ns	0.748638	ns
GO:0005834	heterotrimeric G-protein complex	Cellular Component	TRINITY_DN943_c0_g1, TRINITY_DN6391_c0_g1, TRINITY_DN10076_c0_g1, TRINITY_DN28982_c0_g1, TRINITY_DN229_c0_g1, TRINITY_DN31491_c0_g1	6	3616	16	19442	0.375	0.0604876	ns	0.748638	ns
GO:0009922	fatty acid elongase activity	Molecular Function	TRINITY_DN16706_c0_g1, TRINITY_DN3343_c0_g1, TRINITY_DN9206_c0_g1, TRINITY_DN42009_c0_g1, TRINITY_DN44288_c0_g1, TRINITY_DN33267_c0_g3	6	3616	16	19442	0.375	0.0604876	ns	0.748638	ns
GO:0051299	centrosome separation	Biological Process	TRINITY_DN972_c0_g3, TRINITY_DN694_c0_g1, TRINITY_DN18233_c0_g1, TRINITY_DN3099_c0_g1, TRINITY_DN14457_c0_g1, TRINITY_DN2405_c0_g1	6	3616	16	19442	0.375	0.0604876	ns	0.748638	ns
GO:0045263	proton-transporting ATP synthase complex, coupling factor F(o)	Cellular Component	TRINITY_DN43235_c0_g1, TRINITY_DN18851_c0_g1, TRINITY_DN5551_c0_g1, TRINITY_DN9356_c0_g4, TRINITY_DN3539_c0_g1, TRINITY_DN9356_c0_g1	6	3616	16	19442	0.375	0.0604876	ns	0.748638	ns
GO:0046621	negative regulation of organ growth	Biological Process	TRINITY_DN5610_c0_g1, TRINITY_DN41646_c0_g1, TRINITY_DN1788_c0_g1, TRINITY_DN8277_c0_g1, TRINITY_DN1928_c0_g1, TRINITY_DN4683_c0_g1	6	3616	16	19442	0.375	0.0604876	ns	0.748638	ns
GO:0006644	phospholipid metabolic process	Biological Process	TRINITY_DN41947_c0_g1, TRINITY_DN12445_c0_g1, TRINITY_DN4182_c0_g2, TRINITY_DN12885_c0_g1, TRINITY_DN18543_c0_g2, TRINITY_DN6013_c0_g1, TRINITY_DN3896_c0_g1, TRINITY_DN38697_c0_g2, TRINITY_DN45117_c0_g1	9	3616	28	19442	0.3214	0.0613696	ns	0.748638	ns
GO:0051225	spindle assembly	Biological Process	TRINITY_DN16706_c0_g1, TRINITY_DN37351_c0_g2, TRINITY_DN18233_c0_g1, TRINITY_DN15618_c0_g2, TRINITY_DN13465_c0_g1, TRINITY_DN3905_c0_g1, TRINITY_DN14457_c0_g1, TRINITY_DN5849_c0_g1, TRINITY_DN2405_c0_g1	9	3616	28	19442	0.3214	0.0613696	ns	0.748638	ns
GO:0070868	obsolete heterochromatin organization involved in chromatin silencing	Biological Process	TRINITY_DN2380_c0_g1, TRINITY_DN5755_c0_g1, TRINITY_DN4854_c0_g2, TRINITY_DN694_c0_g1, TRINITY_DN4898_c0_g1, TRINITY_DN5755_c1_g1, TRINITY_DN27486_c0_g2	7	3616	20	19442	0.35	0.0623954	ns	0.748638	ns
GO:0030507	spectrin binding	Molecular Function	TRINITY_DN9243_c0_g2, TRINITY_DN6731_c0_g1, TRINITY_DN4792_c1_g1, TRINITY_DN5610_c0_g1, TRINITY_DN838_c1_g1, TRINITY_DN3574_c0_g1, TRINITY_DN9243_c0_g1	7	3616	20	19442	0.35	0.0623954	ns	0.748638	ns
GO:0016758	hexosyltransferase activity	Molecular Function	TRINITY_DN5140_c0_g2, TRINITY_DN2869_c0_g1, TRINITY_DN6297_c0_g1, TRINITY_DN3173_c0_g1, TRINITY_DN10362_c0_g1, TRINITY_DN33236_c0_g1, TRINITY_DN43493_c0_g1	7	3616	20	19442	0.35	0.0623954	ns	0.748638	ns
GO:0009966	regulation of signal transduction	Biological Process	TRINITY_DN24572_c0_g1, TRINITY_DN8277_c0_g1, TRINITY_DN39765_c0_g1, TRINITY_DN1924_c0_g1, TRINITY_DN1928_c0_g1, TRINITY_DN5166_c0_g1, TRINITY_DN8907_c0_g1	7	3616	20	19442	0.35	0.0623954	ns	0.748638	ns
GO:0045610	regulation of hemocyte differentiation	Biological Process	TRINITY_DN1920_c3_g1, TRINITY_DN1669_c0_g1, TRINITY_DN13713_c0_g1, TRINITY_DN797_c0_g1, TRINITY_DN1920_c0_g1, TRINITY_DN39516_c0_g2, TRINITY_DN34605_c0_g1, TRINITY_DN3322_c0_g1	8	3616	24	19442	0.3333	0.062436	ns	0.748638	ns
GO:0007189	adenylate cyclase-activating G protein-coupled receptor signaling pathway	Biological Process	TRINITY_DN2107_c0_g1, TRINITY_DN27719_c0_g1, TRINITY_DN3389_c0_g1, TRINITY_DN40923_c0_g2, TRINITY_DN2024_c0_g1, TRINITY_DN17852_c0_g1, TRINITY_DN20835_c0_g1, TRINITY_DN7248_c0_g2	8	3616	24	19442	0.3333	0.062436	ns	0.748638	ns
GO:0008375	acetylglucosaminyltransferase activity	Molecular Function	TRINITY_DN2869_c0_g1, TRINITY_DN116_c2_g1, TRINITY_DN6297_c0_g1, TRINITY_DN18205_c0_g1, TRINITY_DN3173_c0_g1, TRINITY_DN258_c0_g1, TRINITY_DN2453_c0_g4, TRINITY_DN43493_c0_g1	8	3616	24	19442	0.3333	0.062436	ns	0.748638	ns
GO:0004004	RNA helicase activity	Molecular Function	TRINITY_DN143_c0_g2, TRINITY_DN803_c0_g1, TRINITY_DN180_c2_g1, TRINITY_DN23062_c0_g2, TRINITY_DN7896_c0_g1, TRINITY_DN6213_c0_g1, TRINITY_DN8119_c0_g1, TRINITY_DN14385_c0_g3, TRINITY_DN3382_c0_g1, TRINITY_DN25928_c0_g1, TRINITY_DN38274_c0_g1, TRINITY_DN23472_c0_g2, TRINITY_DN22394_c0_g1, TRINITY_DN6523_c0_g2, TRINITY_DN16765_c0_g1, TRINITY_DN21418_c0_g1, TRINITY_DN25928_c0_g2, TRINITY_DN10782_c0_…	30	3616	123	19442	0.2439	0.0652848	ns	0.748638	ns
GO:0016592	mediator complex	Cellular Component	TRINITY_DN7169_c1_g1, TRINITY_DN3373_c0_g1, TRINITY_DN1023_c0_g2, TRINITY_DN5707_c0_g1, TRINITY_DN7134_c0_g1, TRINITY_DN28461_c0_g1, TRINITY_DN3888_c0_g1, TRINITY_DN17394_c0_g1, TRINITY_DN9282_c0_g1, TRINITY_DN35357_c0_g1, TRINITY_DN762_c0_g2, TRINITY_DN873_c0_g1	12	3616	41	19442	0.2927	0.0653111	ns	0.748638	ns
GO:0030176	integral component of endoplasmic reticulum membrane	Cellular Component	TRINITY_DN3253_c0_g1, TRINITY_DN3244_c1_g1, TRINITY_DN3608_c0_g1, TRINITY_DN29917_c0_g1, TRINITY_DN16706_c0_g1, TRINITY_DN5680_c0_g1, TRINITY_DN5010_c0_g1, TRINITY_DN10066_c0_g1, TRINITY_DN15489_c0_g1, TRINITY_DN3343_c0_g1, TRINITY_DN9206_c0_g1, TRINITY_DN9839_c0_g1, TRINITY_DN6371_c0_g1, TRINITY_DN25_c0_g1, TRINITY_DN123_c0_g3, TRINITY_DN2376_c0_g1, TRINITY_DN1154_c0_g1, TRINITY_DN30807_c0_g3, T…	24	3616	95	19442	0.2526	0.0655087	ns	0.748638	ns
GO:0006367	transcription initiation from RNA polymerase II promoter	Biological Process	TRINITY_DN26734_c0_g1, TRINITY_DN3373_c0_g1, TRINITY_DN16317_c0_g1, TRINITY_DN2422_c0_g1, TRINITY_DN6742_c0_g1, TRINITY_DN36677_c0_g1, TRINITY_DN25108_c0_g2, TRINITY_DN42494_c0_g1, TRINITY_DN3008_c0_g2, TRINITY_DN27486_c0_g2, TRINITY_DN35357_c0_g1, TRINITY_DN1159_c0_g1, TRINITY_DN1323_c0_g1, TRINITY_DN849_c0_g2	14	3616	50	19442	0.28	0.068186	ns	0.748638	ns
GO:0060997	dendritic spine morphogenesis	Biological Process	TRINITY_DN1030_c0_g1, TRINITY_DN1788_c0_g1, TRINITY_DN10593_c0_g1, TRINITY_DN28530_c0_g1	4	3616	9	19442	0.4444	0.0682222	ns	0.748638	ns
GO:0060446	branching involved in open tracheal system development	Biological Process	TRINITY_DN4148_c0_g1, TRINITY_DN17751_c0_g3, TRINITY_DN3400_c0_g1, TRINITY_DN13180_c0_g1	4	3616	9	19442	0.4444	0.0682222	ns	0.748638	ns
GO:0016010	dystrophin-associated glycoprotein complex	Cellular Component	TRINITY_DN4190_c0_g1, TRINITY_DN22082_c0_g1, TRINITY_DN619_c0_g1, TRINITY_DN2967_c1_g1	4	3616	9	19442	0.4444	0.0682222	ns	0.748638	ns
GO:0003015	heart process	Biological Process	TRINITY_DN10524_c0_g1, TRINITY_DN28982_c0_g1, TRINITY_DN486_c0_g1, TRINITY_DN3322_c0_g1	4	3616	9	19442	0.4444	0.0682222	ns	0.748638	ns
GO:0000722	telomere maintenance via recombination	Biological Process	TRINITY_DN27869_c0_g1, TRINITY_DN3044_c0_g1, TRINITY_DN32637_c0_g1, TRINITY_DN5461_c0_g1	4	3616	9	19442	0.4444	0.0682222	ns	0.748638	ns
GO:0015276	ligand-gated ion channel activity	Molecular Function	TRINITY_DN25978_c0_g2, TRINITY_DN2903_c0_g1, TRINITY_DN29454_c0_g1, TRINITY_DN3579_c0_g1	4	3616	9	19442	0.4444	0.0682222	ns	0.748638	ns
GO:2000377	regulation of reactive oxygen species metabolic process	Biological Process	TRINITY_DN265_c0_g1, TRINITY_DN4757_c0_g1, TRINITY_DN1433_c0_g1, TRINITY_DN8395_c0_g1	4	3616	9	19442	0.4444	0.0682222	ns	0.748638	ns
GO:0045053	protein retention in Golgi apparatus	Biological Process	TRINITY_DN1866_c0_g1, TRINITY_DN10368_c0_g1, TRINITY_DN4429_c0_g1, TRINITY_DN966_c0_g1	4	3616	9	19442	0.4444	0.0682222	ns	0.748638	ns
GO:1901739	regulation of myoblast fusion	Biological Process	TRINITY_DN9329_c0_g1, TRINITY_DN44973_c0_g1, TRINITY_DN541_c0_g1, TRINITY_DN8782_c0_g2	4	3616	9	19442	0.4444	0.0682222	ns	0.748638	ns
GO:0004767	sphingomyelin phosphodiesterase activity	Molecular Function	TRINITY_DN3168_c0_g1, TRINITY_DN1014_c0_g1, TRINITY_DN4661_c0_g1, TRINITY_DN13470_c0_g1	4	3616	9	19442	0.4444	0.0682222	ns	0.748638	ns
GO:0043141	5'-3' DNA helicase activity	Molecular Function	TRINITY_DN27373_c0_g1, TRINITY_DN1834_c0_g1, TRINITY_DN36677_c0_g1, TRINITY_DN1622_c0_g1	4	3616	9	19442	0.4444	0.0682222	ns	0.748638	ns
GO:0042562	hormone binding	Molecular Function	TRINITY_DN630_c0_g1, TRINITY_DN3191_c0_g1, TRINITY_DN10983_c0_g1, TRINITY_DN3191_c0_g2	4	3616	9	19442	0.4444	0.0682222	ns	0.748638	ns
GO:0000467	exonucleolytic trimming to generate mature 3'-end of 5.8S rRNA from tricistronic rRNA transcript (SSU-rRNA, 5.8S rRNA, LSU-rRNA)	Biological Process	TRINITY_DN17328_c0_g1, TRINITY_DN16079_c0_g1, TRINITY_DN4595_c0_g2, TRINITY_DN8031_c0_g1	4	3616	9	19442	0.4444	0.0682222	ns	0.748638	ns
GO:0043928	exonucleolytic catabolism of deadenylated mRNA	Biological Process	TRINITY_DN17328_c0_g1, TRINITY_DN18605_c0_g1, TRINITY_DN16079_c0_g1, TRINITY_DN8031_c0_g1	4	3616	9	19442	0.4444	0.0682222	ns	0.748638	ns
GO:0005247	voltage-gated chloride channel activity	Molecular Function	TRINITY_DN23371_c0_g1, TRINITY_DN4338_c0_g1, TRINITY_DN4264_c0_g1, TRINITY_DN24177_c1_g1	4	3616	9	19442	0.4444	0.0682222	ns	0.748638	ns
GO:0048813	dendrite morphogenesis	Biological Process	TRINITY_DN2515_c0_g1, TRINITY_DN4148_c0_g1, TRINITY_DN16633_c0_g3, TRINITY_DN17751_c0_g3, TRINITY_DN15595_c0_g1, TRINITY_DN29844_c0_g4, TRINITY_DN2484_c0_g1, TRINITY_DN694_c0_g1, TRINITY_DN14629_c0_g1, TRINITY_DN8974_c0_g4, TRINITY_DN42323_c0_g1, TRINITY_DN2059_c0_g1, TRINITY_DN27375_c0_g1, TRINITY_DN18883_c0_g2, TRINITY_DN27084_c0_g1, TRINITY_DN25003_c0_g3, TRINITY_DN43288_c0_g1, TRINITY_DN44973…	29	3616	119	19442	0.2437	0.0696163	ns	0.748638	ns
GO:0007498	mesoderm development	Biological Process	TRINITY_DN1304_c0_g1, TRINITY_DN1738_c0_g1, TRINITY_DN139_c0_g1, TRINITY_DN3_c0_g4, TRINITY_DN7870_c0_g1, TRINITY_DN8224_c0_g1, TRINITY_DN491_c0_g1, TRINITY_DN12808_c0_g1, TRINITY_DN20660_c0_g1, TRINITY_DN7836_c0_g2, TRINITY_DN26290_c0_g1, TRINITY_DN514_c0_g1, TRINITY_DN5103_c0_g1, TRINITY_DN6613_c1_g1, TRINITY_DN2000_c0_g1, TRINITY_DN31491_c0_g1, TRINITY_DN24977_c0_g1	17	3616	64	19442	0.2656	0.0738754	ns	0.748638	ns
GO:0061630	ubiquitin protein ligase activity	Molecular Function	TRINITY_DN4352_c0_g1, TRINITY_DN40525_c0_g1, TRINITY_DN22598_c0_g1, TRINITY_DN1047_c4_g1, TRINITY_DN19744_c0_g1, TRINITY_DN2071_c1_g1, TRINITY_DN3694_c0_g1, TRINITY_DN1294_c0_g1, TRINITY_DN1082_c0_g1, TRINITY_DN8918_c0_g1, TRINITY_DN508_c0_g1, TRINITY_DN1575_c0_g1, TRINITY_DN5048_c0_g1, TRINITY_DN29803_c0_g1, TRINITY_DN11782_c0_g2, TRINITY_DN23227_c0_g1, TRINITY_DN9903_c0_g1, TRINITY_DN12409_c0_g…	42	3616	182	19442	0.2308	0.0742783	ns	0.748638	ns
GO:0048803	imaginal disc-derived male genitalia morphogenesis	Biological Process	TRINITY_DN1920_c3_g1, TRINITY_DN13713_c0_g1, TRINITY_DN3_c0_g4, TRINITY_DN1920_c0_g1, TRINITY_DN39516_c0_g2, TRINITY_DN8224_c0_g1, TRINITY_DN491_c0_g1, TRINITY_DN3682_c0_g1, TRINITY_DN34605_c0_g1	9	3616	29	19442	0.3103	0.0748598	ns	0.748638	ns
GO:0030140	trans-Golgi network transport vesicle	Cellular Component	TRINITY_DN12120_c0_g1, TRINITY_DN4354_c0_g1, TRINITY_DN14218_c0_g1, TRINITY_DN4221_c0_g1, TRINITY_DN19527_c0_g1	5	3616	13	19442	0.3846	0.0765623	ns	0.748638	ns
GO:0042078	germ-line stem cell division	Biological Process	TRINITY_DN12120_c0_g1, TRINITY_DN29844_c0_g4, TRINITY_DN13457_c0_g1, TRINITY_DN44114_c0_g1, TRINITY_DN8813_c0_g1	5	3616	13	19442	0.3846	0.0765623	ns	0.748638	ns
GO:0010591	regulation of lamellipodium assembly	Biological Process	TRINITY_DN28314_c0_g1, TRINITY_DN1213_c0_g1, TRINITY_DN573_c0_g1, TRINITY_DN44876_c0_g1, TRINITY_DN64_c0_g1	5	3616	13	19442	0.3846	0.0765623	ns	0.748638	ns
GO:0030514	negative regulation of BMP signaling pathway	Biological Process	TRINITY_DN841_c0_g1, TRINITY_DN289_c0_g1, TRINITY_DN53_c2_g1, TRINITY_DN12632_c0_g1, TRINITY_DN1020_c1_g1	5	3616	13	19442	0.3846	0.0765623	ns	0.748638	ns
GO:0071276	cellular response to cadmium ion	Biological Process	TRINITY_DN41947_c0_g1, TRINITY_DN18269_c0_g1, TRINITY_DN3476_c0_g1, TRINITY_DN6291_c0_g1, TRINITY_DN6622_c0_g1	5	3616	13	19442	0.3846	0.0765623	ns	0.748638	ns
GO:0010485	H4 histone acetyltransferase activity	Molecular Function	TRINITY_DN14683_c0_g1, TRINITY_DN2595_c0_g1, TRINITY_DN16633_c0_g3, TRINITY_DN2638_c0_g1, TRINITY_DN3008_c0_g2	5	3616	13	19442	0.3846	0.0765623	ns	0.748638	ns
GO:0070034	telomerase RNA binding	Molecular Function	TRINITY_DN11758_c0_g2, TRINITY_DN13094_c0_g1, TRINITY_DN8865_c0_g1, TRINITY_DN38344_c0_g1, TRINITY_DN45215_c0_g1	5	3616	13	19442	0.3846	0.0765623	ns	0.748638	ns
GO:0044754	autolysosome	Cellular Component	TRINITY_DN18396_c0_g1, TRINITY_DN8959_c0_g1, TRINITY_DN19990_c0_g1, TRINITY_DN8437_c0_g1, TRINITY_DN38302_c0_g1	5	3616	13	19442	0.3846	0.0765623	ns	0.748638	ns
GO:0005828	kinetochore microtubule	Cellular Component	TRINITY_DN1609_c0_g1, TRINITY_DN34033_c0_g1, TRINITY_DN18233_c0_g1, TRINITY_DN31431_c0_g2, TRINITY_DN14457_c0_g1	5	3616	13	19442	0.3846	0.0765623	ns	0.748638	ns
GO:0016332	establishment or maintenance of polarity of embryonic epithelium	Biological Process	TRINITY_DN5610_c0_g1, TRINITY_DN885_c0_g1, TRINITY_DN426_c0_g1, TRINITY_DN13180_c0_g1, TRINITY_DN6267_c0_g1	5	3616	13	19442	0.3846	0.0765623	ns	0.748638	ns
GO:0007093	mitotic cell cycle checkpoint signaling	Biological Process	TRINITY_DN4988_c0_g1, TRINITY_DN7562_c0_g1, TRINITY_DN32847_c0_g1, TRINITY_DN14457_c0_g1, TRINITY_DN2405_c0_g1	5	3616	13	19442	0.3846	0.0765623	ns	0.748638	ns
GO:0000176	nuclear exosome (RNase complex)	Cellular Component	TRINITY_DN26828_c0_g1, TRINITY_DN8966_c0_g2, TRINITY_DN3771_c0_g1, TRINITY_DN4842_c0_g1, TRINITY_DN13312_c0_g1, TRINITY_DN17328_c0_g1, TRINITY_DN16079_c0_g1, TRINITY_DN8031_c0_g1	8	3616	25	19442	0.32	0.077413	ns	0.748638	ns
GO:0009952	anterior/posterior pattern specification	Biological Process	TRINITY_DN1304_c0_g1, TRINITY_DN2484_c0_g1, TRINITY_DN153_c0_g1, TRINITY_DN12767_c0_g1, TRINITY_DN44114_c0_g1, TRINITY_DN35531_c0_g1, TRINITY_DN6613_c1_g1, TRINITY_DN3322_c0_g1	8	3616	25	19442	0.32	0.077413	ns	0.748638	ns
GO:0045475	locomotor rhythm	Biological Process	TRINITY_DN35712_c0_g1, TRINITY_DN26128_c0_g1, TRINITY_DN1788_c0_g1, TRINITY_DN4495_c0_g1, TRINITY_DN6883_c0_g1, TRINITY_DN258_c0_g1, TRINITY_DN107_c0_g1, TRINITY_DN6627_c0_g1, TRINITY_DN17216_c0_g1, TRINITY_DN61_c0_g1, TRINITY_DN29609_c0_g1, TRINITY_DN2311_c0_g1, TRINITY_DN18681_c0_g3, TRINITY_DN6267_c0_g1	14	3616	51	19442	0.2745	0.0785487	ns	0.748638	ns
GO:0000922	spindle pole	Cellular Component	TRINITY_DN13157_c0_g1, TRINITY_DN22137_c0_g1, TRINITY_DN1609_c0_g1, TRINITY_DN34033_c0_g1, TRINITY_DN38150_c0_g1, TRINITY_DN447_c0_g2, TRINITY_DN15230_c0_g1, TRINITY_DN8865_c0_g1, TRINITY_DN15274_c0_g1, TRINITY_DN11520_c0_g1, TRINITY_DN14457_c0_g1, TRINITY_DN1159_c0_g1, TRINITY_DN35801_c0_g1, TRINITY_DN41807_c0_g1, TRINITY_DN22279_c0_g2, TRINITY_DN27125_c0_g1	16	3616	60	19442	0.2667	0.0788349	ns	0.748638	ns
GO:0048477	oogenesis	Biological Process	TRINITY_DN12120_c0_g1, TRINITY_DN2509_c0_g1, TRINITY_DN1616_c0_g1, TRINITY_DN1412_c1_g1, TRINITY_DN3578_c0_g1, TRINITY_DN30058_c0_g1, TRINITY_DN10800_c0_g1, TRINITY_DN805_c0_g1, TRINITY_DN4259_c0_g1, TRINITY_DN110_c0_g1, TRINITY_DN2484_c0_g1, TRINITY_DN5610_c0_g1, TRINITY_DN7125_c0_g1, TRINITY_DN5228_c0_g1, TRINITY_DN1296_c0_g1, TRINITY_DN27375_c0_g1, TRINITY_DN16547_c0_g3, TRINITY_DN28386_c0_g1,…	41	3616	178	19442	0.2303	0.0788584	ns	0.748638	ns
GO:0008138	protein tyrosine/serine/threonine phosphatase activity	Molecular Function	TRINITY_DN1754_c0_g1, TRINITY_DN1213_c0_g1, TRINITY_DN3618_c0_g1, TRINITY_DN24739_c0_g1, TRINITY_DN1788_c0_g1, TRINITY_DN12808_c0_g1, TRINITY_DN41807_c0_g1	7	3616	21	19442	0.3333	0.0791175	ns	0.748638	ns
GO:0009950	dorsal/ventral axis specification	Biological Process	TRINITY_DN16291_c0_g2, TRINITY_DN1304_c0_g1, TRINITY_DN797_c0_g1, TRINITY_DN11782_c0_g2, TRINITY_DN6613_c1_g1, TRINITY_DN6997_c0_g1	6	3616	17	19442	0.3529	0.079275	ns	0.748638	ns
GO:0007193	adenylate cyclase-inhibiting G protein-coupled receptor signaling pathway	Biological Process	TRINITY_DN2107_c0_g1, TRINITY_DN33078_c0_g1, TRINITY_DN3389_c0_g1, TRINITY_DN2024_c0_g1, TRINITY_DN20835_c0_g1, TRINITY_DN7248_c0_g2	6	3616	17	19442	0.3529	0.079275	ns	0.748638	ns
GO:0046856	phosphatidylinositol dephosphorylation	Biological Process	TRINITY_DN8959_c0_g1, TRINITY_DN1110_c0_g1, TRINITY_DN1788_c0_g1, TRINITY_DN11429_c0_g1, TRINITY_DN4424_c0_g1, TRINITY_DN2236_c0_g1	6	3616	17	19442	0.3529	0.079275	ns	0.748638	ns
GO:0035317	imaginal disc-derived wing hair organization	Biological Process	TRINITY_DN15636_c0_g2, TRINITY_DN18272_c0_g2, TRINITY_DN44973_c0_g1, TRINITY_DN4723_c0_g1, TRINITY_DN8782_c0_g2, TRINITY_DN24977_c0_g1	6	3616	17	19442	0.3529	0.079275	ns	0.748638	ns
GO:0007405	neuroblast proliferation	Biological Process	TRINITY_DN1296_c0_g1, TRINITY_DN906_c0_g1, TRINITY_DN3340_c0_g1, TRINITY_DN44973_c0_g1, TRINITY_DN15500_c0_g1, TRINITY_DN14457_c0_g1	6	3616	17	19442	0.3529	0.079275	ns	0.748638	ns
GO:0016246	RNA interference	Biological Process	TRINITY_DN5755_c0_g1, TRINITY_DN29844_c0_g4, TRINITY_DN5014_c0_g3, TRINITY_DN35870_c0_g1, TRINITY_DN3725_c0_g3, TRINITY_DN25816_c0_g3, TRINITY_DN17528_c0_g2, TRINITY_DN3454_c1_g1, TRINITY_DN6468_c0_g1, TRINITY_DN5755_c1_g1, TRINITY_DN27486_c0_g2	11	3616	38	19442	0.2895	0.0810047	ns	0.748638	ns
GO:0016579	protein deubiquitination	Biological Process	TRINITY_DN7173_c0_g1, TRINITY_DN26768_c0_g1, TRINITY_DN30099_c0_g1, TRINITY_DN21359_c0_g1, TRINITY_DN419_c0_g2, TRINITY_DN11564_c0_g1, TRINITY_DN3288_c0_g1, TRINITY_DN2747_c0_g1, TRINITY_DN15896_c0_g1, TRINITY_DN5475_c0_g1, TRINITY_DN20198_c0_g2, TRINITY_DN2653_c0_g1, TRINITY_DN18571_c0_g1, TRINITY_DN9734_c0_g1, TRINITY_DN259_c0_g1, TRINITY_DN29742_c0_g1, TRINITY_DN2311_c0_g1, TRINITY_DN33953_c0_…	19	3616	74	19442	0.2568	0.0818753	ns	0.748638	ns
GO:0036435	K48-linked polyubiquitin modification-dependent protein binding	Molecular Function	TRINITY_DN4352_c0_g1, TRINITY_DN10252_c0_g1, TRINITY_DN1619_c0_g1	3	3616	6	19442	0.5	0.0823946	ns	0.748638	ns
GO:0030723	ovarian fusome organization	Biological Process	TRINITY_DN12120_c0_g1, TRINITY_DN15500_c0_g1, TRINITY_DN14457_c0_g1	3	3616	6	19442	0.5	0.0823946	ns	0.748638	ns
GO:0016348	imaginal disc-derived leg joint morphogenesis	Biological Process	TRINITY_DN2509_c0_g1, TRINITY_DN5713_c0_g1, TRINITY_DN19715_c0_g1	3	3616	6	19442	0.5	0.0823946	ns	0.748638	ns
GO:0035612	AP-2 adaptor complex binding	Molecular Function	TRINITY_DN346_c0_g1, TRINITY_DN27810_c0_g3, TRINITY_DN4850_c0_g1	3	3616	6	19442	0.5	0.0823946	ns	0.748638	ns
GO:0001661	conditioned taste aversion	Biological Process	TRINITY_DN90_c0_g1, TRINITY_DN2114_c0_g1, TRINITY_DN61_c0_g1	3	3616	6	19442	0.5	0.0823946	ns	0.748638	ns
GO:0097027	ubiquitin-protein transferase activator activity	Molecular Function	TRINITY_DN29917_c0_g1, TRINITY_DN4531_c0_g1, TRINITY_DN9476_c0_g2	3	3616	6	19442	0.5	0.0823946	ns	0.748638	ns
GO:0072487	MSL complex	Cellular Component	TRINITY_DN23062_c0_g2, TRINITY_DN2932_c0_g1, TRINITY_DN22923_c0_g1	3	3616	6	19442	0.5	0.0823946	ns	0.748638	ns
GO:0060586	multicellular organismal iron ion homeostasis	Biological Process	TRINITY_DN4519_c0_g1, TRINITY_DN21711_c0_g1, TRINITY_DN6773_c0_g1	3	3616	6	19442	0.5	0.0823946	ns	0.748638	ns
GO:0031402	sodium ion binding	Molecular Function	TRINITY_DN33514_c0_g1, TRINITY_DN11976_c0_g1, TRINITY_DN12150_c0_g1	3	3616	6	19442	0.5	0.0823946	ns	0.748638	ns
GO:0070544	histone H3-K36 demethylation	Biological Process	TRINITY_DN32416_c0_g1, TRINITY_DN4162_c0_g1, TRINITY_DN2160_c0_g1	3	3616	6	19442	0.5	0.0823946	ns	0.748638	ns
GO:0000032	cell wall mannoprotein biosynthetic process	Biological Process	TRINITY_DN15441_c0_g1, TRINITY_DN4191_c0_g1, TRINITY_DN19896_c0_g1	3	3616	6	19442	0.5	0.0823946	ns	0.748638	ns
GO:0007436	larval salivary gland morphogenesis	Biological Process	TRINITY_DN4473_c0_g1, TRINITY_DN450_c0_g1, TRINITY_DN54_c0_g1	3	3616	6	19442	0.5	0.0823946	ns	0.748638	ns
GO:0007451	dorsal/ventral lineage restriction, imaginal disc	Biological Process	TRINITY_DN4735_c0_g1, TRINITY_DN5878_c0_g1, TRINITY_DN7836_c0_g2	3	3616	6	19442	0.5	0.0823946	ns	0.748638	ns
GO:0048526	imaginal disc-derived wing expansion	Biological Process	TRINITY_DN173_c0_g1, TRINITY_DN12063_c0_g1, TRINITY_DN1828_c0_g1	3	3616	6	19442	0.5	0.0823946	ns	0.748638	ns
GO:0007221	positive regulation of transcription of Notch receptor target	Biological Process	TRINITY_DN26734_c0_g1, TRINITY_DN6742_c0_g1, TRINITY_DN3008_c0_g2	3	3616	6	19442	0.5	0.0823946	ns	0.748638	ns
GO:0035310	notum cell fate specification	Biological Process	TRINITY_DN1054_c1_g1, TRINITY_DN8289_c0_g1, TRINITY_DN3322_c0_g1	3	3616	6	19442	0.5	0.0823946	ns	0.748638	ns
GO:0000923	equatorial microtubule organizing center	Cellular Component	TRINITY_DN3489_c0_g1, TRINITY_DN4048_c0_g1, TRINITY_DN1818_c0_g1	3	3616	6	19442	0.5	0.0823946	ns	0.748638	ns
GO:0051415	microtubule nucleation by interphase microtubule organizing center	Biological Process	TRINITY_DN3489_c0_g1, TRINITY_DN4048_c0_g1, TRINITY_DN1818_c0_g1	3	3616	6	19442	0.5	0.0823946	ns	0.748638	ns
GO:0071907	determination of digestive tract left/right asymmetry	Biological Process	TRINITY_DN3_c0_g4, TRINITY_DN8224_c0_g1, TRINITY_DN491_c0_g1	3	3616	6	19442	0.5	0.0823946	ns	0.748638	ns
GO:0035994	response to muscle stretch	Biological Process	TRINITY_DN35399_c0_g1, TRINITY_DN9321_c0_g2, TRINITY_DN15387_c0_g1	3	3616	6	19442	0.5	0.0823946	ns	0.748638	ns
GO:0007270	neuron-neuron synaptic transmission	Biological Process	TRINITY_DN1788_c0_g1, TRINITY_DN4810_c0_g1, TRINITY_DN13645_c0_g2	3	3616	6	19442	0.5	0.0823946	ns	0.748638	ns
GO:0097105	presynaptic membrane assembly	Biological Process	TRINITY_DN1788_c0_g1, TRINITY_DN486_c0_g1, TRINITY_DN27383_c0_g1	3	3616	6	19442	0.5	0.0823946	ns	0.748638	ns
GO:0007479	leg disc proximal/distal pattern formation	Biological Process	TRINITY_DN13979_c0_g1, TRINITY_DN6972_c0_g1, TRINITY_DN3322_c0_g1	3	3616	6	19442	0.5	0.0823946	ns	0.748638	ns
GO:0048646	anatomical structure formation involved in morphogenesis	Biological Process	TRINITY_DN8925_c0_g1, TRINITY_DN12767_c0_g1, TRINITY_DN1303_c0_g1	3	3616	6	19442	0.5	0.0823946	ns	0.748638	ns
GO:0015075	ion transmembrane transporter activity	Molecular Function	TRINITY_DN10253_c0_g1, TRINITY_DN2769_c0_g1, TRINITY_DN2074_c0_g1	3	3616	6	19442	0.5	0.0823946	ns	0.748638	ns
GO:0006655	phosphatidylglycerol biosynthetic process	Biological Process	TRINITY_DN53_c2_g1, TRINITY_DN14565_c0_g1, TRINITY_DN208_c1_g1	3	3616	6	19442	0.5	0.0823946	ns	0.748638	ns
GO:0008191	metalloendopeptidase inhibitor activity	Molecular Function	TRINITY_DN2300_c0_g1, TRINITY_DN592_c0_g1, TRINITY_DN1828_c0_g1	3	3616	6	19442	0.5	0.0823946	ns	0.748638	ns
GO:0061689	tricellular tight junction	Cellular Component	TRINITY_DN51_c1_g2, TRINITY_DN27383_c0_g1, TRINITY_DN6267_c0_g1	3	3616	6	19442	0.5	0.0823946	ns	0.748638	ns
GO:0007395	dorsal closure, spreading of leading edge cells	Biological Process	TRINITY_DN44973_c0_g1, TRINITY_DN8782_c0_g2, TRINITY_DN3322_c0_g1	3	3616	6	19442	0.5	0.0823946	ns	0.748638	ns
GO:0042325	regulation of phosphorylation	Biological Process	TRINITY_DN26188_c0_g1, TRINITY_DN1050_c0_g1, TRINITY_DN2875_c0_g1	3	3616	6	19442	0.5	0.0823946	ns	0.748638	ns
GO:0017176	phosphatidylinositol N-acetylglucosaminyltransferase activity	Molecular Function	TRINITY_DN5971_c0_g2, TRINITY_DN6437_c0_g1, TRINITY_DN716_c0_g1	3	3616	6	19442	0.5	0.0823946	ns	0.748638	ns
GO:0016461	unconventional myosin complex	Cellular Component	TRINITY_DN8782_c0_g2, TRINITY_DN554_c0_g2, TRINITY_DN27928_c0_g3	3	3616	6	19442	0.5	0.0823946	ns	0.748638	ns
GO:0051223	regulation of protein transport	Biological Process	TRINITY_DN405_c0_g1, TRINITY_DN34260_c0_g2, TRINITY_DN12849_c0_g2	3	3616	6	19442	0.5	0.0823946	ns	0.748638	ns
GO:0007443	Malpighian tubule morphogenesis	Biological Process	TRINITY_DN1920_c3_g1, TRINITY_DN13713_c0_g1, TRINITY_DN5610_c0_g1, TRINITY_DN1920_c0_g1, TRINITY_DN39516_c0_g2, TRINITY_DN13465_c0_g1, TRINITY_DN8782_c0_g2, TRINITY_DN34605_c0_g1, TRINITY_DN3322_c0_g1, TRINITY_DN10353_c0_g2	10	3616	34	19442	0.2941	0.0855217	ns	0.748638	ns
GO:1902476	chloride transmembrane transport	Biological Process	TRINITY_DN4247_c0_g2, TRINITY_DN1187_c0_g1, TRINITY_DN8012_c0_g2, TRINITY_DN1425_c0_g1, TRINITY_DN23371_c0_g1, TRINITY_DN24291_c0_g1, TRINITY_DN4247_c0_g1, TRINITY_DN5862_c0_g1, TRINITY_DN4338_c0_g1, TRINITY_DN879_c0_g2, TRINITY_DN1979_c0_g1, TRINITY_DN24391_c0_g1	12	3616	43	19442	0.2791	0.0890033	ns	0.748638	ns
GO:0051642	centrosome localization	Biological Process	TRINITY_DN12120_c0_g1, TRINITY_DN1609_c0_g1, TRINITY_DN5610_c0_g1, TRINITY_DN1523_c0_g1, TRINITY_DN18233_c0_g1, TRINITY_DN15500_c0_g1, TRINITY_DN14457_c0_g1, TRINITY_DN2542_c0_g2, TRINITY_DN3175_c0_g2	9	3616	30	19442	0.3	0.0900277	ns	0.748638	ns
GO:0051276	chromosome organization	Biological Process	TRINITY_DN2380_c0_g1, TRINITY_DN499_c0_g1, TRINITY_DN28000_c0_g2, TRINITY_DN4898_c0_g1, TRINITY_DN6422_c1_g1, TRINITY_DN4006_c0_g1, TRINITY_DN27264_c0_g1, TRINITY_DN34626_c0_g1, TRINITY_DN4095_c0_g1	9	3616	30	19442	0.3	0.0900277	ns	0.748638	ns
GO:0035167	larval lymph gland hemopoiesis	Biological Process	TRINITY_DN1920_c3_g1, TRINITY_DN1669_c0_g1, TRINITY_DN13713_c0_g1, TRINITY_DN1920_c0_g1, TRINITY_DN1403_c0_g1, TRINITY_DN39516_c0_g2, TRINITY_DN27815_c0_g1, TRINITY_DN34605_c0_g1, TRINITY_DN3679_c0_g1	9	3616	30	19442	0.3	0.0900277	ns	0.748638	ns
GO:0048843	negative regulation of axon extension involved in axon guidance	Biological Process	TRINITY_DN23042_c0_g1, TRINITY_DN14416_c0_g1	2	3616	3	19442	0.6667	0.0908937	ns	0.748638	ns
GO:0005464	UDP-xylose transmembrane transporter activity	Molecular Function	TRINITY_DN3253_c0_g1, TRINITY_DN25524_c0_g1	2	3616	3	19442	0.6667	0.0908937	ns	0.748638	ns
GO:1990450	linear polyubiquitin binding	Molecular Function	TRINITY_DN4352_c0_g1, TRINITY_DN1619_c0_g1	2	3616	3	19442	0.6667	0.0908937	ns	0.748638	ns
GO:0015410	ABC-type manganese transporter activity	Molecular Function	TRINITY_DN426_c1_g1, TRINITY_DN37434_c0_g2	2	3616	3	19442	0.6667	0.0908937	ns	0.748638	ns
GO:2000026	regulation of multicellular organismal development	Biological Process	TRINITY_DN259_c0_g2, TRINITY_DN3747_c0_g1	2	3616	3	19442	0.6667	0.0908937	ns	0.748638	ns
GO:0031114	regulation of microtubule depolymerization	Biological Process	TRINITY_DN3309_c0_g1, TRINITY_DN733_c0_g1	2	3616	3	19442	0.6667	0.0908937	ns	0.748638	ns
GO:0007604	phototransduction, UV	Biological Process	TRINITY_DN33164_c0_g1, TRINITY_DN554_c0_g2	2	3616	3	19442	0.6667	0.0908937	ns	0.748638	ns
GO:0048210	Golgi vesicle fusion to target membrane	Biological Process	TRINITY_DN12120_c0_g1, TRINITY_DN4354_c0_g1	2	3616	3	19442	0.6667	0.0908937	ns	0.748638	ns
GO:0070732	spindle envelope	Cellular Component	TRINITY_DN12120_c0_g1, TRINITY_DN608_c0_g1	2	3616	3	19442	0.6667	0.0908937	ns	0.748638	ns
GO:0061002	negative regulation of dendritic spine morphogenesis	Biological Process	TRINITY_DN35977_c0_g1, TRINITY_DN1788_c0_g1	2	3616	3	19442	0.6667	0.0908937	ns	0.748638	ns
GO:0035316	non-sensory hair organization	Biological Process	TRINITY_DN2509_c0_g1, TRINITY_DN4723_c0_g1	2	3616	3	19442	0.6667	0.0908937	ns	0.748638	ns
GO:0005094	Rho GDP-dissociation inhibitor activity	Molecular Function	TRINITY_DN14713_c0_g1, TRINITY_DN7590_c0_g1	2	3616	3	19442	0.6667	0.0908937	ns	0.748638	ns
GO:0042536	negative regulation of tumor necrosis factor production	Biological Process	TRINITY_DN119_c0_g1, TRINITY_DN12714_c0_g2	2	3616	3	19442	0.6667	0.0908937	ns	0.748638	ns
GO:0007458	progression of morphogenetic furrow involved in compound eye morphogenesis	Biological Process	TRINITY_DN7984_c0_g1, TRINITY_DN3322_c0_g1	2	3616	3	19442	0.6667	0.0908937	ns	0.748638	ns
GO:0031887	lipid droplet transport along microtubule	Biological Process	TRINITY_DN26594_c0_g1, TRINITY_DN4395_c0_g2	2	3616	3	19442	0.6667	0.0908937	ns	0.748638	ns
GO:0051403	stress-activated MAPK cascade	Biological Process	TRINITY_DN18551_c0_g1, TRINITY_DN24673_c0_g1	2	3616	3	19442	0.6667	0.0908937	ns	0.748638	ns
GO:0016202	regulation of striated muscle tissue development	Biological Process	TRINITY_DN4118_c0_g1, TRINITY_DN646_c0_g1	2	3616	3	19442	0.6667	0.0908937	ns	0.748638	ns
GO:0047196	long-chain-alcohol O-fatty-acyltransferase activity	Molecular Function	TRINITY_DN6935_c0_g1, TRINITY_DN2396_c0_g1	2	3616	3	19442	0.6667	0.0908937	ns	0.748638	ns
GO:0005540	hyaluronic acid binding	Molecular Function	TRINITY_DN1598_c0_g1, TRINITY_DN3775_c0_g1	2	3616	3	19442	0.6667	0.0908937	ns	0.748638	ns
GO:0050909	sensory perception of taste	Biological Process	TRINITY_DN943_c0_g1, TRINITY_DN5748_c0_g1	2	3616	3	19442	0.6667	0.0908937	ns	0.748638	ns
GO:0036065	fucosylation	Biological Process	TRINITY_DN11178_c0_g1, TRINITY_DN24688_c0_g1	2	3616	3	19442	0.6667	0.0908937	ns	0.748638	ns
GO:0070842	aggresome assembly	Biological Process	TRINITY_DN1294_c0_g1, TRINITY_DN747_c0_g1	2	3616	3	19442	0.6667	0.0908937	ns	0.748638	ns
GO:0071377	cellular response to glucagon stimulus	Biological Process	TRINITY_DN4390_c0_g1, TRINITY_DN4023_c1_g1	2	3616	3	19442	0.6667	0.0908937	ns	0.748638	ns
GO:0000293	ferric-chelate reductase activity	Molecular Function	TRINITY_DN958_c0_g1, TRINITY_DN28215_c0_g2	2	3616	3	19442	0.6667	0.0908937	ns	0.748638	ns
GO:0034435	cholesterol esterification	Biological Process	TRINITY_DN7651_c0_g1, TRINITY_DN7_c0_g1	2	3616	3	19442	0.6667	0.0908937	ns	0.748638	ns
GO:0034736	cholesterol O-acyltransferase activity	Molecular Function	TRINITY_DN7651_c0_g1, TRINITY_DN7_c0_g1	2	3616	3	19442	0.6667	0.0908937	ns	0.748638	ns
GO:0071586	CAAX-box protein processing	Biological Process	TRINITY_DN5010_c0_g1, TRINITY_DN9839_c0_g1	2	3616	3	19442	0.6667	0.0908937	ns	0.748638	ns
GO:0043971	histone H3-K18 acetylation	Biological Process	TRINITY_DN35712_c0_g1, TRINITY_DN17216_c0_g1	2	3616	3	19442	0.6667	0.0908937	ns	0.748638	ns
GO:0043993	histone acetyltransferase activity (H3-K18 specific)	Molecular Function	TRINITY_DN35712_c0_g1, TRINITY_DN17216_c0_g1	2	3616	3	19442	0.6667	0.0908937	ns	0.748638	ns
GO:0044017	histone acetyltransferase activity (H3-K27 specific)	Molecular Function	TRINITY_DN35712_c0_g1, TRINITY_DN17216_c0_g1	2	3616	3	19442	0.6667	0.0908937	ns	0.748638	ns
GO:0006964	positive regulation of biosynthetic process of antibacterial peptides active against Gram-negative bacteria	Biological Process	TRINITY_DN1304_c0_g1, TRINITY_DN6613_c1_g1	2	3616	3	19442	0.6667	0.0908937	ns	0.748638	ns
GO:0007501	mesodermal cell fate specification	Biological Process	TRINITY_DN1304_c0_g1, TRINITY_DN6613_c1_g1	2	3616	3	19442	0.6667	0.0908937	ns	0.748638	ns
GO:0048935	peripheral nervous system neuron development	Biological Process	TRINITY_DN1304_c0_g1, TRINITY_DN6613_c1_g1	2	3616	3	19442	0.6667	0.0908937	ns	0.748638	ns
GO:0004823	leucine-tRNA ligase activity	Molecular Function	TRINITY_DN35041_c0_g1, TRINITY_DN20131_c0_g1	2	3616	3	19442	0.6667	0.0908937	ns	0.748638	ns
GO:0006429	leucyl-tRNA aminoacylation	Biological Process	TRINITY_DN35041_c0_g1, TRINITY_DN20131_c0_g1	2	3616	3	19442	0.6667	0.0908937	ns	0.748638	ns
GO:0047498	calcium-dependent phospholipase A2 activity	Molecular Function	TRINITY_DN12885_c0_g1, TRINITY_DN38697_c0_g2	2	3616	3	19442	0.6667	0.0908937	ns	0.748638	ns
GO:0048600	oocyte fate commitment	Biological Process	TRINITY_DN19885_c0_g1, TRINITY_DN34033_c0_g1	2	3616	3	19442	0.6667	0.0908937	ns	0.748638	ns
GO:2000270	negative regulation of fibroblast apoptotic process	Biological Process	TRINITY_DN38319_c0_g1, TRINITY_DN1987_c0_g1	2	3616	3	19442	0.6667	0.0908937	ns	0.748638	ns
GO:0016200	synaptic target attraction	Biological Process	TRINITY_DN11332_c0_g1, TRINITY_DN1742_c0_g1	2	3616	3	19442	0.6667	0.0908937	ns	0.748638	ns
GO:0045950	negative regulation of mitotic recombination	Biological Process	TRINITY_DN19017_c0_g1, TRINITY_DN4175_c0_g1	2	3616	3	19442	0.6667	0.0908937	ns	0.748638	ns
GO:0007473	wing disc proximal/distal pattern formation	Biological Process	TRINITY_DN4735_c0_g1, TRINITY_DN3322_c0_g1	2	3616	3	19442	0.6667	0.0908937	ns	0.748638	ns
GO:0030204	chondroitin sulfate metabolic process	Biological Process	TRINITY_DN461_c0_g1, TRINITY_DN116_c2_g1	2	3616	3	19442	0.6667	0.0908937	ns	0.748638	ns
GO:0008068	extracellularly glutamate-gated chloride channel activity	Molecular Function	TRINITY_DN304_c0_g1, TRINITY_DN21997_c0_g1	2	3616	3	19442	0.6667	0.0908937	ns	0.748638	ns
GO:0006561	proline biosynthetic process	Biological Process	TRINITY_DN850_c0_g1, TRINITY_DN11527_c0_g1	2	3616	3	19442	0.6667	0.0908937	ns	0.748638	ns
GO:0005223	intracellular cGMP-activated cation channel activity	Molecular Function	TRINITY_DN2363_c0_g1, TRINITY_DN4004_c0_g1	2	3616	3	19442	0.6667	0.0908937	ns	0.748638	ns
GO:0048617	embryonic foregut morphogenesis	Biological Process	TRINITY_DN5713_c0_g1, TRINITY_DN2683_c0_g1	2	3616	3	19442	0.6667	0.0908937	ns	0.748638	ns
GO:0048619	embryonic hindgut morphogenesis	Biological Process	TRINITY_DN5713_c0_g1, TRINITY_DN2683_c0_g1	2	3616	3	19442	0.6667	0.0908937	ns	0.748638	ns
GO:0048052	R1/R6 cell differentiation	Biological Process	TRINITY_DN4259_c0_g1, TRINITY_DN2186_c0_g1	2	3616	3	19442	0.6667	0.0908937	ns	0.748638	ns
GO:0035290	trunk segmentation	Biological Process	TRINITY_DN13457_c0_g1, TRINITY_DN4889_c0_g1	2	3616	3	19442	0.6667	0.0908937	ns	0.748638	ns
GO:1990441	negative regulation of transcription from RNA polymerase II promoter in response to endoplasmic reticulum stress	Biological Process	TRINITY_DN3528_c0_g1, TRINITY_DN2534_c0_g1	2	3616	3	19442	0.6667	0.0908937	ns	0.748638	ns
GO:0070481	nuclear-transcribed mRNA catabolic process, non-stop decay	Biological Process	TRINITY_DN18024_c0_g1, TRINITY_DN3291_c0_g1	2	3616	3	19442	0.6667	0.0908937	ns	0.748638	ns
GO:0010603	regulation of cytoplasmic mRNA processing body assembly	Biological Process	TRINITY_DN9403_c0_g1, TRINITY_DN7603_c0_g2	2	3616	3	19442	0.6667	0.0908937	ns	0.748638	ns
GO:0031087	deadenylation-independent decapping of nuclear-transcribed mRNA	Biological Process	TRINITY_DN9403_c0_g1, TRINITY_DN20964_c0_g1	2	3616	3	19442	0.6667	0.0908937	ns	0.748638	ns
GO:1904262	negative regulation of TORC1 signaling	Biological Process	TRINITY_DN265_c0_g1, TRINITY_DN693_c0_g1	2	3616	3	19442	0.6667	0.0908937	ns	0.748638	ns
GO:0042351	'de novo' GDP-L-fucose biosynthetic process	Biological Process	TRINITY_DN7125_c0_g1, TRINITY_DN22709_c0_g1	2	3616	3	19442	0.6667	0.0908937	ns	0.748638	ns
GO:0060998	regulation of dendritic spine development	Biological Process	TRINITY_DN28374_c0_g1, TRINITY_DN6333_c0_g2	2	3616	3	19442	0.6667	0.0908937	ns	0.748638	ns
GO:0032472	Golgi calcium ion transport	Biological Process	TRINITY_DN101_c4_g1, TRINITY_DN37434_c0_g2	2	3616	3	19442	0.6667	0.0908937	ns	0.748638	ns
GO:0032270	positive regulation of cellular protein metabolic process	Biological Process	TRINITY_DN35399_c0_g1, TRINITY_DN24673_c0_g1	2	3616	3	19442	0.6667	0.0908937	ns	0.748638	ns
GO:0046956	positive phototaxis	Biological Process	TRINITY_DN11063_c0_g1, TRINITY_DN6267_c0_g1	2	3616	3	19442	0.6667	0.0908937	ns	0.748638	ns
GO:0032480	negative regulation of type I interferon production	Biological Process	TRINITY_DN23227_c0_g1, TRINITY_DN10252_c0_g1	2	3616	3	19442	0.6667	0.0908937	ns	0.748638	ns
GO:0030730	sequestering of triglyceride	Biological Process	TRINITY_DN3153_c0_g1, TRINITY_DN24691_c0_g1	2	3616	3	19442	0.6667	0.0908937	ns	0.748638	ns
GO:0050508	glucuronosyl-N-acetylglucosaminyl-proteoglycan 4-alpha-N-acetylglucosaminyltransferase activity	Molecular Function	TRINITY_DN18205_c0_g1, TRINITY_DN2453_c0_g4	2	3616	3	19442	0.6667	0.0908937	ns	0.748638	ns
GO:0050509	N-acetylglucosaminyl-proteoglycan 4-beta-glucuronosyltransferase activity	Molecular Function	TRINITY_DN18205_c0_g1, TRINITY_DN2453_c0_g4	2	3616	3	19442	0.6667	0.0908937	ns	0.748638	ns
GO:0042461	photoreceptor cell development	Biological Process	TRINITY_DN885_c0_g1, TRINITY_DN24617_c0_g1	2	3616	3	19442	0.6667	0.0908937	ns	0.748638	ns
GO:0004816	asparagine-tRNA ligase activity	Molecular Function	TRINITY_DN5676_c0_g1, TRINITY_DN3634_c0_g1	2	3616	3	19442	0.6667	0.0908937	ns	0.748638	ns
GO:0006421	asparaginyl-tRNA aminoacylation	Biological Process	TRINITY_DN5676_c0_g1, TRINITY_DN3634_c0_g1	2	3616	3	19442	0.6667	0.0908937	ns	0.748638	ns
GO:0006777	Mo-molybdopterin cofactor biosynthetic process	Biological Process	TRINITY_DN2607_c0_g1, TRINITY_DN4293_c0_g1	2	3616	3	19442	0.6667	0.0908937	ns	0.748638	ns
GO:0046963	3'-phosphoadenosine 5'-phosphosulfate transport	Biological Process	TRINITY_DN34388_c0_g1, TRINITY_DN44497_c0_g1	2	3616	3	19442	0.6667	0.0908937	ns	0.748638	ns
GO:0030954	astral microtubule nucleation	Biological Process	TRINITY_DN34033_c0_g1, TRINITY_DN20404_c0_g1	2	3616	3	19442	0.6667	0.0908937	ns	0.748638	ns
GO:0005118	sevenless binding	Molecular Function	TRINITY_DN15025_c0_g1, TRINITY_DN23959_c0_g1	2	3616	3	19442	0.6667	0.0908937	ns	0.748638	ns
GO:0045678	positive regulation of R7 cell differentiation	Biological Process	TRINITY_DN15025_c0_g1, TRINITY_DN14017_c0_g1	2	3616	3	19442	0.6667	0.0908937	ns	0.748638	ns
GO:0090364	regulation of proteasome assembly	Biological Process	TRINITY_DN6610_c0_g1, TRINITY_DN33953_c0_g1	2	3616	3	19442	0.6667	0.0908937	ns	0.748638	ns
GO:0048383	mesectoderm development	Biological Process	TRINITY_DN28982_c0_g1, TRINITY_DN2838_c0_g1	2	3616	3	19442	0.6667	0.0908937	ns	0.748638	ns
GO:0007505	adult fat body development	Biological Process	TRINITY_DN1451_c0_g1, TRINITY_DN730_c0_g1	2	3616	3	19442	0.6667	0.0908937	ns	0.748638	ns
GO:0051918	negative regulation of fibrinolysis	Biological Process	TRINITY_DN44741_c0_g1, TRINITY_DN4023_c1_g1	2	3616	3	19442	0.6667	0.0908937	ns	0.748638	ns
GO:0061781	mitotic cohesin unloading	Biological Process	TRINITY_DN22145_c0_g1, TRINITY_DN233_c0_g1	2	3616	3	19442	0.6667	0.0908937	ns	0.748638	ns
GO:0008274	gamma-tubulin large complex	Cellular Component	TRINITY_DN4048_c0_g1, TRINITY_DN1818_c0_g1	2	3616	3	19442	0.6667	0.0908937	ns	0.748638	ns
GO:0010800	positive regulation of peptidyl-threonine phosphorylation	Biological Process	TRINITY_DN29065_c0_g1, TRINITY_DN870_c0_g1	2	3616	3	19442	0.6667	0.0908937	ns	0.748638	ns
GO:0035279	mRNA cleavage involved in gene silencing by miRNA	Biological Process	TRINITY_DN1_c0_g1, TRINITY_DN2969_c0_g1	2	3616	3	19442	0.6667	0.0908937	ns	0.748638	ns
GO:0043029	T cell homeostasis	Biological Process	TRINITY_DN13931_c0_g1, TRINITY_DN7003_c0_g2	2	3616	3	19442	0.6667	0.0908937	ns	0.748638	ns
GO:0034316	negative regulation of Arp2/3 complex-mediated actin nucleation	Biological Process	TRINITY_DN18272_c0_g2, TRINITY_DN153_c0_g2	2	3616	3	19442	0.6667	0.0908937	ns	0.748638	ns
GO:0097374	sensory neuron axon guidance	Biological Process	TRINITY_DN34058_c0_g1, TRINITY_DN6416_c0_g1	2	3616	3	19442	0.6667	0.0908937	ns	0.748638	ns
GO:0043266	regulation of potassium ion transport	Biological Process	TRINITY_DN4882_c0_g1, TRINITY_DN44641_c0_g1	2	3616	3	19442	0.6667	0.0908937	ns	0.748638	ns
GO:0048140	male germ-line cyst encapsulation	Biological Process	TRINITY_DN12632_c0_g1, TRINITY_DN3322_c0_g1	2	3616	3	19442	0.6667	0.0908937	ns	0.748638	ns
GO:0046672	positive regulation of compound eye retinal cell programmed cell death	Biological Process	TRINITY_DN5475_c0_g1, TRINITY_DN5389_c0_g1	2	3616	3	19442	0.6667	0.0908937	ns	0.748638	ns
GO:0048142	germarium-derived cystoblast division	Biological Process	TRINITY_DN693_c0_g1, TRINITY_DN14457_c0_g1	2	3616	3	19442	0.6667	0.0908937	ns	0.748638	ns
GO:0016300	tRNA (uracil) methyltransferase activity	Molecular Function	TRINITY_DN21667_c0_g1, TRINITY_DN6238_c0_g1	2	3616	3	19442	0.6667	0.0908937	ns	0.748638	ns
GO:0035225	determination of genital disc primordium	Biological Process	TRINITY_DN44114_c0_g1, TRINITY_DN3322_c0_g1	2	3616	3	19442	0.6667	0.0908937	ns	0.748638	ns
GO:0051045	negative regulation of membrane protein ectodomain proteolysis	Biological Process	TRINITY_DN2300_c0_g1, TRINITY_DN1828_c0_g1	2	3616	3	19442	0.6667	0.0908937	ns	0.748638	ns
GO:0046663	dorsal closure, leading edge cell differentiation	Biological Process	TRINITY_DN44973_c0_g1, TRINITY_DN8782_c0_g2	2	3616	3	19442	0.6667	0.0908937	ns	0.748638	ns
GO:0055013	cardiac muscle cell development	Biological Process	TRINITY_DN8865_c0_g1, TRINITY_DN3439_c0_g1	2	3616	3	19442	0.6667	0.0908937	ns	0.748638	ns
GO:0032370	positive regulation of lipid transport	Biological Process	TRINITY_DN36150_c0_g1, TRINITY_DN35699_c0_g1	2	3616	3	19442	0.6667	0.0908937	ns	0.748638	ns
GO:0005104	fibroblast growth factor receptor binding	Molecular Function	TRINITY_DN7925_c0_g1, TRINITY_DN2868_c0_g1	2	3616	3	19442	0.6667	0.0908937	ns	0.748638	ns
GO:0004343	glucosamine 6-phosphate N-acetyltransferase activity	Molecular Function	TRINITY_DN7277_c0_g1, TRINITY_DN7277_c0_g2	2	3616	3	19442	0.6667	0.0908937	ns	0.748638	ns
GO:0009107	lipoate biosynthetic process	Biological Process	TRINITY_DN6597_c0_g1, TRINITY_DN11831_c0_g1	2	3616	3	19442	0.6667	0.0908937	ns	0.748638	ns
GO:0060964	regulation of gene silencing by miRNA	Biological Process	TRINITY_DN107_c0_g1, TRINITY_DN24933_c0_g1	2	3616	3	19442	0.6667	0.0908937	ns	0.748638	ns
GO:0001162	RNA polymerase II intronic transcription regulatory region sequence-specific DNA binding	Molecular Function	TRINITY_DN4917_c0_g1, TRINITY_DN11573_c0_g1	2	3616	3	19442	0.6667	0.0908937	ns	0.748638	ns
GO:0048802	notum morphogenesis	Biological Process	TRINITY_DN291_c0_g1, TRINITY_DN3682_c0_g1	2	3616	3	19442	0.6667	0.0908937	ns	0.748638	ns
GO:0071034	CUT catabolic process	Biological Process	TRINITY_DN17328_c0_g1, TRINITY_DN16079_c0_g1	2	3616	3	19442	0.6667	0.0908937	ns	0.748638	ns
GO:0071049	nuclear retention of pre-mRNA with aberrant 3'-ends at the site of transcription	Biological Process	TRINITY_DN17328_c0_g1, TRINITY_DN16079_c0_g1	2	3616	3	19442	0.6667	0.0908937	ns	0.748638	ns
GO:0015786	UDP-glucose transmembrane transport	Biological Process	TRINITY_DN13161_c0_g2, TRINITY_DN25524_c0_g1	2	3616	3	19442	0.6667	0.0908937	ns	0.748638	ns
GO:0042676	compound eye cone cell fate commitment	Biological Process	TRINITY_DN7836_c0_g2, TRINITY_DN3322_c0_g1	2	3616	3	19442	0.6667	0.0908937	ns	0.748638	ns
GO:0045144	meiotic sister chromatid segregation	Biological Process	TRINITY_DN19710_c0_g1, TRINITY_DN38406_c0_g1	2	3616	3	19442	0.6667	0.0908937	ns	0.748638	ns
GO:2000209	regulation of anoikis	Biological Process	TRINITY_DN39805_c0_g1, TRINITY_DN24965_c0_g2	2	3616	3	19442	0.6667	0.0908937	ns	0.748638	ns
GO:0015377	cation:chloride symporter activity	Molecular Function	TRINITY_DN5862_c0_g1, TRINITY_DN24391_c0_g1	2	3616	3	19442	0.6667	0.0908937	ns	0.748638	ns
GO:0102567	phospholipase A2 activity	Molecular Function	TRINITY_DN39973_c0_g1, TRINITY_DN45117_c0_g1	2	3616	3	19442	0.6667	0.0908937	ns	0.748638	ns
GO:0102568	phospholipase A2 activity	Molecular Function	TRINITY_DN39973_c0_g1, TRINITY_DN45117_c0_g1	2	3616	3	19442	0.6667	0.0908937	ns	0.748638	ns
GO:0070782	phosphatidylserine exposure on apoptotic cell surface	Biological Process	TRINITY_DN27069_c0_g2, TRINITY_DN4826_c0_g1	2	3616	3	19442	0.6667	0.0908937	ns	0.748638	ns
GO:0004890	GABA-A receptor activity	Molecular Function	TRINITY_DN11997_c0_g1, TRINITY_DN38356_c0_g1	2	3616	3	19442	0.6667	0.0908937	ns	0.748638	ns
GO:1902711	GABA-A receptor complex	Cellular Component	TRINITY_DN11997_c0_g1, TRINITY_DN38356_c0_g1	2	3616	3	19442	0.6667	0.0908937	ns	0.748638	ns
GO:0006390	mitochondrial transcription	Biological Process	TRINITY_DN1115_c0_g1, TRINITY_DN6087_c0_g1	2	3616	3	19442	0.6667	0.0908937	ns	0.748638	ns
GO:0032874	positive regulation of stress-activated MAPK cascade	Biological Process	TRINITY_DN8683_c0_g1, TRINITY_DN31078_c0_g1	2	3616	3	19442	0.6667	0.0908937	ns	0.748638	ns
GO:0019905	syntaxin binding	Molecular Function	TRINITY_DN1980_c1_g1, TRINITY_DN8229_c0_g1, TRINITY_DN446_c0_g1, TRINITY_DN3162_c0_g1, TRINITY_DN27245_c0_g2, TRINITY_DN10441_c0_g1, TRINITY_DN1921_c0_g1, TRINITY_DN54_c0_g1, TRINITY_DN4221_c0_g1, TRINITY_DN26138_c0_g1, TRINITY_DN3630_c0_g1	11	3616	39	19442	0.2821	0.0946883	ns	0.748638	ns
GO:0070530	K63-linked polyubiquitin modification-dependent protein binding	Molecular Function	TRINITY_DN4352_c0_g1, TRINITY_DN26768_c0_g1, TRINITY_DN1619_c0_g1, TRINITY_DN8437_c0_g1	4	3616	10	19442	0.4	0.0974559	ns	0.748638	ns
GO:0015106	bicarbonate transmembrane transporter activity	Molecular Function	TRINITY_DN4247_c0_g2, TRINITY_DN8012_c0_g2, TRINITY_DN4247_c0_g1, TRINITY_DN1979_c0_g1	4	3616	10	19442	0.4	0.0974559	ns	0.748638	ns
GO:0015116	sulfate transmembrane transporter activity	Molecular Function	TRINITY_DN4247_c0_g2, TRINITY_DN8012_c0_g2, TRINITY_DN4247_c0_g1, TRINITY_DN1979_c0_g1	4	3616	10	19442	0.4	0.0974559	ns	0.748638	ns
GO:0019531	oxalate transmembrane transporter activity	Molecular Function	TRINITY_DN4247_c0_g2, TRINITY_DN8012_c0_g2, TRINITY_DN4247_c0_g1, TRINITY_DN1979_c0_g1	4	3616	10	19442	0.4	0.0974559	ns	0.748638	ns
GO:0007394	dorsal closure, elongation of leading edge cells	Biological Process	TRINITY_DN12120_c0_g1, TRINITY_DN7082_c0_g1, TRINITY_DN908_c0_g1, TRINITY_DN3682_c0_g1	4	3616	10	19442	0.4	0.0974559	ns	0.748638	ns
GO:1990182	exosomal secretion	Biological Process	TRINITY_DN12120_c0_g1, TRINITY_DN18342_c0_g1, TRINITY_DN26858_c0_g1, TRINITY_DN1371_c0_g1	4	3616	10	19442	0.4	0.0974559	ns	0.748638	ns
GO:0035542	regulation of SNARE complex assembly	Biological Process	TRINITY_DN4680_c0_g1, TRINITY_DN15546_c1_g1, TRINITY_DN20484_c0_g1, TRINITY_DN26138_c0_g1	4	3616	10	19442	0.4	0.0974559	ns	0.748638	ns
GO:0016185	synaptic vesicle budding from presynaptic endocytic zone membrane	Biological Process	TRINITY_DN90_c0_g1, TRINITY_DN15830_c0_g4, TRINITY_DN2114_c0_g1, TRINITY_DN34260_c0_g2	4	3616	10	19442	0.4	0.0974559	ns	0.748638	ns
GO:0006044	N-acetylglucosamine metabolic process	Biological Process	TRINITY_DN594_c0_g1, TRINITY_DN18205_c0_g1, TRINITY_DN36367_c0_g1, TRINITY_DN2453_c0_g4	4	3616	10	19442	0.4	0.0974559	ns	0.748638	ns
GO:0007111	meiosis II cytokinesis	Biological Process	TRINITY_DN16706_c0_g1, TRINITY_DN1366_c0_g1, TRINITY_DN15618_c0_g2, TRINITY_DN13465_c0_g1	4	3616	10	19442	0.4	0.0974559	ns	0.748638	ns
GO:0007315	pole plasm assembly	Biological Process	TRINITY_DN1341_c0_g1, TRINITY_DN2684_c1_g1, TRINITY_DN694_c0_g1, TRINITY_DN4586_c0_g1	4	3616	10	19442	0.4	0.0974559	ns	0.748638	ns
GO:0006884	cell volume homeostasis	Biological Process	TRINITY_DN9722_c0_g1, TRINITY_DN24291_c0_g1, TRINITY_DN5862_c0_g1, TRINITY_DN24391_c0_g1	4	3616	10	19442	0.4	0.0974559	ns	0.748638	ns
GO:0050767	regulation of neurogenesis	Biological Process	TRINITY_DN531_c0_g1, TRINITY_DN25324_c0_g1, TRINITY_DN1296_c0_g1, TRINITY_DN22147_c0_g1	4	3616	10	19442	0.4	0.0974559	ns	0.748638	ns
GO:0031935	obsolete regulation of chromatin silencing	Biological Process	TRINITY_DN4854_c0_g2, TRINITY_DN3213_c0_g1, TRINITY_DN6698_c0_g3, TRINITY_DN4007_c0_g1	4	3616	10	19442	0.4	0.0974559	ns	0.748638	ns
GO:0008594	photoreceptor cell morphogenesis	Biological Process	TRINITY_DN110_c0_g1, TRINITY_DN426_c0_g1, TRINITY_DN40281_c0_g1, TRINITY_DN35801_c0_g1	4	3616	10	19442	0.4	0.0974559	ns	0.748638	ns
GO:0004438	phosphatidylinositol-3-phosphatase activity	Molecular Function	TRINITY_DN8959_c0_g1, TRINITY_DN1788_c0_g1, TRINITY_DN11429_c0_g1, TRINITY_DN4424_c0_g1	4	3616	10	19442	0.4	0.0974559	ns	0.748638	ns
GO:0008101	BMP signaling pathway	Biological Process	TRINITY_DN18205_c0_g1, TRINITY_DN8277_c0_g1, TRINITY_DN1928_c0_g1, TRINITY_DN2453_c0_g4	4	3616	10	19442	0.4	0.0974559	ns	0.748638	ns
GO:0015014	heparan sulfate proteoglycan biosynthetic process, polysaccharide chain biosynthetic process	Biological Process	TRINITY_DN18205_c0_g1, TRINITY_DN1790_c0_g1, TRINITY_DN4946_c0_g1, TRINITY_DN2453_c0_g4	4	3616	10	19442	0.4	0.0974559	ns	0.748638	ns
GO:0032434	regulation of proteasomal ubiquitin-dependent protein catabolic process	Biological Process	TRINITY_DN16380_c1_g1, TRINITY_DN2315_c0_g2, TRINITY_DN40469_c0_g1, TRINITY_DN29065_c0_g1	4	3616	10	19442	0.4	0.0974559	ns	0.748638	ns
GO:0035242	protein-arginine omega-N asymmetric methyltransferase activity	Molecular Function	TRINITY_DN8187_c0_g1, TRINITY_DN2429_c0_g1, TRINITY_DN279_c1_g1, TRINITY_DN10924_c1_g1	4	3616	10	19442	0.4	0.0974559	ns	0.748638	ns
GO:0045467	R7 cell development	Biological Process	TRINITY_DN12576_c0_g2, TRINITY_DN4148_c0_g1, TRINITY_DN17751_c0_g3, TRINITY_DN110_c0_g1, TRINITY_DN40281_c0_g1, TRINITY_DN5389_c0_g1, TRINITY_DN6622_c0_g1	7	3616	22	19442	0.3182	0.098178	ns	0.748638	ns
GO:0007431	salivary gland development	Biological Process	TRINITY_DN12205_c0_g1, TRINITY_DN2484_c0_g1, TRINITY_DN5610_c0_g1, TRINITY_DN936_c0_g1, TRINITY_DN32688_c0_g5, TRINITY_DN4889_c0_g1, TRINITY_DN3322_c0_g1	7	3616	22	19442	0.3182	0.098178	ns	0.748638	ns
GO:0009953	dorsal/ventral pattern formation	Biological Process	TRINITY_DN1304_c0_g1, TRINITY_DN33046_c0_g1, TRINITY_DN5315_c0_g1, TRINITY_DN44935_c0_g1, TRINITY_DN3187_c0_g2, TRINITY_DN6613_c1_g1, TRINITY_DN3322_c0_g1	7	3616	22	19442	0.3182	0.098178	ns	0.748638	ns
GO:0051489	regulation of filopodium assembly	Biological Process	TRINITY_DN28374_c0_g1, TRINITY_DN8928_c0_g1, TRINITY_DN44973_c0_g1, TRINITY_DN573_c0_g1, TRINITY_DN2402_c0_g1, TRINITY_DN31491_c0_g1, TRINITY_DN64_c0_g1	7	3616	22	19442	0.3182	0.098178	ns	0.748638	ns
GO:0004803	transposase activity	Molecular Function	TRINITY_DN1644_c1_g1, TRINITY_DN1640_c0_g2, TRINITY_DN851_c1_g1, TRINITY_DN4107_c0_g2, TRINITY_DN87_c0_g1, TRINITY_DN12078_c0_g1, TRINITY_DN11035_c0_g2, TRINITY_DN5106_c0_g1, TRINITY_DN2198_c0_g1, TRINITY_DN1640_c0_g1	10	3616	35	19442	0.2857	0.100659	ns	0.748638	ns
GO:0006313	transposition, DNA-mediated	Biological Process	TRINITY_DN1644_c1_g1, TRINITY_DN1640_c0_g2, TRINITY_DN851_c1_g1, TRINITY_DN4107_c0_g2, TRINITY_DN87_c0_g1, TRINITY_DN12078_c0_g1, TRINITY_DN11035_c0_g2, TRINITY_DN5106_c0_g1, TRINITY_DN2198_c0_g1, TRINITY_DN1640_c0_g1	10	3616	35	19442	0.2857	0.100659	ns	0.748638	ns
GO:0008103	oocyte microtubule cytoskeleton polarization	Biological Process	TRINITY_DN12120_c0_g1, TRINITY_DN805_c0_g1, TRINITY_DN694_c0_g1, TRINITY_DN3833_c0_g1, TRINITY_DN504_c0_g1, TRINITY_DN538_c0_g1	6	3616	18	19442	0.3333	0.100944	ns	0.748638	ns
GO:0016605	PML body	Cellular Component	TRINITY_DN16291_c0_g2, TRINITY_DN5472_c0_g1, TRINITY_DN15582_c0_g1, TRINITY_DN6410_c0_g1, TRINITY_DN3044_c0_g1, TRINITY_DN8437_c0_g1	6	3616	18	19442	0.3333	0.100944	ns	0.748638	ns
GO:0090303	positive regulation of wound healing	Biological Process	TRINITY_DN6809_c0_g1, TRINITY_DN44973_c0_g1, TRINITY_DN908_c0_g1, TRINITY_DN6622_c0_g1, TRINITY_DN3400_c0_g1, TRINITY_DN3322_c0_g1	6	3616	18	19442	0.3333	0.100944	ns	0.748638	ns
GO:0005021	vascular endothelial growth factor-activated receptor activity	Molecular Function	TRINITY_DN1920_c3_g1, TRINITY_DN13713_c0_g1, TRINITY_DN1920_c0_g1, TRINITY_DN39516_c0_g2, TRINITY_DN9757_c0_g1, TRINITY_DN34605_c0_g1	6	3616	18	19442	0.3333	0.100944	ns	0.748638	ns
GO:0006298	mismatch repair	Biological Process	TRINITY_DN3971_c0_g1, TRINITY_DN4175_c0_g1, TRINITY_DN9009_c0_g1, TRINITY_DN2482_c0_g2, TRINITY_DN29815_c0_g1, TRINITY_DN3302_c0_g1	6	3616	18	19442	0.3333	0.100944	ns	0.748638	ns
GO:0007367	segment polarity determination	Biological Process	TRINITY_DN29844_c0_g4, TRINITY_DN44830_c0_g1, TRINITY_DN25524_c0_g1, TRINITY_DN4946_c0_g1, TRINITY_DN18546_c0_g4, TRINITY_DN3322_c0_g1	6	3616	18	19442	0.3333	0.100944	ns	0.748638	ns
GO:0042051	compound eye photoreceptor development	Biological Process	TRINITY_DN5610_c0_g1, TRINITY_DN18233_c0_g1, TRINITY_DN23959_c0_g1, TRINITY_DN9949_c0_g1, TRINITY_DN4395_c0_g2, TRINITY_DN2749_c0_g1	6	3616	18	19442	0.3333	0.100944	ns	0.748638	ns
GO:0051291	protein heterooligomerization	Biological Process	TRINITY_DN3476_c0_g1, TRINITY_DN33025_c0_g2, TRINITY_DN19917_c0_g2, TRINITY_DN7837_c0_g1, TRINITY_DN8437_c0_g1, TRINITY_DN28530_c0_g1	6	3616	18	19442	0.3333	0.100944	ns	0.748638	ns
GO:0048013	ephrin receptor signaling pathway	Biological Process	TRINITY_DN9560_c0_g1, TRINITY_DN35977_c0_g1, TRINITY_DN13870_c0_g1, TRINITY_DN10911_c0_g1, TRINITY_DN39739_c0_g2	5	3616	14	19442	0.3571	0.101523	ns	0.748638	ns
GO:0018345	protein palmitoylation	Biological Process	TRINITY_DN9864_c0_g1, TRINITY_DN3113_c0_g1, TRINITY_DN3022_c0_g1, TRINITY_DN65_c1_g1, TRINITY_DN3637_c0_g1	5	3616	14	19442	0.3571	0.101523	ns	0.748638	ns
GO:0060070	canonical Wnt signaling pathway	Biological Process	TRINITY_DN217_c0_g1, TRINITY_DN1788_c0_g1, TRINITY_DN6610_c0_g1, TRINITY_DN44830_c0_g1, TRINITY_DN22988_c0_g1	5	3616	14	19442	0.3571	0.101523	ns	0.748638	ns
GO:0006636	unsaturated fatty acid biosynthetic process	Biological Process	TRINITY_DN16285_c0_g1, TRINITY_DN10748_c0_g1, TRINITY_DN92_c0_g2, TRINITY_DN42009_c0_g1, TRINITY_DN33267_c0_g3	5	3616	14	19442	0.3571	0.101523	ns	0.748638	ns
GO:0007088	regulation of mitotic nuclear division	Biological Process	TRINITY_DN35712_c0_g1, TRINITY_DN36677_c0_g1, TRINITY_DN2273_c0_g1, TRINITY_DN4531_c0_g1, TRINITY_DN17216_c0_g1	5	3616	14	19442	0.3571	0.101523	ns	0.748638	ns
GO:0008324	cation transmembrane transporter activity	Molecular Function	TRINITY_DN880_c0_g1, TRINITY_DN1852_c0_g1, TRINITY_DN5517_c0_g1, TRINITY_DN18338_c0_g1, TRINITY_DN2309_c0_g1	5	3616	14	19442	0.3571	0.101523	ns	0.748638	ns
GO:0045277	respiratory chain complex IV	Cellular Component	TRINITY_DN3468_c0_g1, TRINITY_DN45006_c0_g1, TRINITY_DN4158_c0_g1, TRINITY_DN33_c0_g1, TRINITY_DN11652_c0_g1	5	3616	14	19442	0.3571	0.101523	ns	0.748638	ns
GO:0016081	synaptic vesicle docking	Biological Process	TRINITY_DN31409_c0_g1, TRINITY_DN5425_c0_g1, TRINITY_DN4139_c0_g1, TRINITY_DN486_c0_g1, TRINITY_DN4903_c2_g1	5	3616	14	19442	0.3571	0.101523	ns	0.748638	ns
GO:0009888	tissue development	Biological Process	TRINITY_DN8925_c0_g1, TRINITY_DN9956_c0_g1, TRINITY_DN20673_c0_g2, TRINITY_DN1303_c0_g1, TRINITY_DN7887_c0_g4	5	3616	14	19442	0.3571	0.101523	ns	0.748638	ns
GO:0046961	proton-transporting ATPase activity, rotational mechanism	Molecular Function	TRINITY_DN2184_c0_g1, TRINITY_DN12190_c0_g1, TRINITY_DN18342_c0_g1, TRINITY_DN42026_c0_g1, TRINITY_DN42053_c0_g1, TRINITY_DN4990_c1_g1, TRINITY_DN1402_c0_g1, TRINITY_DN4655_c0_g1, TRINITY_DN3982_c0_g1, TRINITY_DN41563_c0_g1, TRINITY_DN8904_c0_g1, TRINITY_DN5841_c0_g1, TRINITY_DN44970_c0_g1, TRINITY_DN44583_c0_g1	14	3616	53	19442	0.2642	0.102167	ns	0.748638	ns
GO:0007169	transmembrane receptor protein tyrosine kinase signaling pathway	Biological Process	TRINITY_DN7069_c0_g1, TRINITY_DN5385_c0_g1, TRINITY_DN15025_c0_g1, TRINITY_DN6222_c0_g1, TRINITY_DN37386_c0_g1, TRINITY_DN9757_c0_g1, TRINITY_DN60_c1_g1, TRINITY_DN1913_c0_g1, TRINITY_DN5943_c0_g1, TRINITY_DN4990_c2_g2, TRINITY_DN6622_c0_g1, TRINITY_DN3322_c0_g1	12	3616	44	19442	0.2727	0.1026	ns	0.748638	ns
GO:0016319	mushroom body development	Biological Process	TRINITY_DN1213_c0_g1, TRINITY_DN6753_c0_g3, TRINITY_DN14629_c0_g1, TRINITY_DN13979_c0_g1, TRINITY_DN2856_c0_g1, TRINITY_DN125_c0_g1, TRINITY_DN416_c0_g1, TRINITY_DN2927_c1_g1, TRINITY_DN24107_c0_g1, TRINITY_DN5748_c0_g1, TRINITY_DN5565_c0_g1, TRINITY_DN15500_c0_g1, TRINITY_DN32438_c0_g1, TRINITY_DN14457_c0_g1, TRINITY_DN4946_c0_g1, TRINITY_DN4683_c0_g1, TRINITY_DN1711_c0_g1	17	3616	67	19442	0.2537	0.104799	ns	0.748638	ns
GO:0006821	chloride transport	Biological Process	TRINITY_DN11871_c0_g1, TRINITY_DN31162_c0_g2, TRINITY_DN9722_c0_g1, TRINITY_DN32891_c0_g1, TRINITY_DN23371_c0_g1, TRINITY_DN4338_c0_g1, TRINITY_DN4264_c0_g1, TRINITY_DN24177_c1_g1, TRINITY_DN24391_c0_g1	9	3616	31	19442	0.2903	0.106868	ns	0.748638	ns
GO:0030136	clathrin-coated vesicle	Cellular Component	TRINITY_DN7171_c0_g1, TRINITY_DN36300_c0_g1, TRINITY_DN42561_c0_g1, TRINITY_DN5097_c0_g1, TRINITY_DN6222_c0_g1, TRINITY_DN3833_c0_g1, TRINITY_DN14426_c0_g3, TRINITY_DN15830_c0_g4, TRINITY_DN34260_c0_g2, TRINITY_DN2656_c0_g1, TRINITY_DN12849_c0_g2	11	3616	40	19442	0.275	0.109671	ns	0.748638	ns
GO:0035267	NuA4 histone acetyltransferase complex	Cellular Component	TRINITY_DN11672_c0_g1, TRINITY_DN1636_c0_g1, TRINITY_DN27373_c0_g1, TRINITY_DN43288_c0_g1, TRINITY_DN9236_c0_g2, TRINITY_DN11807_c0_g1, TRINITY_DN1048_c0_g1, TRINITY_DN27486_c0_g2, TRINITY_DN5139_c0_g1, TRINITY_DN5221_c0_g2, TRINITY_DN28847_c0_g1	11	3616	40	19442	0.275	0.109671	ns	0.748638	ns
GO:0004843	thiol-dependent deubiquitinase	Molecular Function	TRINITY_DN7173_c0_g1, TRINITY_DN26768_c0_g1, TRINITY_DN370_c0_g1, TRINITY_DN30099_c0_g1, TRINITY_DN21359_c0_g1, TRINITY_DN419_c0_g2, TRINITY_DN2747_c0_g1, TRINITY_DN15896_c0_g1, TRINITY_DN5475_c0_g1, TRINITY_DN7470_c0_g1, TRINITY_DN18571_c0_g1, TRINITY_DN9734_c0_g1, TRINITY_DN259_c0_g1, TRINITY_DN29742_c0_g1, TRINITY_DN2311_c0_g1, TRINITY_DN33953_c0_g1, TRINITY_DN26858_c0_g1, TRINITY_DN3482_c0_g1…	19	3616	77	19442	0.2468	0.112298	ns	0.748638	ns
GO:0009744	response to sucrose	Biological Process	TRINITY_DN1769_c0_g1, TRINITY_DN18798_c0_g1, TRINITY_DN23798_c0_g1, TRINITY_DN1142_c0_g1, TRINITY_DN9866_c0_g1, TRINITY_DN10748_c0_g1, TRINITY_DN660_c0_g1, TRINITY_DN92_c0_g2	8	3616	27	19442	0.2963	0.113218	ns	0.748638	ns
GO:0000980	RNA polymerase II cis-regulatory region sequence-specific DNA binding	Molecular Function	TRINITY_DN4148_c0_g1, TRINITY_DN17751_c0_g3, TRINITY_DN13457_c0_g1, TRINITY_DN5878_c0_g1, TRINITY_DN8289_c0_g1, TRINITY_DN18546_c0_g4, TRINITY_DN33760_c0_g1, TRINITY_DN13585_c0_g1	8	3616	27	19442	0.2963	0.113218	ns	0.748638	ns
GO:0004016	adenylate cyclase activity	Molecular Function	TRINITY_DN2107_c0_g1, TRINITY_DN11063_c0_g1, TRINITY_DN3389_c0_g1, TRINITY_DN5285_c0_g1, TRINITY_DN2024_c0_g1, TRINITY_DN20835_c0_g1, TRINITY_DN3220_c0_g1, TRINITY_DN7248_c0_g2	8	3616	27	19442	0.2963	0.113218	ns	0.748638	ns
GO:0000915	actomyosin contractile ring assembly	Biological Process	TRINITY_DN26035_c0_g1, TRINITY_DN16706_c0_g1, TRINITY_DN28445_c0_g1, TRINITY_DN34033_c0_g1, TRINITY_DN15618_c0_g2, TRINITY_DN13465_c0_g1, TRINITY_DN31431_c0_g2, TRINITY_DN28530_c1_g1	8	3616	27	19442	0.2963	0.113218	ns	0.748638	ns
GO:0007265	Ras protein signal transduction	Biological Process	TRINITY_DN4833_c0_g2, TRINITY_DN4792_c0_g1, TRINITY_DN15025_c0_g1, TRINITY_DN24015_c1_g1, TRINITY_DN1523_c0_g1, TRINITY_DN17711_c0_g1, TRINITY_DN12276_c0_g1, TRINITY_DN24014_c0_g1	8	3616	27	19442	0.2963	0.113218	ns	0.748638	ns
GO:1901657	glycosyl compound metabolic process	Biological Process	TRINITY_DN7183_c0_g1, TRINITY_DN21459_c0_g1, TRINITY_DN479_c0_g1, TRINITY_DN3070_c0_g1, TRINITY_DN41554_c0_g1, TRINITY_DN19012_c0_g1, TRINITY_DN27_c0_g2, TRINITY_DN5421_c0_g1, TRINITY_DN4556_c0_g1, TRINITY_DN5417_c0_g2, TRINITY_DN11328_c0_g1, TRINITY_DN33705_c0_g1	12	3616	45	19442	0.2667	0.11736	ns	0.748638	ns
GO:0019730	antimicrobial humoral response	Biological Process	TRINITY_DN12120_c0_g1, TRINITY_DN119_c0_g1, TRINITY_DN1920_c3_g1, TRINITY_DN13713_c0_g1, TRINITY_DN797_c0_g1, TRINITY_DN32331_c0_g1, TRINITY_DN1920_c0_g1, TRINITY_DN39516_c0_g2, TRINITY_DN24617_c0_g1, TRINITY_DN34605_c0_g1, TRINITY_DN3789_c0_g2, TRINITY_DN2180_c0_g1	12	3616	45	19442	0.2667	0.11736	ns	0.748638	ns
GO:0006897	endocytosis	Biological Process	TRINITY_DN12120_c0_g1, TRINITY_DN35865_c0_g1, TRINITY_DN90_c0_g1, TRINITY_DN4259_c0_g1, TRINITY_DN36300_c0_g1, TRINITY_DN42561_c0_g1, TRINITY_DN11782_c0_g2, TRINITY_DN2268_c0_g1, TRINITY_DN990_c0_g1, TRINITY_DN3833_c0_g1, TRINITY_DN8277_c0_g1, TRINITY_DN933_c0_g1, TRINITY_DN14426_c0_g3, TRINITY_DN6460_c0_g1, TRINITY_DN4653_c0_g1, TRINITY_DN44973_c0_g1, TRINITY_DN908_c0_g1, TRINITY_DN31914_c0_g1, …	32	3616	140	19442	0.2286	0.118426	ns	0.748638	ns
GO:0034332	adherens junction organization	Biological Process	TRINITY_DN22591_c0_g2, TRINITY_DN23176_c0_g1, TRINITY_DN5610_c0_g1, TRINITY_DN44973_c0_g1, TRINITY_DN2231_c0_g1, TRINITY_DN426_c0_g1, TRINITY_DN37744_c0_g1	7	3616	23	19442	0.3043	0.119516	ns	0.748638	ns
GO:0008354	germ cell migration	Biological Process	TRINITY_DN1304_c0_g1, TRINITY_DN3600_c0_g1, TRINITY_DN6013_c0_g1, TRINITY_DN14841_c0_g1, TRINITY_DN1079_c0_g1, TRINITY_DN6613_c1_g1, TRINITY_DN2453_c0_g4	7	3616	23	19442	0.3043	0.119516	ns	0.748638	ns
GO:0007368	determination of left/right symmetry	Biological Process	TRINITY_DN33046_c0_g1, TRINITY_DN16129_c0_g1, TRINITY_DN3_c0_g4, TRINITY_DN8224_c0_g1, TRINITY_DN491_c0_g1, TRINITY_DN44973_c0_g1, TRINITY_DN16020_c0_g1	7	3616	23	19442	0.3043	0.119516	ns	0.748638	ns
GO:0070938	contractile ring	Cellular Component	TRINITY_DN57_c0_g2, TRINITY_DN28445_c0_g1, TRINITY_DN712_c0_g1, TRINITY_DN8782_c0_g2, TRINITY_DN31431_c0_g2, TRINITY_DN28530_c1_g1, TRINITY_DN26858_c0_g1	7	3616	23	19442	0.3043	0.119516	ns	0.748638	ns
GO:0007140	male meiotic nuclear division	Biological Process	TRINITY_DN34033_c0_g1, TRINITY_DN6778_c0_g1, TRINITY_DN27264_c0_g1, TRINITY_DN452_c0_g1, TRINITY_DN5235_c0_g1, TRINITY_DN38366_c0_g1, TRINITY_DN3099_c0_g1	7	3616	23	19442	0.3043	0.119516	ns	0.748638	ns
GO:0006470	protein dephosphorylation	Biological Process	TRINITY_DN20455_c0_g2, TRINITY_DN33893_c0_g1, TRINITY_DN26131_c1_g1, TRINITY_DN502_c0_g2, TRINITY_DN1754_c0_g1, TRINITY_DN44723_c0_g1, TRINITY_DN1213_c0_g1, TRINITY_DN3618_c0_g1, TRINITY_DN24739_c0_g1, TRINITY_DN10360_c0_g1, TRINITY_DN34108_c0_g2, TRINITY_DN681_c0_g1, TRINITY_DN7839_c0_g1, TRINITY_DN1162_c0_g1, TRINITY_DN2257_c0_g1, TRINITY_DN3476_c0_g1, TRINITY_DN13931_c0_g1, TRINITY_DN12808_c0_…	28	3616	121	19442	0.2314	0.122293	ns	0.748638	ns
GO:0097039	protein linear polyubiquitination	Biological Process	TRINITY_DN4352_c0_g1, TRINITY_DN27264_c0_g1, TRINITY_DN1619_c0_g1	3	3616	7	19442	0.4286	0.124761	ns	0.748638	ns
GO:0045478	fusome organization	Biological Process	TRINITY_DN12120_c0_g1, TRINITY_DN15500_c0_g1, TRINITY_DN14457_c0_g1	3	3616	7	19442	0.4286	0.124761	ns	0.748638	ns
GO:0045765	regulation of angiogenesis	Biological Process	TRINITY_DN35977_c0_g1, TRINITY_DN4023_c1_g1, TRINITY_DN11091_c0_g1	3	3616	7	19442	0.4286	0.124761	ns	0.748638	ns
GO:0005246	calcium channel regulator activity	Molecular Function	TRINITY_DN2439_c0_g1, TRINITY_DN35898_c0_g1, TRINITY_DN22221_c0_g2	3	3616	7	19442	0.4286	0.124761	ns	0.748638	ns
GO:0004128	cytochrome-b5 reductase activity, acting on NAD(P)H	Molecular Function	TRINITY_DN1756_c0_g1, TRINITY_DN25047_c0_g1, TRINITY_DN17798_c0_g1	3	3616	7	19442	0.4286	0.124761	ns	0.748638	ns
GO:0009047	dosage compensation by hyperactivation of X chromosome	Biological Process	TRINITY_DN26594_c0_g1, TRINITY_DN23062_c0_g2, TRINITY_DN312_c0_g1	3	3616	7	19442	0.4286	0.124761	ns	0.748638	ns
GO:0006556	S-adenosylmethionine biosynthetic process	Biological Process	TRINITY_DN6116_c0_g2, TRINITY_DN37334_c1_g1, TRINITY_DN6116_c0_g1	3	3616	7	19442	0.4286	0.124761	ns	0.748638	ns
GO:0030306	small GTPase binding	Molecular Function	TRINITY_DN26035_c0_g1, TRINITY_DN642_c0_g1, TRINITY_DN966_c0_g1	3	3616	7	19442	0.4286	0.124761	ns	0.748638	ns
GO:0061700	GATOR2 complex	Cellular Component	TRINITY_DN18396_c0_g1, TRINITY_DN35021_c0_g1, TRINITY_DN265_c0_g1	3	3616	7	19442	0.4286	0.124761	ns	0.748638	ns
GO:1990226	histone methyltransferase binding	Molecular Function	TRINITY_DN35712_c0_g1, TRINITY_DN18488_c0_g1, TRINITY_DN17216_c0_g1	3	3616	7	19442	0.4286	0.124761	ns	0.748638	ns
GO:0061357	positive regulation of Wnt protein secretion	Biological Process	TRINITY_DN17672_c0_g1, TRINITY_DN3281_c0_g1, TRINITY_DN22210_c0_g1	3	3616	7	19442	0.4286	0.124761	ns	0.748638	ns
GO:0043395	heparan sulfate proteoglycan binding	Molecular Function	TRINITY_DN7923_c0_g1, TRINITY_DN7839_c0_g1, TRINITY_DN2279_c0_g1	3	3616	7	19442	0.4286	0.124761	ns	0.748638	ns
GO:0007523	larval visceral muscle development	Biological Process	TRINITY_DN1738_c0_g1, TRINITY_DN1707_c0_g2, TRINITY_DN4395_c0_g2	3	3616	7	19442	0.4286	0.124761	ns	0.748638	ns
GO:0030716	oocyte fate determination	Biological Process	TRINITY_DN10800_c0_g1, TRINITY_DN9009_c0_g1, TRINITY_DN14457_c0_g1	3	3616	7	19442	0.4286	0.124761	ns	0.748638	ns
GO:0007306	eggshell chorion assembly	Biological Process	TRINITY_DN3692_c0_g2, TRINITY_DN4469_c0_g1, TRINITY_DN6997_c0_g1	3	3616	7	19442	0.4286	0.124761	ns	0.748638	ns
GO:0046701	insecticide catabolic process	Biological Process	TRINITY_DN1966_c0_g1, TRINITY_DN14586_c0_g2, TRINITY_DN830_c0_g1	3	3616	7	19442	0.4286	0.124761	ns	0.748638	ns
GO:0048311	mitochondrion distribution	Biological Process	TRINITY_DN694_c0_g1, TRINITY_DN15500_c0_g1, TRINITY_DN1830_c0_g1	3	3616	7	19442	0.4286	0.124761	ns	0.748638	ns
GO:0072357	PTW/PP1 phosphatase complex	Cellular Component	TRINITY_DN34108_c0_g2, TRINITY_DN7760_c0_g1, TRINITY_DN11247_c0_g1	3	3616	7	19442	0.4286	0.124761	ns	0.748638	ns
GO:0032402	melanosome transport	Biological Process	TRINITY_DN11333_c0_g1, TRINITY_DN2333_c0_g1, TRINITY_DN13878_c0_g1	3	3616	7	19442	0.4286	0.124761	ns	0.748638	ns
GO:0005816	spindle pole body	Cellular Component	TRINITY_DN3489_c0_g1, TRINITY_DN4048_c0_g1, TRINITY_DN1818_c0_g1	3	3616	7	19442	0.4286	0.124761	ns	0.748638	ns
GO:0010314	phosphatidylinositol-5-phosphate binding	Molecular Function	TRINITY_DN42561_c0_g1, TRINITY_DN24691_c0_g1, TRINITY_DN15618_c0_g2	3	3616	7	19442	0.4286	0.124761	ns	0.748638	ns
GO:0006264	mitochondrial DNA replication	Biological Process	TRINITY_DN29116_c0_g2, TRINITY_DN4256_c0_g2, TRINITY_DN34143_c0_g1	3	3616	7	19442	0.4286	0.124761	ns	0.748638	ns
GO:0007469	antennal development	Biological Process	TRINITY_DN13979_c0_g1, TRINITY_DN5389_c0_g1, TRINITY_DN3322_c0_g1	3	3616	7	19442	0.4286	0.124761	ns	0.748638	ns
GO:0035010	encapsulation of foreign target	Biological Process	TRINITY_DN2913_c0_g1, TRINITY_DN6373_c0_g1, TRINITY_DN3400_c0_g1	3	3616	7	19442	0.4286	0.124761	ns	0.748638	ns
GO:0048566	embryonic digestive tract development	Biological Process	TRINITY_DN11341_c0_g1, TRINITY_DN16547_c0_g3, TRINITY_DN31078_c0_g1	3	3616	7	19442	0.4286	0.124761	ns	0.748638	ns
GO:0035066	positive regulation of histone acetylation	Biological Process	TRINITY_DN29069_c0_g1, TRINITY_DN4106_c0_g1, TRINITY_DN20678_c0_g1	3	3616	7	19442	0.4286	0.124761	ns	0.748638	ns
GO:0097638	L-arginine import across plasma membrane	Biological Process	TRINITY_DN29_c2_g1, TRINITY_DN8214_c0_g1, TRINITY_DN1034_c0_g1	3	3616	7	19442	0.4286	0.124761	ns	0.748638	ns
GO:1903352	L-ornithine transmembrane transport	Biological Process	TRINITY_DN8214_c0_g1, TRINITY_DN1034_c0_g1, TRINITY_DN1036_c0_g1	3	3616	7	19442	0.4286	0.124761	ns	0.748638	ns
GO:0007432	salivary gland boundary specification	Biological Process	TRINITY_DN2927_c1_g1, TRINITY_DN25003_c0_g3, TRINITY_DN13585_c0_g1	3	3616	7	19442	0.4286	0.124761	ns	0.748638	ns
GO:0097150	neuronal stem cell population maintenance	Biological Process	TRINITY_DN14612_c0_g1, TRINITY_DN9476_c0_g2, TRINITY_DN5393_c0_g1	3	3616	7	19442	0.4286	0.124761	ns	0.748638	ns
GO:0030870	Mre11 complex	Cellular Component	TRINITY_DN32637_c0_g1, TRINITY_DN4006_c0_g1, TRINITY_DN32847_c0_g1	3	3616	7	19442	0.4286	0.124761	ns	0.748638	ns
GO:1904059	regulation of locomotor rhythm	Biological Process	TRINITY_DN44973_c0_g1, TRINITY_DN18681_c0_g3, TRINITY_DN4569_c1_g1	3	3616	7	19442	0.4286	0.124761	ns	0.748638	ns
GO:0051383	kinetochore organization	Biological Process	TRINITY_DN18233_c0_g1, TRINITY_DN38406_c0_g1, TRINITY_DN14457_c0_g1	3	3616	7	19442	0.4286	0.124761	ns	0.748638	ns
GO:0000578	embryonic axis specification	Biological Process	TRINITY_DN6468_c0_g1, TRINITY_DN3322_c0_g1, TRINITY_DN44876_c0_g1	3	3616	7	19442	0.4286	0.124761	ns	0.748638	ns
GO:0071035	nuclear polyadenylation-dependent rRNA catabolic process	Biological Process	TRINITY_DN17328_c0_g1, TRINITY_DN16079_c0_g1, TRINITY_DN8031_c0_g1	3	3616	7	19442	0.4286	0.124761	ns	0.748638	ns
GO:0071038	nuclear polyadenylation-dependent tRNA catabolic process	Biological Process	TRINITY_DN17328_c0_g1, TRINITY_DN16079_c0_g1, TRINITY_DN8031_c0_g1	3	3616	7	19442	0.4286	0.124761	ns	0.748638	ns
GO:0050768	negative regulation of neurogenesis	Biological Process	TRINITY_DN7836_c0_g2, TRINITY_DN966_c0_g1, TRINITY_DN4683_c0_g1	3	3616	7	19442	0.4286	0.124761	ns	0.748638	ns
GO:0097482	muscle cell postsynaptic specialization	Cellular Component	TRINITY_DN28050_c0_g1, TRINITY_DN13180_c0_g1, TRINITY_DN37744_c0_g1	3	3616	7	19442	0.4286	0.124761	ns	0.748638	ns
GO:0005254	chloride channel activity	Molecular Function	TRINITY_DN4247_c0_g2, TRINITY_DN7796_c0_g2, TRINITY_DN8012_c0_g2, TRINITY_DN1425_c0_g1, TRINITY_DN32891_c0_g1, TRINITY_DN23371_c0_g1, TRINITY_DN4247_c0_g1, TRINITY_DN4338_c0_g1, TRINITY_DN1979_c0_g1	9	3616	32	19442	0.2812	0.125348	ns	0.748638	ns
GO:0030031	cell projection assembly	Biological Process	TRINITY_DN1920_c3_g1, TRINITY_DN13713_c0_g1, TRINITY_DN1920_c0_g1, TRINITY_DN39516_c0_g2, TRINITY_DN2402_c0_g1, TRINITY_DN712_c0_g1, TRINITY_DN3400_c0_g1, TRINITY_DN34605_c0_g1, TRINITY_DN3322_c0_g1	9	3616	32	19442	0.2812	0.125348	ns	0.748638	ns
GO:0016079	synaptic vesicle exocytosis	Biological Process	TRINITY_DN3471_c0_g1, TRINITY_DN31409_c0_g1, TRINITY_DN3833_c0_g1, TRINITY_DN4554_c0_g1, TRINITY_DN3516_c0_g2, TRINITY_DN3637_c0_g1	6	3616	19	19442	0.3158	0.125371	ns	0.748638	ns
GO:0016063	rhodopsin biosynthetic process	Biological Process	TRINITY_DN33164_c0_g1, TRINITY_DN3033_c0_g1, TRINITY_DN20689_c0_g1, TRINITY_DN20371_c0_g1, TRINITY_DN4330_c0_g1, TRINITY_DN25661_c0_g1	6	3616	19	19442	0.3158	0.125371	ns	0.748638	ns
GO:0019432	triglyceride biosynthetic process	Biological Process	TRINITY_DN18798_c0_g1, TRINITY_DN6935_c0_g1, TRINITY_DN23798_c0_g1, TRINITY_DN289_c0_g1, TRINITY_DN9381_c0_g2, TRINITY_DN2396_c0_g1	6	3616	19	19442	0.3158	0.125371	ns	0.748638	ns
GO:0007268	chemical synaptic transmission	Biological Process	TRINITY_DN3471_c0_g1, TRINITY_DN721_c0_g1, TRINITY_DN90_c0_g1, TRINITY_DN19242_c0_g1, TRINITY_DN2176_c0_g2, TRINITY_DN8318_c0_g1, TRINITY_DN1852_c0_g1, TRINITY_DN31409_c0_g1, TRINITY_DN3833_c0_g1, TRINITY_DN53_c2_g1, TRINITY_DN4554_c0_g1, TRINITY_DN2114_c0_g1, TRINITY_DN15248_c0_g2, TRINITY_DN3637_c0_g1, TRINITY_DN61_c0_g1, TRINITY_DN34260_c0_g2, TRINITY_DN13645_c0_g2, TRINITY_DN4903_c2_g1, TRINI…	20	3616	83	19442	0.241	0.126799	ns	0.748638	ns
GO:0015301	anion:anion antiporter activity	Molecular Function	TRINITY_DN4247_c0_g2, TRINITY_DN11871_c0_g1, TRINITY_DN8012_c0_g2, TRINITY_DN4247_c0_g1, TRINITY_DN1979_c0_g1	5	3616	15	19442	0.3333	0.129973	ns	0.748638	ns
GO:0046875	ephrin receptor binding	Molecular Function	TRINITY_DN35977_c0_g1, TRINITY_DN42301_c0_g1, TRINITY_DN14401_c0_g2, TRINITY_DN13870_c0_g1, TRINITY_DN39739_c0_g2	5	3616	15	19442	0.3333	0.129973	ns	0.748638	ns
GO:0004198	calcium-dependent cysteine-type endopeptidase activity	Molecular Function	TRINITY_DN9341_c0_g1, TRINITY_DN4281_c0_g1, TRINITY_DN6183_c0_g1, TRINITY_DN2324_c0_g1, TRINITY_DN43030_c0_g1	5	3616	15	19442	0.3333	0.129973	ns	0.748638	ns
GO:0016235	aggresome	Cellular Component	TRINITY_DN6592_c0_g1, TRINITY_DN1294_c0_g1, TRINITY_DN15830_c0_g4, TRINITY_DN747_c0_g1, TRINITY_DN8437_c0_g1	5	3616	15	19442	0.3333	0.129973	ns	0.748638	ns
GO:0006605	protein targeting	Biological Process	TRINITY_DN11178_c0_g1, TRINITY_DN3984_c0_g1, TRINITY_DN1830_c0_g1, TRINITY_DN966_c0_g1, TRINITY_DN38302_c0_g1	5	3616	15	19442	0.3333	0.129973	ns	0.748638	ns
GO:0007143	female meiotic nuclear division	Biological Process	TRINITY_DN13842_c0_g1, TRINITY_DN34033_c0_g1, TRINITY_DN9009_c0_g1, TRINITY_DN5393_c0_g1, TRINITY_DN27125_c0_g1	5	3616	15	19442	0.3333	0.129973	ns	0.748638	ns
GO:0005675	transcription factor TFIIH holo complex	Cellular Component	TRINITY_DN3427_c0_g2, TRINITY_DN2287_c0_g2, TRINITY_DN36677_c0_g1, TRINITY_DN42494_c0_g1, TRINITY_DN1323_c0_g1	5	3616	15	19442	0.3333	0.129973	ns	0.748638	ns
GO:0045198	establishment of epithelial cell apical/basal polarity	Biological Process	TRINITY_DN5610_c0_g1, TRINITY_DN18233_c0_g1, TRINITY_DN15500_c0_g1, TRINITY_DN1015_c0_g1, TRINITY_DN20673_c0_g2	5	3616	15	19442	0.3333	0.129973	ns	0.748638	ns
GO:0001654	eye development	Biological Process	TRINITY_DN13799_c0_g1, TRINITY_DN3497_c0_g1, TRINITY_DN31078_c0_g1, TRINITY_DN3322_c0_g1, TRINITY_DN2582_c0_g1	5	3616	15	19442	0.3333	0.129973	ns	0.748638	ns
GO:0030510	regulation of BMP signaling pathway	Biological Process	TRINITY_DN18269_c0_g1, TRINITY_DN19171_c0_g1, TRINITY_DN2279_c0_g1, TRINITY_DN14457_c0_g1, TRINITY_DN13585_c0_g1	5	3616	15	19442	0.3333	0.129973	ns	0.748638	ns
GO:1990023	mitotic spindle midzone	Cellular Component	TRINITY_DN34033_c0_g1, TRINITY_DN3340_c0_g1, TRINITY_DN8865_c0_g1, TRINITY_DN31431_c0_g2, TRINITY_DN870_c0_g1	5	3616	15	19442	0.3333	0.129973	ns	0.748638	ns
GO:0045571	negative regulation of imaginal disc growth	Biological Process	TRINITY_DN32797_c0_g1, TRINITY_DN1928_c0_g1, TRINITY_DN32688_c0_g5, TRINITY_DN5064_c0_g1, TRINITY_DN20673_c0_g2	5	3616	15	19442	0.3333	0.129973	ns	0.748638	ns
GO:0006357	regulation of transcription by RNA polymerase II	Biological Process	TRINITY_DN259_c0_g2, TRINITY_DN2515_c0_g1, TRINITY_DN15639_c1_g1, TRINITY_DN4148_c0_g1, TRINITY_DN33332_c0_g1, TRINITY_DN24836_c0_g2, TRINITY_DN30900_c0_g1, TRINITY_DN21676_c0_g2, TRINITY_DN289_c0_g1, TRINITY_DN7169_c1_g1, TRINITY_DN2267_c0_g1, TRINITY_DN20379_c0_g1, TRINITY_DN23067_c0_g1, TRINITY_DN17751_c0_g3, TRINITY_DN15595_c0_g1, TRINITY_DN4854_c0_g2, TRINITY_DN13457_c0_g1, TRINITY_DN3373_c0…	66	3616	311	19442	0.2122	0.131012	ns	0.748638	ns
GO:0048841	regulation of axon extension involved in axon guidance	Biological Process	TRINITY_DN12576_c0_g2, TRINITY_DN110_c0_g1, TRINITY_DN40281_c0_g1, TRINITY_DN6416_c0_g1	4	3616	11	19442	0.3636	0.131456	ns	0.748638	ns
GO:0070765	gamma-secretase complex	Cellular Component	TRINITY_DN42582_c0_g1, TRINITY_DN7832_c0_g2, TRINITY_DN11222_c0_g1, TRINITY_DN4221_c0_g1	4	3616	11	19442	0.3636	0.131456	ns	0.748638	ns
GO:0005375	copper ion transmembrane transporter activity	Molecular Function	TRINITY_DN7560_c0_g1, TRINITY_DN4519_c0_g1, TRINITY_DN21711_c0_g1, TRINITY_DN13325_c0_g1	4	3616	11	19442	0.3636	0.131456	ns	0.748638	ns
GO:0004748	ribonucleoside-diphosphate reductase activity, thioredoxin disulfide as acceptor	Molecular Function	TRINITY_DN6305_c0_g1, TRINITY_DN833_c0_g1, TRINITY_DN2286_c0_g1, TRINITY_DN240_c0_g1	4	3616	11	19442	0.3636	0.131456	ns	0.748638	ns
GO:0005971	ribonucleoside-diphosphate reductase complex	Cellular Component	TRINITY_DN6305_c0_g1, TRINITY_DN833_c0_g1, TRINITY_DN2286_c0_g1, TRINITY_DN240_c0_g1	4	3616	11	19442	0.3636	0.131456	ns	0.748638	ns
GO:0009263	deoxyribonucleotide biosynthetic process	Biological Process	TRINITY_DN6305_c0_g1, TRINITY_DN833_c0_g1, TRINITY_DN2286_c0_g1, TRINITY_DN240_c0_g1	4	3616	11	19442	0.3636	0.131456	ns	0.748638	ns
GO:0030676	guanyl-nucleotide exchange factor activity	Molecular Function	TRINITY_DN13347_c0_g1, TRINITY_DN4320_c0_g1, TRINITY_DN13465_c0_g1, TRINITY_DN1718_c0_g1	4	3616	11	19442	0.3636	0.131456	ns	0.748638	ns
GO:0034244	negative regulation of transcription elongation from RNA polymerase II promoter	Biological Process	TRINITY_DN4945_c0_g1, TRINITY_DN8865_c0_g1, TRINITY_DN6861_c0_g1, TRINITY_DN4705_c0_g1	4	3616	11	19442	0.3636	0.131456	ns	0.748638	ns
GO:0007464	R3/R4 cell fate commitment	Biological Process	TRINITY_DN35712_c0_g1, TRINITY_DN12276_c0_g1, TRINITY_DN7836_c0_g2, TRINITY_DN17216_c0_g1	4	3616	11	19442	0.3636	0.131456	ns	0.748638	ns
GO:0007398	ectoderm development	Biological Process	TRINITY_DN1304_c0_g1, TRINITY_DN24691_c0_g1, TRINITY_DN7836_c0_g2, TRINITY_DN6613_c1_g1	4	3616	11	19442	0.3636	0.131456	ns	0.748638	ns
GO:0046785	microtubule polymerization	Biological Process	TRINITY_DN972_c0_g3, TRINITY_DN694_c0_g1, TRINITY_DN20404_c0_g1, TRINITY_DN27125_c0_g1	4	3616	11	19442	0.3636	0.131456	ns	0.748638	ns
GO:0007295	growth of a germarium-derived egg chamber	Biological Process	TRINITY_DN619_c0_g1, TRINITY_DN3013_c0_g1, TRINITY_DN12632_c0_g1, TRINITY_DN32688_c0_g5	4	3616	11	19442	0.3636	0.131456	ns	0.748638	ns
GO:0001522	pseudouridine synthesis	Biological Process	TRINITY_DN13094_c0_g1, TRINITY_DN41016_c1_g1, TRINITY_DN1870_c0_g1, TRINITY_DN45215_c0_g1	4	3616	11	19442	0.3636	0.131456	ns	0.748638	ns
GO:0042023	DNA endoreduplication	Biological Process	TRINITY_DN28386_c0_g1, TRINITY_DN2273_c0_g1, TRINITY_DN7360_c0_g1, TRINITY_DN10221_c0_g1	4	3616	11	19442	0.3636	0.131456	ns	0.748638	ns
GO:2000274	regulation of epithelial cell migration, open tracheal system	Biological Process	TRINITY_DN2927_c1_g1, TRINITY_DN25003_c0_g3, TRINITY_DN44114_c0_g1, TRINITY_DN7925_c0_g1	4	3616	11	19442	0.3636	0.131456	ns	0.748638	ns
GO:0016333	morphogenesis of follicular epithelium	Biological Process	TRINITY_DN426_c0_g1, TRINITY_DN3322_c0_g1, TRINITY_DN43493_c0_g1, TRINITY_DN6267_c0_g1	4	3616	11	19442	0.3636	0.131456	ns	0.748638	ns
GO:0004402	histone acetyltransferase activity	Molecular Function	TRINITY_DN2595_c0_g1, TRINITY_DN35712_c0_g1, TRINITY_DN16633_c0_g3, TRINITY_DN11672_c0_g1, TRINITY_DN26734_c0_g1, TRINITY_DN29069_c0_g1, TRINITY_DN2638_c0_g1, TRINITY_DN17216_c0_g1, TRINITY_DN3008_c0_g2, TRINITY_DN27486_c0_g2, TRINITY_DN5244_c0_g1, TRINITY_DN8332_c0_g1	12	3616	46	19442	0.2609	0.133267	ns	0.748638	ns
GO:0061025	membrane fusion	Biological Process	TRINITY_DN3309_c0_g1, TRINITY_DN90_c0_g1, TRINITY_DN39693_c0_g1, TRINITY_DN3162_c0_g1, TRINITY_DN2333_c0_g1, TRINITY_DN27269_c1_g1, TRINITY_DN1921_c0_g1, TRINITY_DN2114_c0_g1	8	3616	28	19442	0.2857	0.133958	ns	0.748638	ns
GO:0007097	nuclear migration	Biological Process	TRINITY_DN1213_c0_g1, TRINITY_DN972_c0_g3, TRINITY_DN1738_c0_g1, TRINITY_DN694_c0_g1, TRINITY_DN9382_c0_g1, TRINITY_DN608_c0_g1, TRINITY_DN14457_c0_g1, TRINITY_DN4395_c0_g2	8	3616	28	19442	0.2857	0.133958	ns	0.748638	ns
GO:0007346	regulation of mitotic cell cycle	Biological Process	TRINITY_DN2759_c0_g1, TRINITY_DN36574_c0_g1, TRINITY_DN4735_c0_g1, TRINITY_DN1609_c0_g1, TRINITY_DN14629_c0_g1, TRINITY_DN21002_c0_g1, TRINITY_DN12808_c0_g1, TRINITY_DN44114_c0_g1, TRINITY_DN8865_c0_g1, TRINITY_DN37351_c0_g2, TRINITY_DN5565_c0_g1, TRINITY_DN35738_c0_g1, TRINITY_DN870_c0_g1, TRINITY_DN18546_c0_g4, TRINITY_DN3322_c0_g1	15	3616	60	19442	0.25	0.134591	ns	0.748638	ns
GO:0022857	transmembrane transporter activity	Molecular Function	TRINITY_DN14601_c0_g1, TRINITY_DN3853_c0_g1, TRINITY_DN3057_c0_g1, TRINITY_DN9798_c0_g1, TRINITY_DN7074_c0_g1, TRINITY_DN11633_c0_g1, TRINITY_DN7845_c0_g2, TRINITY_DN39222_c0_g1, TRINITY_DN6697_c0_g1, TRINITY_DN18369_c0_g1, TRINITY_DN27717_c0_g1, TRINITY_DN5929_c0_g1, TRINITY_DN39593_c0_g1, TRINITY_DN17312_c0_g1, TRINITY_DN10639_c0_g1, TRINITY_DN5457_c0_g1, TRINITY_DN6524_c0_g1, TRINITY_DN29959_c…	24	3616	103	19442	0.233	0.135945	ns	0.748638	ns
GO:0000932	P-body	Cellular Component	TRINITY_DN1908_c0_g1, TRINITY_DN26128_c0_g1, TRINITY_DN9403_c0_g1, TRINITY_DN36122_c0_g1, TRINITY_DN7510_c0_g1, TRINITY_DN3382_c0_g1, TRINITY_DN39895_c0_g2, TRINITY_DN4842_c0_g1, TRINITY_DN6821_c0_g1, TRINITY_DN2771_c0_g1, TRINITY_DN4116_c0_g1, TRINITY_DN20964_c0_g1, TRINITY_DN1_c0_g1, TRINITY_DN35265_c0_g1, TRINITY_DN16421_c0_g1, TRINITY_DN25108_c0_g2, TRINITY_DN24933_c0_g1, TRINITY_DN8437_c0_g1…	19	3616	79	19442	0.2405	0.135965	ns	0.748638	ns
GO:0016485	protein processing	Biological Process	TRINITY_DN36080_c0_g1, TRINITY_DN42582_c0_g1, TRINITY_DN33046_c0_g1, TRINITY_DN22082_c0_g1, TRINITY_DN10907_c0_g1, TRINITY_DN2048_c0_g1, TRINITY_DN1226_c0_g1, TRINITY_DN18879_c0_g1, TRINITY_DN16129_c0_g2, TRINITY_DN305_c0_g2, TRINITY_DN1451_c0_g1, TRINITY_DN4280_c0_g1, TRINITY_DN11222_c0_g1, TRINITY_DN2222_c0_g1, TRINITY_DN3075_c0_g1, TRINITY_DN6997_c0_g1	16	3616	65	19442	0.2462	0.138887	ns	0.748638	ns
GO:0015991	proton transmembrane transport	Biological Process	TRINITY_DN18342_c0_g1, TRINITY_DN1852_c0_g1, TRINITY_DN42026_c0_g1, TRINITY_DN42053_c0_g1, TRINITY_DN1402_c0_g1, TRINITY_DN4655_c0_g1, TRINITY_DN3982_c0_g1, TRINITY_DN41563_c0_g1, TRINITY_DN5551_c0_g1, TRINITY_DN9356_c0_g4, TRINITY_DN3539_c0_g1, TRINITY_DN8904_c0_g1, TRINITY_DN5841_c0_g1, TRINITY_DN9356_c0_g1, TRINITY_DN44970_c0_g1, TRINITY_DN44583_c0_g1	16	3616	65	19442	0.2462	0.138887	ns	0.748638	ns
GO:0006278	RNA-dependent DNA biosynthetic process	Biological Process	TRINITY_DN8674_c0_g4, TRINITY_DN11599_c0_g1, TRINITY_DN52_c1_g1, TRINITY_DN12759_c0_g2, TRINITY_DN30685_c0_g4, TRINITY_DN7127_c0_g1, TRINITY_DN8074_c0_g1, TRINITY_DN6150_c0_g1, TRINITY_DN4132_c0_g1, TRINITY_DN35660_c0_g1, TRINITY_DN4112_c0_g2, TRINITY_DN8975_c0_g1, TRINITY_DN5154_c0_g1	13	3616	51	19442	0.2549	0.139495	ns	0.748638	ns
GO:0007035	vacuolar acidification	Biological Process	TRINITY_DN2184_c0_g1, TRINITY_DN12190_c0_g1, TRINITY_DN18342_c0_g1, TRINITY_DN4990_c1_g1, TRINITY_DN34736_c0_g1, TRINITY_DN3982_c0_g1, TRINITY_DN5841_c0_g1	7	3616	24	19442	0.2917	0.143019	ns	0.748638	ns
GO:0048010	vascular endothelial growth factor receptor signaling pathway	Biological Process	TRINITY_DN1920_c3_g1, TRINITY_DN11706_c0_g1, TRINITY_DN13713_c0_g1, TRINITY_DN1920_c0_g1, TRINITY_DN39516_c0_g2, TRINITY_DN9757_c0_g1, TRINITY_DN34605_c0_g1	7	3616	24	19442	0.2917	0.143019	ns	0.748638	ns
GO:0006493	protein O-linked glycosylation	Biological Process	TRINITY_DN5315_c0_g1, TRINITY_DN2679_c0_g1, TRINITY_DN2869_c0_g1, TRINITY_DN6297_c0_g1, TRINITY_DN3173_c0_g1, TRINITY_DN258_c0_g1, TRINITY_DN43493_c0_g1	7	3616	24	19442	0.2917	0.143019	ns	0.748638	ns
GO:0048193	Golgi vesicle transport	Biological Process	TRINITY_DN784_c0_g2, TRINITY_DN5425_c0_g1, TRINITY_DN418_c0_g1, TRINITY_DN19497_c0_g1, TRINITY_DN13161_c0_g2, TRINITY_DN642_c0_g1, TRINITY_DN3187_c0_g2	7	3616	24	19442	0.2917	0.143019	ns	0.748638	ns
GO:0008593	regulation of Notch signaling pathway	Biological Process	TRINITY_DN42582_c0_g1, TRINITY_DN43258_c0_g1, TRINITY_DN990_c0_g1, TRINITY_DN10441_c0_g1, TRINITY_DN34736_c0_g1, TRINITY_DN12276_c0_g1, TRINITY_DN5841_c0_g1, TRINITY_DN1577_c2_g1, TRINITY_DN18679_c0_g1, TRINITY_DN19715_c0_g1, TRINITY_DN6267_c0_g1	11	3616	42	19442	0.2619	0.143452	ns	0.748638	ns
GO:0005793	endoplasmic reticulum-Golgi intermediate compartment	Cellular Component	TRINITY_DN41205_c0_g1, TRINITY_DN4473_c0_g1, TRINITY_DN26524_c0_g1, TRINITY_DN15905_c0_g1, TRINITY_DN15918_c0_g1, TRINITY_DN418_c0_g1, TRINITY_DN3201_c0_g1, TRINITY_DN25853_c0_g1, TRINITY_DN4221_c0_g1, TRINITY_DN42404_c0_g1, TRINITY_DN44912_c0_g1, TRINITY_DN44947_c0_g1, TRINITY_DN3187_c0_g2, TRINITY_DN5194_c0_g1	14	3616	56	19442	0.25	0.14482	ns	0.748638	ns
GO:0008587	imaginal disc-derived wing margin morphogenesis	Biological Process	TRINITY_DN4735_c0_g1, TRINITY_DN4259_c0_g1, TRINITY_DN13979_c0_g1, TRINITY_DN27375_c0_g1, TRINITY_DN44830_c0_g1, TRINITY_DN504_c0_g1, TRINITY_DN494_c0_g1, TRINITY_DN2186_c0_g1, TRINITY_DN121_c0_g1	9	3616	33	19442	0.2727	0.145409	ns	0.748638	ns
GO:0002009	morphogenesis of an epithelium	Biological Process	TRINITY_DN5610_c0_g1, TRINITY_DN885_c0_g1, TRINITY_DN908_c0_g1, TRINITY_DN426_c0_g1, TRINITY_DN1850_c0_g1, TRINITY_DN3322_c0_g1, TRINITY_DN4683_c0_g1, TRINITY_DN6267_c0_g1, TRINITY_DN10353_c0_g2	9	3616	33	19442	0.2727	0.145409	ns	0.748638	ns
GO:0043005	neuron projection	Cellular Component	TRINITY_DN13986_c0_g2, TRINITY_DN9560_c0_g1, TRINITY_DN1030_c0_g1, TRINITY_DN721_c0_g1, TRINITY_DN33437_c0_g1, TRINITY_DN4390_c0_g1, TRINITY_DN19242_c0_g1, TRINITY_DN2176_c0_g2, TRINITY_DN31409_c0_g1, TRINITY_DN1788_c0_g1, TRINITY_DN4988_c0_g1, TRINITY_DN3476_c0_g1, TRINITY_DN125_c0_g1, TRINITY_DN22210_c0_g1, TRINITY_DN8389_c0_g1, TRINITY_DN22348_c0_g1, TRINITY_DN11541_c0_g1, TRINITY_DN34058_c0_g…	32	3616	143	19442	0.2238	0.145461	ns	0.748638	ns
GO:0030424	axon	Cellular Component	TRINITY_DN12576_c0_g2, TRINITY_DN29274_c0_g1, TRINITY_DN7069_c0_g1, TRINITY_DN90_c0_g1, TRINITY_DN18551_c0_g1, TRINITY_DN19659_c0_g1, TRINITY_DN5240_c0_g1, TRINITY_DN12327_c0_g5, TRINITY_DN880_c0_g1, TRINITY_DN110_c0_g1, TRINITY_DN13709_c0_g3, TRINITY_DN16449_c0_g2, TRINITY_DN5161_c0_g2, TRINITY_DN18883_c0_g2, TRINITY_DN2257_c0_g1, TRINITY_DN12327_c0_g1, TRINITY_DN125_c0_g1, TRINITY_DN53_c2_g1, T…	38	3616	173	19442	0.2197	0.148279	ns	0.748638	ns
GO:0008422	beta-glucosidase activity	Molecular Function	TRINITY_DN7183_c0_g1, TRINITY_DN21459_c0_g1, TRINITY_DN479_c0_g1, TRINITY_DN3070_c0_g1, TRINITY_DN41554_c0_g1, TRINITY_DN19012_c0_g1, TRINITY_DN27_c0_g2, TRINITY_DN5421_c0_g1, TRINITY_DN4556_c0_g1, TRINITY_DN5417_c0_g2, TRINITY_DN11328_c0_g1, TRINITY_DN33705_c0_g1	12	3616	47	19442	0.2553	0.150287	ns	0.748638	ns
GO:0030036	actin cytoskeleton organization	Biological Process	TRINITY_DN1920_c3_g1, TRINITY_DN11706_c0_g1, TRINITY_DN985_c0_g1, TRINITY_DN13713_c0_g1, TRINITY_DN664_c0_g1, TRINITY_DN2854_c0_g1, TRINITY_DN8697_c0_g1, TRINITY_DN1920_c0_g1, TRINITY_DN416_c0_g1, TRINITY_DN39516_c0_g2, TRINITY_DN33025_c0_g2, TRINITY_DN1707_c0_g2, TRINITY_DN27430_c0_g1, TRINITY_DN4586_c0_g1, TRINITY_DN1487_c0_g1, TRINITY_DN44973_c0_g1, TRINITY_DN908_c0_g1, TRINITY_DN573_c0_g1, TR…	28	3616	124	19442	0.2258	0.152195	ns	0.748638	ns
GO:0035277	spiracle morphogenesis, open tracheal system	Biological Process	TRINITY_DN1054_c1_g1, TRINITY_DN2683_c0_g1, TRINITY_DN44973_c0_g1, TRINITY_DN8782_c0_g2, TRINITY_DN18546_c0_g4, TRINITY_DN3322_c0_g1	6	3616	20	19442	0.3	0.152361	ns	0.748638	ns
GO:0000902	cell morphogenesis	Biological Process	TRINITY_DN28314_c0_g1, TRINITY_DN1213_c0_g1, TRINITY_DN805_c0_g1, TRINITY_DN16587_c0_g3, TRINITY_DN27245_c0_g2, TRINITY_DN13019_c0_g2, TRINITY_DN4723_c0_g1, TRINITY_DN2402_c0_g1, TRINITY_DN712_c0_g1, TRINITY_DN4889_c0_g1, TRINITY_DN7907_c0_g1, TRINITY_DN870_c0_g1, TRINITY_DN31078_c0_g1, TRINITY_DN44876_c0_g1, TRINITY_DN64_c0_g1, TRINITY_DN4658_c0_g1	16	3616	66	19442	0.2424	0.15334	ns	0.748638	ns
GO:0008028	monocarboxylic acid transmembrane transporter activity	Molecular Function	TRINITY_DN28944_c0_g1, TRINITY_DN43005_c0_g1, TRINITY_DN3186_c0_g1, TRINITY_DN2972_c0_g2, TRINITY_DN4480_c0_g1, TRINITY_DN7549_c0_g1, TRINITY_DN7321_c0_g1, TRINITY_DN1358_c0_g1	8	3616	29	19442	0.2759	0.156471	ns	0.748638	ns
GO:0045202	synapse	Cellular Component	TRINITY_DN3471_c0_g1, TRINITY_DN9560_c0_g1, TRINITY_DN12120_c0_g1, TRINITY_DN90_c0_g1, TRINITY_DN18551_c0_g1, TRINITY_DN18404_c0_g1, TRINITY_DN7909_c0_g1, TRINITY_DN28396_c0_g1, TRINITY_DN2176_c0_g2, TRINITY_DN42329_c0_g1, TRINITY_DN34379_c0_g1, TRINITY_DN977_c0_g1, TRINITY_DN2059_c0_g1, TRINITY_DN482_c0_g1, TRINITY_DN5795_c0_g1, TRINITY_DN12313_c0_g2, TRINITY_DN16598_c0_g2, TRINITY_DN19171_c0_g1…	38	3616	174	19442	0.2184	0.157219	ns	0.748638	ns
GO:0060287	epithelial cilium movement involved in determination of left/right asymmetry	Biological Process	TRINITY_DN15005_c0_g1, TRINITY_DN12184_c0_g1	2	3616	4	19442	0.5	0.159655	ns	0.748638	ns
GO:0030258	lipid modification	Biological Process	TRINITY_DN14050_c0_g1, TRINITY_DN1079_c0_g1	2	3616	4	19442	0.5	0.159655	ns	0.748638	ns
GO:0071617	lysophospholipid acyltransferase activity	Molecular Function	TRINITY_DN14050_c0_g1, TRINITY_DN1079_c0_g1	2	3616	4	19442	0.5	0.159655	ns	0.748638	ns
GO:0019482	beta-alanine metabolic process	Biological Process	TRINITY_DN5577_c0_g1, TRINITY_DN5926_c0_g1	2	3616	4	19442	0.5	0.159655	ns	0.748638	ns
GO:0033396	beta-alanine biosynthetic process via 3-ureidopropionate	Biological Process	TRINITY_DN5577_c0_g1, TRINITY_DN5926_c0_g1	2	3616	4	19442	0.5	0.159655	ns	0.748638	ns
GO:0007521	muscle cell fate determination	Biological Process	TRINITY_DN6217_c0_g1, TRINITY_DN8289_c0_g1	2	3616	4	19442	0.5	0.159655	ns	0.748638	ns
GO:0030432	peristalsis	Biological Process	TRINITY_DN6877_c0_g1, TRINITY_DN24673_c0_g1	2	3616	4	19442	0.5	0.159655	ns	0.748638	ns
GO:0030706	germarium-derived oocyte differentiation	Biological Process	TRINITY_DN6877_c0_g1, TRINITY_DN14457_c0_g1	2	3616	4	19442	0.5	0.159655	ns	0.748638	ns
GO:1990050	phosphatidic acid transfer activity	Molecular Function	TRINITY_DN6877_c0_g1, TRINITY_DN35815_c0_g1	2	3616	4	19442	0.5	0.159655	ns	0.748638	ns
GO:0032483	regulation of Rab protein signal transduction	Biological Process	TRINITY_DN7903_c0_g1, TRINITY_DN14426_c0_g3	2	3616	4	19442	0.5	0.159655	ns	0.748638	ns
GO:0042682	regulation of compound eye cone cell fate specification	Biological Process	TRINITY_DN4148_c0_g1, TRINITY_DN17751_c0_g3	2	3616	4	19442	0.5	0.159655	ns	0.748638	ns
GO:0048053	R1/R6 development	Biological Process	TRINITY_DN4148_c0_g1, TRINITY_DN17751_c0_g3	2	3616	4	19442	0.5	0.159655	ns	0.748638	ns
GO:0048626	myoblast fate specification	Biological Process	TRINITY_DN4148_c0_g1, TRINITY_DN17751_c0_g3	2	3616	4	19442	0.5	0.159655	ns	0.748638	ns
GO:0048750	compound eye corneal lens morphogenesis	Biological Process	TRINITY_DN4148_c0_g1, TRINITY_DN17751_c0_g3	2	3616	4	19442	0.5	0.159655	ns	0.748638	ns
GO:0060438	trachea development	Biological Process	TRINITY_DN16401_c0_g1, TRINITY_DN2273_c0_g1	2	3616	4	19442	0.5	0.159655	ns	0.748638	ns
GO:0090148	membrane fission	Biological Process	TRINITY_DN90_c0_g1, TRINITY_DN2114_c0_g1	2	3616	4	19442	0.5	0.159655	ns	0.748638	ns
GO:0098844	postsynaptic endocytic zone membrane	Cellular Component	TRINITY_DN90_c0_g1, TRINITY_DN2114_c0_g1	2	3616	4	19442	0.5	0.159655	ns	0.748638	ns
GO:0098884	postsynaptic neurotransmitter receptor internalization	Biological Process	TRINITY_DN90_c0_g1, TRINITY_DN2114_c0_g1	2	3616	4	19442	0.5	0.159655	ns	0.748638	ns
GO:0035967	cellular response to topologically incorrect protein	Biological Process	TRINITY_DN5755_c0_g1, TRINITY_DN5755_c1_g1	2	3616	4	19442	0.5	0.159655	ns	0.748638	ns
GO:0006172	ADP biosynthetic process	Biological Process	TRINITY_DN4159_c0_g1, TRINITY_DN13173_c0_g1	2	3616	4	19442	0.5	0.159655	ns	0.748638	ns
GO:0097192	extrinsic apoptotic signaling pathway in absence of ligand	Biological Process	TRINITY_DN33437_c0_g1, TRINITY_DN12257_c0_g1	2	3616	4	19442	0.5	0.159655	ns	0.748638	ns
GO:0035859	Seh1-associated complex	Cellular Component	TRINITY_DN18396_c0_g1, TRINITY_DN693_c0_g1	2	3616	4	19442	0.5	0.159655	ns	0.748638	ns
GO:0061031	endodermal digestive tract morphogenesis	Biological Process	TRINITY_DN27384_c0_g1, TRINITY_DN2308_c0_g1	2	3616	4	19442	0.5	0.159655	ns	0.748638	ns
GO:0047555	3',5'-cyclic-GMP phosphodiesterase activity	Molecular Function	TRINITY_DN1203_c0_g1, TRINITY_DN6200_c0_g2	2	3616	4	19442	0.5	0.159655	ns	0.748638	ns
GO:0032991	protein-containing complex	Cellular Component	TRINITY_DN5472_c0_g1, TRINITY_DN8865_c0_g1	2	3616	4	19442	0.5	0.159655	ns	0.748638	ns
GO:0036353	histone H2A-K119 monoubiquitination	Biological Process	TRINITY_DN1294_c0_g1, TRINITY_DN747_c0_g1	2	3616	4	19442	0.5	0.159655	ns	0.748638	ns
GO:0046600	negative regulation of centriole replication	Biological Process	TRINITY_DN1294_c0_g1, TRINITY_DN747_c0_g1	2	3616	4	19442	0.5	0.159655	ns	0.748638	ns
GO:0031442	positive regulation of mRNA 3'-end processing	Biological Process	TRINITY_DN30932_c0_g1, TRINITY_DN1159_c0_g1	2	3616	4	19442	0.5	0.159655	ns	0.748638	ns
GO:0030836	positive regulation of actin filament depolymerization	Biological Process	TRINITY_DN21290_c0_g1, TRINITY_DN18272_c0_g2	2	3616	4	19442	0.5	0.159655	ns	0.748638	ns
GO:0032785	negative regulation of DNA-templated transcription, elongation	Biological Process	TRINITY_DN4945_c0_g1, TRINITY_DN8966_c0_g2	2	3616	4	19442	0.5	0.159655	ns	0.748638	ns
GO:0070569	uridylyltransferase activity	Molecular Function	TRINITY_DN650_c0_g1, TRINITY_DN44089_c0_g1	2	3616	4	19442	0.5	0.159655	ns	0.748638	ns
GO:0010742	macrophage derived foam cell differentiation	Biological Process	TRINITY_DN7651_c0_g1, TRINITY_DN7_c0_g1	2	3616	4	19442	0.5	0.159655	ns	0.748638	ns
GO:0043054	dauer exit	Biological Process	TRINITY_DN41863_c0_g1, TRINITY_DN23788_c0_g1	2	3616	4	19442	0.5	0.159655	ns	0.748638	ns
GO:0010890	positive regulation of sequestering of triglyceride	Biological Process	TRINITY_DN1126_c0_g1, TRINITY_DN53_c2_g1	2	3616	4	19442	0.5	0.159655	ns	0.748638	ns
GO:0000041	transition metal ion transport	Biological Process	TRINITY_DN4519_c0_g1, TRINITY_DN21711_c0_g1	2	3616	4	19442	0.5	0.159655	ns	0.748638	ns
GO:0015677	copper ion import	Biological Process	TRINITY_DN4519_c0_g1, TRINITY_DN21711_c0_g1	2	3616	4	19442	0.5	0.159655	ns	0.748638	ns
GO:0070838	metal ion transport	Biological Process	TRINITY_DN4519_c0_g1, TRINITY_DN21711_c0_g1	2	3616	4	19442	0.5	0.159655	ns	0.748638	ns
GO:0006363	termination of RNA polymerase I transcription	Biological Process	TRINITY_DN21676_c0_g2, TRINITY_DN35397_c0_g1	2	3616	4	19442	0.5	0.159655	ns	0.748638	ns
GO:0003980	UDP-glucose:glycoprotein glucosyltransferase activity	Molecular Function	TRINITY_DN42337_c0_g1, TRINITY_DN39929_c0_g1	2	3616	4	19442	0.5	0.159655	ns	0.748638	ns
GO:0008273	calcium, potassium:sodium antiporter activity	Molecular Function	TRINITY_DN33514_c0_g1, TRINITY_DN11976_c0_g1	2	3616	4	19442	0.5	0.159655	ns	0.748638	ns
GO:0016780	phosphotransferase activity, for other substituted phosphate groups	Molecular Function	TRINITY_DN27213_c0_g1, TRINITY_DN1973_c0_g1	2	3616	4	19442	0.5	0.159655	ns	0.748638	ns
GO:0010259	multicellular organism aging	Biological Process	TRINITY_DN780_c0_g1, TRINITY_DN265_c0_g1	2	3616	4	19442	0.5	0.159655	ns	0.748638	ns
GO:0003383	apical constriction	Biological Process	TRINITY_DN23176_c0_g1, TRINITY_DN5610_c0_g1	2	3616	4	19442	0.5	0.159655	ns	0.748638	ns
GO:0060736	prostate gland growth	Biological Process	TRINITY_DN33078_c0_g1, TRINITY_DN1788_c0_g1	2	3616	4	19442	0.5	0.159655	ns	0.748638	ns
GO:0008335	female germline ring canal stabilization	Biological Process	TRINITY_DN1738_c0_g1, TRINITY_DN2402_c0_g1	2	3616	4	19442	0.5	0.159655	ns	0.748638	ns
GO:0006538	glutamate catabolic process	Biological Process	TRINITY_DN1365_c0_g1, TRINITY_DN5340_c0_g1	2	3616	4	19442	0.5	0.159655	ns	0.748638	ns
GO:0035278	miRNA mediated inhibition of translation	Biological Process	TRINITY_DN26128_c0_g1, TRINITY_DN24933_c0_g1	2	3616	4	19442	0.5	0.159655	ns	0.748638	ns
GO:0070382	exocytic vesicle	Cellular Component	TRINITY_DN8229_c0_g1, TRINITY_DN18342_c0_g1	2	3616	4	19442	0.5	0.159655	ns	0.748638	ns
GO:0050650	chondroitin sulfate proteoglycan biosynthetic process	Biological Process	TRINITY_DN461_c0_g1, TRINITY_DN116_c2_g1	2	3616	4	19442	0.5	0.159655	ns	0.748638	ns
GO:0030663	COPI-coated vesicle membrane	Cellular Component	TRINITY_DN26524_c0_g1, TRINITY_DN43631_c0_g1	2	3616	4	19442	0.5	0.159655	ns	0.748638	ns
GO:0050732	negative regulation of peptidyl-tyrosine phosphorylation	Biological Process	TRINITY_DN12714_c0_g2, TRINITY_DN7839_c0_g1	2	3616	4	19442	0.5	0.159655	ns	0.748638	ns
GO:0004984	olfactory receptor activity	Molecular Function	TRINITY_DN2903_c0_g1, TRINITY_DN3579_c0_g1	2	3616	4	19442	0.5	0.159655	ns	0.748638	ns
GO:0015026	coreceptor activity	Molecular Function	TRINITY_DN2903_c0_g1, TRINITY_DN3579_c0_g1	2	3616	4	19442	0.5	0.159655	ns	0.748638	ns
GO:0000272	polysaccharide catabolic process	Biological Process	TRINITY_DN10568_c0_g2, TRINITY_DN6220_c0_g1	2	3616	4	19442	0.5	0.159655	ns	0.748638	ns
GO:1900242	regulation of synaptic vesicle endocytosis	Biological Process	TRINITY_DN11918_c0_g1, TRINITY_DN1296_c0_g1	2	3616	4	19442	0.5	0.159655	ns	0.748638	ns
GO:0070888	E-box binding	Molecular Function	TRINITY_DN15582_c0_g1, TRINITY_DN4889_c0_g1	2	3616	4	19442	0.5	0.159655	ns	0.748638	ns
GO:0004420	hydroxymethylglutaryl-CoA reductase (NADPH) activity	Molecular Function	TRINITY_DN1708_c0_g1, TRINITY_DN2665_c0_g1	2	3616	4	19442	0.5	0.159655	ns	0.748638	ns
GO:0036010	protein localization to endosome	Biological Process	TRINITY_DN28374_c0_g1, TRINITY_DN14263_c0_g1	2	3616	4	19442	0.5	0.159655	ns	0.748638	ns
GO:0030726	male germline ring canal formation	Biological Process	TRINITY_DN28445_c0_g1, TRINITY_DN34033_c0_g1	2	3616	4	19442	0.5	0.159655	ns	0.748638	ns
GO:0035323	male germline ring canal	Cellular Component	TRINITY_DN28445_c0_g1, TRINITY_DN31431_c0_g2	2	3616	4	19442	0.5	0.159655	ns	0.748638	ns
GO:0009156	ribonucleoside monophosphate biosynthetic process	Biological Process	TRINITY_DN2530_c0_g2, TRINITY_DN132_c0_g1	2	3616	4	19442	0.5	0.159655	ns	0.748638	ns
GO:1903379	regulation of mitotic chromosome condensation	Biological Process	TRINITY_DN34937_c0_g1, TRINITY_DN30863_c0_g2	2	3616	4	19442	0.5	0.159655	ns	0.748638	ns
GO:0030534	adult behavior	Biological Process	TRINITY_DN1788_c0_g1, TRINITY_DN107_c0_g1	2	3616	4	19442	0.5	0.159655	ns	0.748638	ns
GO:0051101	regulation of DNA binding	Biological Process	TRINITY_DN16317_c0_g1, TRINITY_DN4397_c0_g1	2	3616	4	19442	0.5	0.159655	ns	0.748638	ns
GO:0031119	tRNA pseudouridine synthesis	Biological Process	TRINITY_DN41016_c1_g1, TRINITY_DN396_c0_g1	2	3616	4	19442	0.5	0.159655	ns	0.748638	ns
GO:0060628	regulation of ER to Golgi vesicle-mediated transport	Biological Process	TRINITY_DN936_c0_g1, TRINITY_DN27245_c0_g2	2	3616	4	19442	0.5	0.159655	ns	0.748638	ns
GO:0001672	regulation of chromatin assembly or disassembly	Biological Process	TRINITY_DN2441_c0_g1, TRINITY_DN4397_c0_g1	2	3616	4	19442	0.5	0.159655	ns	0.748638	ns
GO:0004662	CAAX-protein geranylgeranyltransferase activity	Molecular Function	TRINITY_DN3795_c0_g1, TRINITY_DN4059_c0_g1	2	3616	4	19442	0.5	0.159655	ns	0.748638	ns
GO:0005953	CAAX-protein geranylgeranyltransferase complex	Cellular Component	TRINITY_DN3795_c0_g1, TRINITY_DN4059_c0_g1	2	3616	4	19442	0.5	0.159655	ns	0.748638	ns
GO:0003146	heart jogging	Biological Process	TRINITY_DN1162_c0_g1, TRINITY_DN1218_c0_g1	2	3616	4	19442	0.5	0.159655	ns	0.748638	ns
GO:0048703	embryonic viscerocranium morphogenesis	Biological Process	TRINITY_DN1162_c0_g1, TRINITY_DN27718_c0_g1	2	3616	4	19442	0.5	0.159655	ns	0.748638	ns
GO:0060027	convergent extension involved in gastrulation	Biological Process	TRINITY_DN1162_c0_g1, TRINITY_DN28982_c0_g1	2	3616	4	19442	0.5	0.159655	ns	0.748638	ns
GO:0046964	3'-phosphoadenosine 5'-phosphosulfate transmembrane transporter activity	Molecular Function	TRINITY_DN34388_c0_g1, TRINITY_DN44497_c0_g1	2	3616	4	19442	0.5	0.159655	ns	0.748638	ns
GO:0047066	phospholipid-hydroperoxide glutathione peroxidase activity	Molecular Function	TRINITY_DN45187_c0_g1, TRINITY_DN3896_c0_g1	2	3616	4	19442	0.5	0.159655	ns	0.748638	ns
GO:0043030	regulation of macrophage activation	Biological Process	TRINITY_DN29_c2_g1, TRINITY_DN1297_c0_g2	2	3616	4	19442	0.5	0.159655	ns	0.748638	ns
GO:0043519	regulation of myosin II filament organization	Biological Process	TRINITY_DN28982_c0_g1, TRINITY_DN2838_c0_g1	2	3616	4	19442	0.5	0.159655	ns	0.748638	ns
GO:0003144	embryonic heart tube formation	Biological Process	TRINITY_DN1451_c0_g1, TRINITY_DN730_c0_g1	2	3616	4	19442	0.5	0.159655	ns	0.748638	ns
GO:0007561	imaginal disc eversion	Biological Process	TRINITY_DN1451_c0_g1, TRINITY_DN730_c0_g1	2	3616	4	19442	0.5	0.159655	ns	0.748638	ns
GO:1990405	protein antigen binding	Molecular Function	TRINITY_DN44741_c0_g1, TRINITY_DN16592_c0_g1	2	3616	4	19442	0.5	0.159655	ns	0.748638	ns
GO:0097255	R2TP complex	Cellular Component	TRINITY_DN27373_c0_g1, TRINITY_DN5633_c0_g2	2	3616	4	19442	0.5	0.159655	ns	0.748638	ns
GO:0004821	histidine-tRNA ligase activity	Molecular Function	TRINITY_DN13633_c0_g3, TRINITY_DN7168_c0_g1	2	3616	4	19442	0.5	0.159655	ns	0.748638	ns
GO:0006427	histidyl-tRNA aminoacylation	Biological Process	TRINITY_DN13633_c0_g3, TRINITY_DN7168_c0_g1	2	3616	4	19442	0.5	0.159655	ns	0.748638	ns
GO:0035363	histone locus body	Cellular Component	TRINITY_DN28386_c0_g1, TRINITY_DN34626_c0_g1	2	3616	4	19442	0.5	0.159655	ns	0.748638	ns
GO:0044545	NSL complex	Cellular Component	TRINITY_DN40279_c0_g1, TRINITY_DN4341_c0_g2	2	3616	4	19442	0.5	0.159655	ns	0.748638	ns
GO:0030576	Cajal body organization	Biological Process	TRINITY_DN697_c0_g1, TRINITY_DN34626_c0_g1	2	3616	4	19442	0.5	0.159655	ns	0.748638	ns
GO:0097206	nephrocyte filtration	Biological Process	TRINITY_DN1707_c0_g2, TRINITY_DN3400_c0_g1	2	3616	4	19442	0.5	0.159655	ns	0.748638	ns
GO:0045275	respiratory chain complex III	Cellular Component	TRINITY_DN44269_c0_g1, TRINITY_DN7491_c0_g1	2	3616	4	19442	0.5	0.159655	ns	0.748638	ns
GO:0030242	autophagy of peroxisome	Biological Process	TRINITY_DN19027_c0_g1, TRINITY_DN3163_c0_g1	2	3616	4	19442	0.5	0.159655	ns	0.748638	ns
GO:0007190	activation of adenylate cyclase activity	Biological Process	TRINITY_DN40923_c0_g2, TRINITY_DN9321_c0_g2	2	3616	4	19442	0.5	0.159655	ns	0.748638	ns
GO:0005672	transcription factor TFIIA complex	Cellular Component	TRINITY_DN2422_c0_g1, TRINITY_DN849_c0_g2	2	3616	4	19442	0.5	0.159655	ns	0.748638	ns
GO:0017102	methionyl glutamyl tRNA synthetase complex	Cellular Component	TRINITY_DN34406_c0_g1, TRINITY_DN34763_c0_g1	2	3616	4	19442	0.5	0.159655	ns	0.748638	ns
GO:0030346	protein phosphatase 2B binding	Molecular Function	TRINITY_DN13931_c0_g1, TRINITY_DN38087_c0_g1	2	3616	4	19442	0.5	0.159655	ns	0.748638	ns
GO:0001673	male germ cell nucleus	Cellular Component	TRINITY_DN4175_c0_g1, TRINITY_DN6414_c0_g1	2	3616	4	19442	0.5	0.159655	ns	0.748638	ns
GO:0006271	DNA strand elongation involved in DNA replication	Biological Process	TRINITY_DN23915_c0_g1, TRINITY_DN5461_c0_g1	2	3616	4	19442	0.5	0.159655	ns	0.748638	ns
GO:0043631	RNA polyadenylation	Biological Process	TRINITY_DN19939_c0_g1, TRINITY_DN6897_c0_g1	2	3616	4	19442	0.5	0.159655	ns	0.748638	ns
GO:0042688	crystal cell differentiation	Biological Process	TRINITY_DN5878_c0_g1, TRINITY_DN5389_c0_g1	2	3616	4	19442	0.5	0.159655	ns	0.748638	ns
GO:0042249	establishment of planar polarity of embryonic epithelium	Biological Process	TRINITY_DN44973_c0_g1, TRINITY_DN54_c0_g1	2	3616	4	19442	0.5	0.159655	ns	0.748638	ns
GO:0070252	actin-mediated cell contraction	Biological Process	TRINITY_DN44973_c0_g1, TRINITY_DN2838_c0_g1	2	3616	4	19442	0.5	0.159655	ns	0.748638	ns
GO:0016500	protein-hormone receptor activity	Molecular Function	TRINITY_DN630_c0_g1, TRINITY_DN17395_c0_g1	2	3616	4	19442	0.5	0.159655	ns	0.748638	ns
GO:0033211	adiponectin-activated signaling pathway	Biological Process	TRINITY_DN630_c0_g1, TRINITY_DN10983_c0_g1	2	3616	4	19442	0.5	0.159655	ns	0.748638	ns
GO:0008417	fucosyltransferase activity	Molecular Function	TRINITY_DN24688_c0_g1, TRINITY_DN22410_c0_g2	2	3616	4	19442	0.5	0.159655	ns	0.748638	ns
GO:0033178	proton-transporting two-sector ATPase complex, catalytic domain	Cellular Component	TRINITY_DN41563_c0_g1, TRINITY_DN44583_c0_g1	2	3616	4	19442	0.5	0.159655	ns	0.748638	ns
GO:0044782	cilium organization	Biological Process	TRINITY_DN3977_c1_g1, TRINITY_DN16020_c0_g1	2	3616	4	19442	0.5	0.159655	ns	0.748638	ns
GO:1904668	positive regulation of ubiquitin protein ligase activity	Biological Process	TRINITY_DN4531_c0_g1, TRINITY_DN9476_c0_g2	2	3616	4	19442	0.5	0.159655	ns	0.748638	ns
GO:0007000	nucleolus organization	Biological Process	TRINITY_DN34626_c0_g1, TRINITY_DN26812_c0_g1	2	3616	4	19442	0.5	0.159655	ns	0.748638	ns
GO:0007053	spindle assembly involved in male meiosis	Biological Process	TRINITY_DN452_c0_g1, TRINITY_DN15618_c0_g2	2	3616	4	19442	0.5	0.159655	ns	0.748638	ns
GO:0008348	negative regulation of antimicrobial humoral response	Biological Process	TRINITY_DN26188_c0_g1, TRINITY_DN1050_c0_g1	2	3616	4	19442	0.5	0.159655	ns	0.748638	ns
GO:0019207	kinase regulator activity	Molecular Function	TRINITY_DN26188_c0_g1, TRINITY_DN1050_c0_g1	2	3616	4	19442	0.5	0.159655	ns	0.748638	ns
GO:0030037	actin filament reorganization involved in cell cycle	Biological Process	TRINITY_DN13019_c0_g2, TRINITY_DN2402_c0_g1	2	3616	4	19442	0.5	0.159655	ns	0.748638	ns
GO:0015787	UDP-glucuronic acid transmembrane transport	Biological Process	TRINITY_DN13161_c0_g2, TRINITY_DN25524_c0_g1	2	3616	4	19442	0.5	0.159655	ns	0.748638	ns
GO:0045468	regulation of R8 cell spacing in compound eye	Biological Process	TRINITY_DN7836_c0_g2, TRINITY_DN3322_c0_g1	2	3616	4	19442	0.5	0.159655	ns	0.748638	ns
GO:0010869	obsolete regulation of receptor biosynthetic process	Biological Process	TRINITY_DN39805_c0_g1, TRINITY_DN24965_c0_g2	2	3616	4	19442	0.5	0.159655	ns	0.748638	ns
GO:0008511	sodium:potassium:chloride symporter activity	Molecular Function	TRINITY_DN5862_c0_g1, TRINITY_DN24391_c0_g1	2	3616	4	19442	0.5	0.159655	ns	0.748638	ns
GO:0015081	sodium ion transmembrane transporter activity	Molecular Function	TRINITY_DN5862_c0_g1, TRINITY_DN24391_c0_g1	2	3616	4	19442	0.5	0.159655	ns	0.748638	ns
GO:0015378	sodium:chloride symporter activity	Molecular Function	TRINITY_DN5862_c0_g1, TRINITY_DN24391_c0_g1	2	3616	4	19442	0.5	0.159655	ns	0.748638	ns
GO:0055078	sodium ion homeostasis	Biological Process	TRINITY_DN5862_c0_g1, TRINITY_DN24391_c0_g1	2	3616	4	19442	0.5	0.159655	ns	0.748638	ns
GO:0031063	regulation of histone deacetylation	Biological Process	TRINITY_DN338_c0_g2, TRINITY_DN8332_c0_g1	2	3616	4	19442	0.5	0.159655	ns	0.748638	ns
GO:0003839	gamma-glutamylcyclotransferase activity	Molecular Function	TRINITY_DN1356_c0_g1, TRINITY_DN6406_c0_g1	2	3616	4	19442	0.5	0.159655	ns	0.748638	ns
GO:0035770	ribonucleoprotein granule	Cellular Component	TRINITY_DN2326_c0_g1, TRINITY_DN1211_c0_g1	2	3616	4	19442	0.5	0.159655	ns	0.748638	ns
GO:0006617	SRP-dependent cotranslational protein targeting to membrane, signal sequence recognition	Biological Process	TRINITY_DN27203_c0_g1, TRINITY_DN8623_c0_g1	2	3616	4	19442	0.5	0.159655	ns	0.748638	ns
GO:0045647	negative regulation of erythrocyte differentiation	Biological Process	TRINITY_DN7129_c0_g1, TRINITY_DN7003_c0_g2	2	3616	4	19442	0.5	0.159655	ns	0.748638	ns
GO:0042799	histone methyltransferase activity (H4-K20 specific)	Molecular Function	TRINITY_DN1305_c0_g1, TRINITY_DN18055_c0_g2	2	3616	4	19442	0.5	0.159655	ns	0.748638	ns
GO:0007417	central nervous system development	Biological Process	TRINITY_DN7069_c0_g1, TRINITY_DN650_c0_g1, TRINITY_DN2257_c0_g1, TRINITY_DN16547_c0_g3, TRINITY_DN27084_c0_g1, TRINITY_DN4000_c0_g1, TRINITY_DN56_c0_g1, TRINITY_DN22924_c0_g1, TRINITY_DN3013_c0_g1, TRINITY_DN8745_c0_g1, TRINITY_DN10905_c0_g3, TRINITY_DN30324_c0_g3, TRINITY_DN608_c0_g1, TRINITY_DN2376_c0_g1, TRINITY_DN6972_c0_g1, TRINITY_DN1718_c0_g1, TRINITY_DN35801_c0_g1, TRINITY_DN1711_c0_g1	18	3616	76	19442	0.2368	0.159712	ns	0.748638	ns
GO:0017119	Golgi transport complex	Cellular Component	TRINITY_DN16406_c0_g2, TRINITY_DN27414_c0_g1, TRINITY_DN44118_c0_g1, TRINITY_DN27245_c0_g2, TRINITY_DN27138_c0_g1	5	3616	16	19442	0.3125	0.161558	ns	0.748638	ns
GO:0032794	GTPase activating protein binding	Molecular Function	TRINITY_DN12120_c0_g1, TRINITY_DN405_c0_g1, TRINITY_DN3400_c0_g1, TRINITY_DN12849_c0_g2, TRINITY_DN24977_c0_g1	5	3616	16	19442	0.3125	0.161558	ns	0.748638	ns
GO:0007004	telomere maintenance via telomerase	Biological Process	TRINITY_DN11758_c0_g2, TRINITY_DN13094_c0_g1, TRINITY_DN32637_c0_g1, TRINITY_DN38344_c0_g1, TRINITY_DN45215_c0_g1	5	3616	16	19442	0.3125	0.161558	ns	0.748638	ns
GO:0046622	positive regulation of organ growth	Biological Process	TRINITY_DN12063_c0_g1, TRINITY_DN35265_c0_g1, TRINITY_DN24673_c0_g1, TRINITY_DN5785_c0_g1, TRINITY_DN2180_c0_g1	5	3616	16	19442	0.3125	0.161558	ns	0.748638	ns
GO:0007096	regulation of exit from mitosis	Biological Process	TRINITY_DN1928_c0_g1, TRINITY_DN2273_c0_g1, TRINITY_DN15274_c0_g1, TRINITY_DN9476_c0_g2, TRINITY_DN41807_c0_g1	5	3616	16	19442	0.3125	0.161558	ns	0.748638	ns
GO:0008253	5'-nucleotidase activity	Molecular Function	TRINITY_DN20947_c0_g1, TRINITY_DN8330_c0_g1, TRINITY_DN2359_c0_g1, TRINITY_DN3684_c0_g1, TRINITY_DN17209_c0_g1	5	3616	16	19442	0.3125	0.161558	ns	0.748638	ns
GO:0007095	mitotic G2 DNA damage checkpoint signaling	Biological Process	TRINITY_DN14466_c0_g1, TRINITY_DN18456_c0_g1, TRINITY_DN8966_c0_g2, TRINITY_DN40279_c0_g1, TRINITY_DN9009_c0_g1, TRINITY_DN18456_c0_g3, TRINITY_DN4006_c0_g1, TRINITY_DN3099_c0_g1, TRINITY_DN4341_c0_g2, TRINITY_DN10221_c0_g1, TRINITY_DN2405_c0_g1	11	3616	43	19442	0.2558	0.162168	ns	0.748638	ns
GO:0030431	sleep	Biological Process	TRINITY_DN3245_c0_g1, TRINITY_DN5737_c0_g1, TRINITY_DN3434_c0_g1, TRINITY_DN42238_c0_g1, TRINITY_DN4557_c0_g1, TRINITY_DN40284_c0_g1, TRINITY_DN768_c0_g1, TRINITY_DN22145_c0_g1, TRINITY_DN25686_c0_g1, TRINITY_DN9915_c0_g1, TRINITY_DN291_c0_g1, TRINITY_DN17444_c0_g1, TRINITY_DN7836_c0_g2, TRINITY_DN3388_c0_g1, TRINITY_DN4692_c0_g1, TRINITY_DN4851_c0_g1, TRINITY_DN3725_c0_g4, TRINITY_DN19814_c0_g1,…	21	3616	91	19442	0.2308	0.166449	ns	0.748638	ns
GO:0042623	ATP hydrolysis activity	Molecular Function	TRINITY_DN5755_c0_g1, TRINITY_DN20669_c0_g4, TRINITY_DN3_c0_g4, TRINITY_DN33268_c0_g1, TRINITY_DN1002_c0_g1, TRINITY_DN4000_c0_g1, TRINITY_DN8224_c0_g1, TRINITY_DN491_c0_g1, TRINITY_DN6347_c0_g2, TRINITY_DN3_c0_g1, TRINITY_DN2445_c0_g2, TRINITY_DN15500_c0_g1, TRINITY_DN7129_c0_g1, TRINITY_DN8782_c0_g2, TRINITY_DN5755_c1_g1, TRINITY_DN1359_c0_g1, TRINITY_DN160_c0_g2, TRINITY_DN14457_c0_g1, TRINITY…	21	3616	91	19442	0.2308	0.166449	ns	0.748638	ns
GO:0005791	rough endoplasmic reticulum	Cellular Component	TRINITY_DN22082_c0_g1, TRINITY_DN5161_c0_g2, TRINITY_DN27058_c0_g1, TRINITY_DN8389_c0_g1, TRINITY_DN39929_c0_g1, TRINITY_DN28264_c0_g1, TRINITY_DN16519_c0_g3, TRINITY_DN160_c0_g2, TRINITY_DN44947_c0_g1	9	3616	34	19442	0.2647	0.166968	ns	0.748638	ns
GO:0045747	positive regulation of Notch signaling pathway	Biological Process	TRINITY_DN4129_c1_g2, TRINITY_DN90_c0_g1, TRINITY_DN27810_c0_g3, TRINITY_DN990_c0_g1, TRINITY_DN3833_c0_g1, TRINITY_DN1523_c0_g1, TRINITY_DN10452_c0_g1, TRINITY_DN6275_c0_g2, TRINITY_DN4850_c0_g1, TRINITY_DN13019_c0_g2, TRINITY_DN2114_c0_g1, TRINITY_DN19715_c0_g1	12	3616	48	19442	0.25	0.16838	ns	0.748638	ns
GO:0071260	cellular response to mechanical stimulus	Biological Process	TRINITY_DN14713_c0_g1, TRINITY_DN33437_c0_g1, TRINITY_DN19242_c0_g1, TRINITY_DN4023_c1_g1, TRINITY_DN6908_c0_g2, TRINITY_DN4388_c1_g1, TRINITY_DN8782_c0_g2	7	3616	25	19442	0.28	0.168532	ns	0.748638	ns
GO:0019888	protein phosphatase regulator activity	Molecular Function	TRINITY_DN33893_c0_g1, TRINITY_DN7178_c0_g2, TRINITY_DN24015_c1_g1, TRINITY_DN41244_c0_g1, TRINITY_DN2534_c0_g1, TRINITY_DN35242_c0_g1, TRINITY_DN3728_c0_g1	7	3616	25	19442	0.28	0.168532	ns	0.748638	ns
GO:0032922	circadian regulation of gene expression	Biological Process	TRINITY_DN35712_c0_g1, TRINITY_DN34108_c0_g2, TRINITY_DN8865_c0_g1, TRINITY_DN17216_c0_g1, TRINITY_DN29609_c0_g1, TRINITY_DN2311_c0_g1, TRINITY_DN18681_c0_g3	7	3616	25	19442	0.28	0.168532	ns	0.748638	ns
GO:0007525	somatic muscle development	Biological Process	TRINITY_DN4735_c0_g1, TRINITY_DN1142_c0_g1, TRINITY_DN1054_c1_g1, TRINITY_DN660_c0_g1, TRINITY_DN31431_c0_g2, TRINITY_DN1233_c0_g1, TRINITY_DN5623_c0_g1	7	3616	25	19442	0.28	0.168532	ns	0.748638	ns
GO:0070125	mitochondrial translational elongation	Biological Process	TRINITY_DN20788_c0_g1, TRINITY_DN3076_c0_g1, TRINITY_DN43485_c0_g1, TRINITY_DN3488_c0_g1	4	3616	12	19442	0.3333	0.169515	ns	0.748638	ns
GO:0070831	basement membrane assembly	Biological Process	TRINITY_DN7903_c0_g1, TRINITY_DN27384_c0_g1, TRINITY_DN3439_c0_g1, TRINITY_DN29208_c0_g3	4	3616	12	19442	0.3333	0.169515	ns	0.748638	ns
GO:0005229	intracellular calcium activated chloride channel activity	Molecular Function	TRINITY_DN31162_c0_g2, TRINITY_DN6987_c0_g1, TRINITY_DN1187_c0_g1, TRINITY_DN4264_c0_g1	4	3616	12	19442	0.3333	0.169515	ns	0.748638	ns
GO:0004322	ferroxidase activity	Molecular Function	TRINITY_DN1595_c2_g1, TRINITY_DN41646_c0_g1, TRINITY_DN2985_c0_g1, TRINITY_DN9062_c0_g1	4	3616	12	19442	0.3333	0.169515	ns	0.748638	ns
GO:0030497	fatty acid elongation	Biological Process	TRINITY_DN16706_c0_g1, TRINITY_DN3343_c0_g1, TRINITY_DN9206_c0_g1, TRINITY_DN123_c0_g3	4	3616	12	19442	0.3333	0.169515	ns	0.748638	ns
GO:0008643	carbohydrate transport	Biological Process	TRINITY_DN12205_c0_g1, TRINITY_DN7074_c0_g1, TRINITY_DN21529_c0_g1, TRINITY_DN14927_c0_g1	4	3616	12	19442	0.3333	0.169515	ns	0.748638	ns
GO:0030955	potassium ion binding	Molecular Function	TRINITY_DN33514_c0_g1, TRINITY_DN1142_c0_g1, TRINITY_DN11976_c0_g1, TRINITY_DN12150_c0_g1	4	3616	12	19442	0.3333	0.169515	ns	0.748638	ns
GO:0002168	instar larval development	Biological Process	TRINITY_DN11363_c0_g1, TRINITY_DN2454_c0_g1, TRINITY_DN730_c0_g1, TRINITY_DN2598_c0_g2	4	3616	12	19442	0.3333	0.169515	ns	0.748638	ns
GO:0090141	positive regulation of mitochondrial fission	Biological Process	TRINITY_DN1937_c0_g1, TRINITY_DN22210_c0_g1, TRINITY_DN4073_c0_g2, TRINITY_DN17862_c0_g1	4	3616	12	19442	0.3333	0.169515	ns	0.748638	ns
GO:0031011	Ino80 complex	Cellular Component	TRINITY_DN27373_c0_g1, TRINITY_DN36963_c0_g1, TRINITY_DN2641_c1_g1, TRINITY_DN33830_c0_g1	4	3616	12	19442	0.3333	0.169515	ns	0.748638	ns
GO:0007591	molting cycle, chitin-based cuticle	Biological Process	TRINITY_DN3386_c0_g1, TRINITY_DN8096_c0_g1, TRINITY_DN5748_c0_g1, TRINITY_DN730_c0_g1	4	3616	12	19442	0.3333	0.169515	ns	0.748638	ns
GO:0048500	signal recognition particle	Cellular Component	TRINITY_DN25_c0_g1, TRINITY_DN27203_c0_g1, TRINITY_DN8623_c0_g1, TRINITY_DN13961_c0_g1	4	3616	12	19442	0.3333	0.169515	ns	0.748638	ns
GO:0031440	regulation of mRNA 3'-end processing	Biological Process	TRINITY_DN14466_c0_g1, TRINITY_DN19939_c0_g1, TRINITY_DN24_c0_g1	3	3616	8	19442	0.375	0.173047	ns	0.748638	ns
GO:0052544	defense response by callose deposition in cell wall	Biological Process	TRINITY_DN21443_c0_g2, TRINITY_DN23743_c0_g3, TRINITY_DN19508_c0_g1	3	3616	8	19442	0.375	0.173047	ns	0.748638	ns
GO:0032463	negative regulation of protein homooligomerization	Biological Process	TRINITY_DN18551_c0_g1, TRINITY_DN22210_c0_g1, TRINITY_DN38302_c0_g1	3	3616	8	19442	0.375	0.173047	ns	0.748638	ns
GO:0034333	adherens junction assembly	Biological Process	TRINITY_DN1616_c0_g1, TRINITY_DN23176_c0_g1, TRINITY_DN10226_c0_g1	3	3616	8	19442	0.375	0.173047	ns	0.748638	ns
GO:0032433	filopodium tip	Cellular Component	TRINITY_DN26181_c0_g1, TRINITY_DN29065_c0_g1, TRINITY_DN573_c0_g1	3	3616	8	19442	0.375	0.173047	ns	0.748638	ns
GO:0004144	diacylglycerol O-acyltransferase activity	Molecular Function	TRINITY_DN6935_c0_g1, TRINITY_DN9381_c0_g2, TRINITY_DN2396_c0_g1	3	3616	8	19442	0.375	0.173047	ns	0.748638	ns
GO:2000373	positive regulation of DNA topoisomerase (ATP-hydrolyzing) activity	Biological Process	TRINITY_DN2736_c0_g1, TRINITY_DN23062_c0_g2, TRINITY_DN8865_c0_g1	3	3616	8	19442	0.375	0.173047	ns	0.748638	ns
GO:0071320	cellular response to cAMP	Biological Process	TRINITY_DN4390_c0_g1, TRINITY_DN4023_c1_g1, TRINITY_DN5194_c0_g1	3	3616	8	19442	0.375	0.173047	ns	0.748638	ns
GO:0048856	anatomical structure development	Biological Process	TRINITY_DN28396_c0_g1, TRINITY_DN5820_c0_g1, TRINITY_DN20873_c0_g1	3	3616	8	19442	0.375	0.173047	ns	0.748638	ns
GO:0004622	lysophospholipase activity	Molecular Function	TRINITY_DN4182_c0_g2, TRINITY_DN18543_c0_g2, TRINITY_DN4665_c0_g1	3	3616	8	19442	0.375	0.173047	ns	0.748638	ns
GO:2000785	regulation of autophagosome assembly	Biological Process	TRINITY_DN5783_c0_g1, TRINITY_DN11918_c0_g1, TRINITY_DN34078_c0_g1	3	3616	8	19442	0.375	0.173047	ns	0.748638	ns
GO:0006154	adenosine catabolic process	Biological Process	TRINITY_DN5087_c0_g1, TRINITY_DN4634_c0_g1, TRINITY_DN33826_c0_g1	3	3616	8	19442	0.375	0.173047	ns	0.748638	ns
GO:0046103	inosine biosynthetic process	Biological Process	TRINITY_DN5087_c0_g1, TRINITY_DN4634_c0_g1, TRINITY_DN33826_c0_g1	3	3616	8	19442	0.375	0.173047	ns	0.748638	ns
GO:0005920	smooth septate junction	Cellular Component	TRINITY_DN1454_c0_g1, TRINITY_DN1742_c0_g1, TRINITY_DN6267_c0_g1	3	3616	8	19442	0.375	0.173047	ns	0.748638	ns
GO:0071683	sensory dendrite	Cellular Component	TRINITY_DN6256_c0_g3, TRINITY_DN2903_c0_g1, TRINITY_DN3579_c0_g1	3	3616	8	19442	0.375	0.173047	ns	0.748638	ns
GO:0007175	negative regulation of epidermal growth factor-activated receptor activity	Biological Process	TRINITY_DN12714_c0_g2, TRINITY_DN11782_c0_g2, TRINITY_DN15025_c0_g1	3	3616	8	19442	0.375	0.173047	ns	0.748638	ns
GO:0032790	ribosome disassembly	Biological Process	TRINITY_DN18024_c0_g1, TRINITY_DN3291_c0_g1, TRINITY_DN5375_c0_g1	3	3616	8	19442	0.375	0.173047	ns	0.748638	ns
GO:0050072	m7G(5')pppN diphosphatase activity	Molecular Function	TRINITY_DN9403_c0_g1, TRINITY_DN39895_c0_g2, TRINITY_DN30405_c0_g2	3	3616	8	19442	0.375	0.173047	ns	0.748638	ns
GO:0006790	sulfur compound metabolic process	Biological Process	TRINITY_DN19166_c0_g1, TRINITY_DN24547_c0_g2, TRINITY_DN15350_c0_g1	3	3616	8	19442	0.375	0.173047	ns	0.748638	ns
GO:0044611	nuclear pore inner ring	Cellular Component	TRINITY_DN33910_c0_g1, TRINITY_DN30863_c0_g2, TRINITY_DN29889_c0_g1	3	3616	8	19442	0.375	0.173047	ns	0.748638	ns
GO:0097320	plasma membrane tubulation	Biological Process	TRINITY_DN15636_c0_g2, TRINITY_DN13019_c0_g2, TRINITY_DN24977_c0_g1	3	3616	8	19442	0.375	0.173047	ns	0.748638	ns
GO:0008440	inositol-1,4,5-trisphosphate 3-kinase activity	Molecular Function	TRINITY_DN38500_c0_g1, TRINITY_DN1958_c0_g1, TRINITY_DN2936_c0_g1	3	3616	8	19442	0.375	0.173047	ns	0.748638	ns
GO:0006892	post-Golgi vesicle-mediated transport	Biological Process	TRINITY_DN12659_c0_g1, TRINITY_DN27245_c0_g2, TRINITY_DN966_c0_g1	3	3616	8	19442	0.375	0.173047	ns	0.748638	ns
GO:0042572	retinol metabolic process	Biological Process	TRINITY_DN21368_c0_g1, TRINITY_DN3191_c0_g1, TRINITY_DN3191_c0_g2	3	3616	8	19442	0.375	0.173047	ns	0.748638	ns
GO:0046693	sperm storage	Biological Process	TRINITY_DN371_c0_g1, TRINITY_DN2080_c0_g1, TRINITY_DN19299_c0_g1	3	3616	8	19442	0.375	0.173047	ns	0.748638	ns
GO:0004591	oxoglutarate dehydrogenase (succinyl-transferring) activity	Molecular Function	TRINITY_DN5682_c0_g1, TRINITY_DN3860_c0_g1, TRINITY_DN5137_c0_g2	3	3616	8	19442	0.375	0.173047	ns	0.748638	ns
GO:0004806	triglyceride lipase activity	Molecular Function	TRINITY_DN768_c0_g1, TRINITY_DN10048_c0_g1, TRINITY_DN3217_c0_g1	3	3616	8	19442	0.375	0.173047	ns	0.748638	ns
GO:0045943	positive regulation of transcription by RNA polymerase I	Biological Process	TRINITY_DN35397_c0_g1, TRINITY_DN8484_c0_g1, TRINITY_DN2534_c0_g1	3	3616	8	19442	0.375	0.173047	ns	0.748638	ns
GO:0006471	protein ADP-ribosylation	Biological Process	TRINITY_DN6610_c0_g1, TRINITY_DN34626_c0_g1, TRINITY_DN8395_c0_g1	3	3616	8	19442	0.375	0.173047	ns	0.748638	ns
GO:0000064	L-ornithine transmembrane transporter activity	Molecular Function	TRINITY_DN8214_c0_g1, TRINITY_DN1034_c0_g1, TRINITY_DN1036_c0_g1	3	3616	8	19442	0.375	0.173047	ns	0.748638	ns
GO:0000812	Swr1 complex	Cellular Component	TRINITY_DN27373_c0_g1, TRINITY_DN11807_c0_g1, TRINITY_DN621_c0_g1	3	3616	8	19442	0.375	0.173047	ns	0.748638	ns
GO:0016024	CDP-diacylglycerol biosynthetic process	Biological Process	TRINITY_DN14565_c0_g1, TRINITY_DN208_c1_g1, TRINITY_DN20337_c0_g1	3	3616	8	19442	0.375	0.173047	ns	0.748638	ns
GO:0004045	aminoacyl-tRNA hydrolase activity	Molecular Function	TRINITY_DN8242_c0_g1, TRINITY_DN1725_c0_g1, TRINITY_DN4333_c0_g1	3	3616	8	19442	0.375	0.173047	ns	0.748638	ns
GO:0016336	establishment or maintenance of polarity of larval imaginal disc epithelium	Biological Process	TRINITY_DN15546_c0_g1, TRINITY_DN20673_c0_g2, TRINITY_DN6267_c0_g1	3	3616	8	19442	0.375	0.173047	ns	0.748638	ns
GO:0035497	cAMP response element binding	Molecular Function	TRINITY_DN922_c0_g1, TRINITY_DN29199_c0_g1, TRINITY_DN33760_c0_g1	3	3616	8	19442	0.375	0.173047	ns	0.748638	ns
GO:0102336	3-oxo-arachidoyl-CoA synthase activity	Molecular Function	TRINITY_DN42009_c0_g1, TRINITY_DN44288_c0_g1, TRINITY_DN33267_c0_g3	3	3616	8	19442	0.375	0.173047	ns	0.748638	ns
GO:0102337	3-oxo-cerotoyl-CoA synthase activity	Molecular Function	TRINITY_DN42009_c0_g1, TRINITY_DN44288_c0_g1, TRINITY_DN33267_c0_g3	3	3616	8	19442	0.375	0.173047	ns	0.748638	ns
GO:0102338	3-oxo-lignoceronyl-CoA synthase activity	Molecular Function	TRINITY_DN42009_c0_g1, TRINITY_DN44288_c0_g1, TRINITY_DN33267_c0_g3	3	3616	8	19442	0.375	0.173047	ns	0.748638	ns
GO:0102756	very-long-chain 3-ketoacyl-CoA synthase activity	Molecular Function	TRINITY_DN42009_c0_g1, TRINITY_DN44288_c0_g1, TRINITY_DN33267_c0_g3	3	3616	8	19442	0.375	0.173047	ns	0.748638	ns
GO:0031047	gene silencing by RNA	Biological Process	TRINITY_DN34119_c0_g1, TRINITY_DN12516_c0_g2, TRINITY_DN11316_c0_g1, TRINITY_DN14612_c0_g1, TRINITY_DN1_c0_g1, TRINITY_DN24933_c0_g1, TRINITY_DN18276_c0_g1, TRINITY_DN2969_c0_g1	8	3616	30	19442	0.2667	0.180633	ns	0.748638	ns
GO:0045165	cell fate commitment	Biological Process	TRINITY_DN22012_c0_g1, TRINITY_DN8925_c0_g1, TRINITY_DN5389_c0_g1, TRINITY_DN1335_c0_g1, TRINITY_DN3322_c0_g1, TRINITY_DN1303_c0_g1	6	3616	21	19442	0.2857	0.181659	ns	0.748638	ns
GO:0004866	endopeptidase inhibitor activity	Molecular Function	TRINITY_DN42453_c0_g1, TRINITY_DN528_c0_g2, TRINITY_DN7311_c0_g1, TRINITY_DN43083_c0_g1, TRINITY_DN1868_c0_g1, TRINITY_DN2456_c0_g1	6	3616	21	19442	0.2857	0.181659	ns	0.748638	ns
GO:0006953	acute-phase response	Biological Process	TRINITY_DN42453_c0_g1, TRINITY_DN1598_c0_g1, TRINITY_DN4390_c0_g1, TRINITY_DN3775_c0_g1, TRINITY_DN23678_c0_g1, TRINITY_DN3201_c0_g1	6	3616	21	19442	0.2857	0.181659	ns	0.748638	ns
GO:0007009	plasma membrane organization	Biological Process	TRINITY_DN3600_c0_g1, TRINITY_DN5315_c0_g1, TRINITY_DN15636_c0_g2, TRINITY_DN28445_c0_g1, TRINITY_DN1079_c0_g1, TRINITY_DN24977_c0_g1	6	3616	21	19442	0.2857	0.181659	ns	0.748638	ns
GO:0042067	establishment of ommatidial planar polarity	Biological Process	TRINITY_DN7179_c0_g1, TRINITY_DN908_c0_g1, TRINITY_DN7836_c0_g2, TRINITY_DN10226_c0_g1, TRINITY_DN20673_c0_g2, TRINITY_DN2582_c0_g1	6	3616	21	19442	0.2857	0.181659	ns	0.748638	ns
GO:0008194	UDP-glycosyltransferase activity	Molecular Function	TRINITY_DN30862_c0_g1, TRINITY_DN3572_c0_g1, TRINITY_DN37523_c0_g1, TRINITY_DN3880_c0_g2, TRINITY_DN3863_c0_g1, TRINITY_DN5575_c0_g1, TRINITY_DN17950_c0_g1, TRINITY_DN33236_c0_g1, TRINITY_DN2919_c0_g1, TRINITY_DN7229_c0_g1, TRINITY_DN12947_c0_g1	11	3616	44	19442	0.25	0.182024	ns	0.748638	ns
GO:0004523	RNA-DNA hybrid ribonuclease activity	Molecular Function	TRINITY_DN8674_c0_g4, TRINITY_DN52_c1_g1, TRINITY_DN12759_c0_g2, TRINITY_DN30685_c0_g4, TRINITY_DN7127_c0_g1, TRINITY_DN7790_c0_g1, TRINITY_DN4132_c0_g1, TRINITY_DN29815_c0_g1, TRINITY_DN7913_c0_g4, TRINITY_DN4112_c0_g2, TRINITY_DN8975_c0_g1	11	3616	44	19442	0.25	0.182024	ns	0.748638	ns
GO:0008586	imaginal disc-derived wing vein morphogenesis	Biological Process	TRINITY_DN4792_c0_g1, TRINITY_DN13457_c0_g1, TRINITY_DN1054_c1_g1, TRINITY_DN27375_c0_g1, TRINITY_DN5878_c0_g1, TRINITY_DN7836_c0_g2, TRINITY_DN504_c0_g1, TRINITY_DN494_c0_g1, TRINITY_DN6622_c0_g1, TRINITY_DN3322_c0_g1, TRINITY_DN121_c0_g1	11	3616	44	19442	0.25	0.182024	ns	0.748638	ns
GO:0032979	protein insertion into mitochondrial inner membrane from matrix	Biological Process	TRINITY_DN18359_c0_g1	1	3616	1	19442	1	0.185989	ns	0.748638	ns
GO:0005606	laminin-1 complex	Cellular Component	TRINITY_DN11162_c0_g2	1	3616	1	19442	1	0.185989	ns	0.748638	ns
GO:0005608	laminin-3 complex	Cellular Component	TRINITY_DN11162_c0_g2	1	3616	1	19442	1	0.185989	ns	0.748638	ns
GO:0048240	sperm capacitation	Biological Process	TRINITY_DN1204_c0_g1	1	3616	1	19442	1	0.185989	ns	0.748638	ns
GO:0032561	guanyl ribonucleotide binding	Molecular Function	TRINITY_DN3309_c0_g1	1	3616	1	19442	1	0.185989	ns	0.748638	ns
GO:0043515	kinetochore binding	Molecular Function	TRINITY_DN13157_c0_g1	1	3616	1	19442	1	0.185989	ns	0.748638	ns
GO:0018992	germ-line sex determination	Biological Process	TRINITY_DN2509_c0_g1	1	3616	1	19442	1	0.185989	ns	0.748638	ns
GO:0070896	positive regulation of transposon integration	Biological Process	TRINITY_DN2509_c0_g1	1	3616	1	19442	1	0.185989	ns	0.748638	ns
GO:0060266	negative regulation of respiratory burst involved in inflammatory response	Biological Process	TRINITY_DN819_c0_g1	1	3616	1	19442	1	0.185989	ns	0.748638	ns
GO:0034641	cellular nitrogen compound metabolic process	Biological Process	TRINITY_DN18447_c0_g1	1	3616	1	19442	1	0.185989	ns	0.748638	ns
GO:0046296	glycolate catabolic process	Biological Process	TRINITY_DN18447_c0_g1	1	3616	1	19442	1	0.185989	ns	0.748638	ns
GO:0046487	glyoxylate metabolic process	Biological Process	TRINITY_DN18447_c0_g1	1	3616	1	19442	1	0.185989	ns	0.748638	ns
GO:0047969	glyoxylate oxidase activity	Molecular Function	TRINITY_DN18447_c0_g1	1	3616	1	19442	1	0.185989	ns	0.748638	ns
GO:0030294	receptor signaling protein tyrosine kinase inhibitor activity	Molecular Function	TRINITY_DN42453_c0_g1	1	3616	1	19442	1	0.185989	ns	0.748638	ns
GO:2000535	regulation of entry of bacterium into host cell	Biological Process	TRINITY_DN581_c0_g1	1	3616	1	19442	1	0.185989	ns	0.748638	ns
GO:0002268	follicular dendritic cell differentiation	Biological Process	TRINITY_DN119_c0_g1	1	3616	1	19442	1	0.185989	ns	0.748638	ns
GO:0002315	marginal zone B cell differentiation	Biological Process	TRINITY_DN119_c0_g1	1	3616	1	19442	1	0.185989	ns	0.748638	ns
GO:0002455	humoral immune response mediated by circulating immunoglobulin	Biological Process	TRINITY_DN119_c0_g1	1	3616	1	19442	1	0.185989	ns	0.748638	ns
GO:0002467	germinal center formation	Biological Process	TRINITY_DN119_c0_g1	1	3616	1	19442	1	0.185989	ns	0.748638	ns
GO:0032996	Bcl3-Bcl10 complex	Cellular Component	TRINITY_DN119_c0_g1	1	3616	1	19442	1	0.185989	ns	0.748638	ns
GO:0033257	Bcl3/NF-kappaB2 complex	Cellular Component	TRINITY_DN119_c0_g1	1	3616	1	19442	1	0.185989	ns	0.748638	ns
GO:0045064	T-helper 2 cell differentiation	Biological Process	TRINITY_DN119_c0_g1	1	3616	1	19442	1	0.185989	ns	0.748638	ns
GO:0045082	positive regulation of interleukin-10 production	Biological Process	TRINITY_DN119_c0_g1	1	3616	1	19442	1	0.185989	ns	0.748638	ns
GO:0045415	negative regulation of interleukin-8 production	Biological Process	TRINITY_DN119_c0_g1	1	3616	1	19442	1	0.185989	ns	0.748638	ns
GO:0070695	FHF complex	Cellular Component	TRINITY_DN22598_c0_g1	1	3616	1	19442	1	0.185989	ns	0.748638	ns
GO:0009808	lignin metabolic process	Biological Process	TRINITY_DN28593_c0_g1	1	3616	1	19442	1	0.185989	ns	0.748638	ns
GO:0071668	plant-type cell wall assembly	Biological Process	TRINITY_DN28593_c0_g1	1	3616	1	19442	1	0.185989	ns	0.748638	ns
GO:2001006	regulation of cellulose biosynthetic process	Biological Process	TRINITY_DN28593_c0_g1	1	3616	1	19442	1	0.185989	ns	0.748638	ns
GO:0030160	synaptic receptor adaptor activity	Molecular Function	TRINITY_DN1030_c0_g1	1	3616	1	19442	1	0.185989	ns	0.748638	ns
GO:0051705	obsolete multi-organism behavior	Biological Process	TRINITY_DN1030_c0_g1	1	3616	1	19442	1	0.185989	ns	0.748638	ns
GO:2000050	regulation of non-canonical Wnt signaling pathway	Biological Process	TRINITY_DN1030_c0_g1	1	3616	1	19442	1	0.185989	ns	0.748638	ns
GO:0002141	stereocilia ankle link	Cellular Component	TRINITY_DN6731_c0_g1	1	3616	1	19442	1	0.185989	ns	0.748638	ns
GO:0002142	stereocilia ankle link complex	Cellular Component	TRINITY_DN6731_c0_g1	1	3616	1	19442	1	0.185989	ns	0.748638	ns
GO:0046549	retinal cone cell development	Biological Process	TRINITY_DN6731_c0_g1	1	3616	1	19442	1	0.185989	ns	0.748638	ns
GO:0050953	sensory perception of light stimulus	Biological Process	TRINITY_DN6731_c0_g1	1	3616	1	19442	1	0.185989	ns	0.748638	ns
GO:1904970	brush border assembly	Biological Process	TRINITY_DN6731_c0_g1	1	3616	1	19442	1	0.185989	ns	0.748638	ns
GO:0017020	myosin phosphatase regulator activity	Molecular Function	TRINITY_DN5889_c0_g1	1	3616	1	19442	1	0.185989	ns	0.748638	ns
GO:0004610	phosphoacetylglucosamine mutase activity	Molecular Function	TRINITY_DN16401_c0_g1	1	3616	1	19442	1	0.185989	ns	0.748638	ns
GO:2000495	regulation of cell proliferation involved in compound eye morphogenesis	Biological Process	TRINITY_DN10940_c0_g1	1	3616	1	19442	1	0.185989	ns	0.748638	ns
GO:0031109	microtubule polymerization or depolymerization	Biological Process	TRINITY_DN18551_c0_g1	1	3616	1	19442	1	0.185989	ns	0.748638	ns
GO:0060561	apoptotic process involved in morphogenesis	Biological Process	TRINITY_DN18551_c0_g1	1	3616	1	19442	1	0.185989	ns	0.748638	ns
GO:0002044	blood vessel endothelial cell migration involved in intussusceptive angiogenesis	Biological Process	TRINITY_DN841_c0_g1	1	3616	1	19442	1	0.185989	ns	0.748638	ns
GO:1903053	regulation of extracellular matrix organization	Biological Process	TRINITY_DN841_c0_g1	1	3616	1	19442	1	0.185989	ns	0.748638	ns
GO:0032764	negative regulation of mast cell cytokine production	Biological Process	TRINITY_DN41947_c0_g1	1	3616	1	19442	1	0.185989	ns	0.748638	ns
GO:0043305	negative regulation of mast cell degranulation	Biological Process	TRINITY_DN41947_c0_g1	1	3616	1	19442	1	0.185989	ns	0.748638	ns
GO:1904036	negative regulation of epithelial cell apoptotic process	Biological Process	TRINITY_DN41947_c0_g1	1	3616	1	19442	1	0.185989	ns	0.748638	ns
GO:0019799	tubulin N-acetyltransferase activity	Molecular Function	TRINITY_DN603_c0_g1	1	3616	1	19442	1	0.185989	ns	0.748638	ns
GO:0071929	alpha-tubulin acetylation	Biological Process	TRINITY_DN603_c0_g1	1	3616	1	19442	1	0.185989	ns	0.748638	ns
GO:1901741	positive regulation of myoblast fusion	Biological Process	TRINITY_DN4118_c0_g1	1	3616	1	19442	1	0.185989	ns	0.748638	ns
GO:0042170	plastid membrane	Cellular Component	TRINITY_DN16285_c0_g1	1	3616	1	19442	1	0.185989	ns	0.748638	ns
GO:2000303	regulation of ceramide biosynthetic process	Biological Process	TRINITY_DN3608_c0_g1	1	3616	1	19442	1	0.185989	ns	0.748638	ns
GO:0032799	low-density lipoprotein receptor particle metabolic process	Biological Process	TRINITY_DN3578_c0_g1	1	3616	1	19442	1	0.185989	ns	0.748638	ns
GO:0045017	glycerolipid biosynthetic process	Biological Process	TRINITY_DN6935_c0_g1	1	3616	1	19442	1	0.185989	ns	0.748638	ns
GO:0102966	arachidoyl-CoA:1-dodecanol O-acyltransferase activity	Molecular Function	TRINITY_DN6935_c0_g1	1	3616	1	19442	1	0.185989	ns	0.748638	ns
GO:0103095	long-chain-alcohol O-fatty-acyltransferase activity	Molecular Function	TRINITY_DN6935_c0_g1	1	3616	1	19442	1	0.185989	ns	0.748638	ns
GO:0003830	beta-1,4-mannosylglycoprotein 4-beta-N-acetylglucosaminyltransferase activity	Molecular Function	TRINITY_DN594_c0_g1	1	3616	1	19442	1	0.185989	ns	0.748638	ns
GO:0047315	kynurenine-glyoxylate transaminase activity	Molecular Function	TRINITY_DN6247_c0_g1	1	3616	1	19442	1	0.185989	ns	0.748638	ns
GO:0047804	cysteine-S-conjugate beta-lyase activity	Molecular Function	TRINITY_DN6247_c0_g1	1	3616	1	19442	1	0.185989	ns	0.748638	ns
GO:2000757	negative regulation of peptidyl-lysine acetylation	Biological Process	TRINITY_DN8129_c0_g1	1	3616	1	19442	1	0.185989	ns	0.748638	ns
GO:0052642	lysophosphatidic acid phosphatase activity	Molecular Function	TRINITY_DN7492_c0_g1	1	3616	1	19442	1	0.185989	ns	0.748638	ns
GO:1902634	1-phosphatidyl-1D-myo-inositol 4,5-bisphosphate catabolic process	Biological Process	TRINITY_DN5905_c0_g2	1	3616	1	19442	1	0.185989	ns	0.748638	ns
GO:0015872	dopamine transport	Biological Process	TRINITY_DN14601_c0_g1	1	3616	1	19442	1	0.185989	ns	0.748638	ns
GO:0051608	histamine transport	Biological Process	TRINITY_DN14601_c0_g1	1	3616	1	19442	1	0.185989	ns	0.748638	ns
GO:1904340	positive regulation of dopaminergic neuron differentiation	Biological Process	TRINITY_DN14601_c0_g1	1	3616	1	19442	1	0.185989	ns	0.748638	ns
GO:1904647	response to rotenone	Biological Process	TRINITY_DN14601_c0_g1	1	3616	1	19442	1	0.185989	ns	0.748638	ns
GO:0031501	mannosyltransferase complex	Cellular Component	TRINITY_DN29064_c0_g1	1	3616	1	19442	1	0.185989	ns	0.748638	ns
GO:0043998	H2A histone acetyltransferase activity	Molecular Function	TRINITY_DN2595_c0_g1	1	3616	1	19442	1	0.185989	ns	0.748638	ns
GO:2000620	positive regulation of histone H4-K16 acetylation	Biological Process	TRINITY_DN2595_c0_g1	1	3616	1	19442	1	0.185989	ns	0.748638	ns
GO:0016014	dystrobrevin complex	Cellular Component	TRINITY_DN4190_c0_g1	1	3616	1	19442	1	0.185989	ns	0.748638	ns
GO:0042355	L-fucose catabolic process	Biological Process	TRINITY_DN11178_c0_g1	1	3616	1	19442	1	0.185989	ns	0.748638	ns
GO:0000053	argininosuccinate metabolic process	Biological Process	TRINITY_DN4390_c0_g1	1	3616	1	19442	1	0.185989	ns	0.748638	ns
GO:0004055	argininosuccinate synthase activity	Molecular Function	TRINITY_DN4390_c0_g1	1	3616	1	19442	1	0.185989	ns	0.748638	ns
GO:0010046	response to mycotoxin	Biological Process	TRINITY_DN4390_c0_g1	1	3616	1	19442	1	0.185989	ns	0.748638	ns
GO:0070852	cell body fiber	Cellular Component	TRINITY_DN4390_c0_g1	1	3616	1	19442	1	0.185989	ns	0.748638	ns
GO:0071242	cellular response to ammonium ion	Biological Process	TRINITY_DN4390_c0_g1	1	3616	1	19442	1	0.185989	ns	0.748638	ns
GO:0071418	cellular response to amine stimulus	Biological Process	TRINITY_DN4390_c0_g1	1	3616	1	19442	1	0.185989	ns	0.748638	ns
GO:1903038	negative regulation of leukocyte cell-cell adhesion	Biological Process	TRINITY_DN4390_c0_g1	1	3616	1	19442	1	0.185989	ns	0.748638	ns
GO:2000286	receptor internalization involved in canonical Wnt signaling pathway	Biological Process	TRINITY_DN7171_c0_g1	1	3616	1	19442	1	0.185989	ns	0.748638	ns
GO:0004465	lipoprotein lipase activity	Molecular Function	TRINITY_DN4980_c0_g1	1	3616	1	19442	1	0.185989	ns	0.748638	ns
GO:0042136	neurotransmitter biosynthetic process	Biological Process	TRINITY_DN4980_c0_g1	1	3616	1	19442	1	0.185989	ns	0.748638	ns
GO:0071926	endocannabinoid signaling pathway	Biological Process	TRINITY_DN4980_c0_g1	1	3616	1	19442	1	0.185989	ns	0.748638	ns
GO:0098921	retrograde trans-synaptic signaling by endocannabinoid	Biological Process	TRINITY_DN4980_c0_g1	1	3616	1	19442	1	0.185989	ns	0.748638	ns
GO:0055082	cellular chemical homeostasis	Biological Process	TRINITY_DN31412_c0_g1	1	3616	1	19442	1	0.185989	ns	0.748638	ns
GO:0051939	gamma-aminobutyric acid import	Biological Process	TRINITY_DN19242_c0_g1	1	3616	1	19442	1	0.185989	ns	0.748638	ns
GO:0007272	ensheathment of neurons	Biological Process	TRINITY_DN4182_c0_g2	1	3616	1	19442	1	0.185989	ns	0.748638	ns
GO:0008480	sarcosine dehydrogenase activity	Molecular Function	TRINITY_DN5291_c0_g1	1	3616	1	19442	1	0.185989	ns	0.748638	ns
GO:1901053	sarcosine catabolic process	Biological Process	TRINITY_DN5291_c0_g1	1	3616	1	19442	1	0.185989	ns	0.748638	ns
GO:0046373	L-arabinose metabolic process	Biological Process	TRINITY_DN22042_c0_g1	1	3616	1	19442	1	0.185989	ns	0.748638	ns
GO:0051232	meiotic spindle elongation	Biological Process	TRINITY_DN13842_c0_g1	1	3616	1	19442	1	0.185989	ns	0.748638	ns
GO:0008070	maternal determination of dorsal/ventral axis, ovarian follicular epithelium, germ-line encoded	Biological Process	TRINITY_DN499_c0_g1	1	3616	1	19442	1	0.185989	ns	0.748638	ns
GO:0007278	pole cell fate determination	Biological Process	TRINITY_DN2684_c1_g1	1	3616	1	19442	1	0.185989	ns	0.748638	ns
GO:0048261	negative regulation of receptor-mediated endocytosis	Biological Process	TRINITY_DN3600_c0_g1	1	3616	1	19442	1	0.185989	ns	0.748638	ns
GO:0035223	leg disc pattern formation	Biological Process	TRINITY_DN10524_c0_g1	1	3616	1	19442	1	0.185989	ns	0.748638	ns
GO:0042684	cardioblast cell fate commitment	Biological Process	TRINITY_DN10524_c0_g1	1	3616	1	19442	1	0.185989	ns	0.748638	ns
GO:0009234	menaquinone biosynthetic process	Biological Process	TRINITY_DN1669_c0_g1	1	3616	1	19442	1	0.185989	ns	0.748638	ns
GO:0032194	ubiquinone biosynthetic process via 3,4-dihydroxy-5-polyprenylbenzoate	Biological Process	TRINITY_DN1669_c0_g1	1	3616	1	19442	1	0.185989	ns	0.748638	ns
GO:0042371	vitamin K biosynthetic process	Biological Process	TRINITY_DN1669_c0_g1	1	3616	1	19442	1	0.185989	ns	0.748638	ns
GO:0004856	xylulokinase activity	Molecular Function	TRINITY_DN4394_c0_g2	1	3616	1	19442	1	0.185989	ns	0.748638	ns
GO:0004581	dolichyl-phosphate beta-glucosyltransferase activity	Molecular Function	TRINITY_DN5315_c0_g1	1	3616	1	19442	1	0.185989	ns	0.748638	ns
GO:0051267	CP2 mannose-ethanolamine phosphotransferase activity	Molecular Function	TRINITY_DN15489_c0_g1	1	3616	1	19442	1	0.185989	ns	0.748638	ns
GO:0016048	detection of temperature stimulus	Biological Process	TRINITY_DN6987_c0_g1	1	3616	1	19442	1	0.185989	ns	0.748638	ns
GO:0061588	calcium activated phospholipid scrambling	Biological Process	TRINITY_DN6987_c0_g1	1	3616	1	19442	1	0.185989	ns	0.748638	ns
GO:0060632	regulation of microtubule-based movement	Biological Process	TRINITY_DN972_c0_g3	1	3616	1	19442	1	0.185989	ns	0.748638	ns
GO:0060830	ciliary receptor clustering involved in smoothened signaling pathway	Biological Process	TRINITY_DN16129_c0_g1	1	3616	1	19442	1	0.185989	ns	0.748638	ns
GO:0080154	regulation of fertilization	Biological Process	TRINITY_DN36574_c0_g1	1	3616	1	19442	1	0.185989	ns	0.748638	ns
GO:0019976	interleukin-2 binding	Molecular Function	TRINITY_DN19400_c0_g2	1	3616	1	19442	1	0.185989	ns	0.748638	ns
GO:0032831	positive regulation of CD4-positive, CD25-positive, alpha-beta regulatory T cell differentiation	Biological Process	TRINITY_DN19400_c0_g2	1	3616	1	19442	1	0.185989	ns	0.748638	ns
GO:0045621	positive regulation of lymphocyte differentiation	Biological Process	TRINITY_DN19400_c0_g2	1	3616	1	19442	1	0.185989	ns	0.748638	ns
GO:0045145	single-stranded DNA 5'-3' exodeoxyribonuclease activity	Molecular Function	TRINITY_DN3971_c0_g1	1	3616	1	19442	1	0.185989	ns	0.748638	ns
GO:0051908	double-stranded DNA 5'-3' exodeoxyribonuclease activity	Molecular Function	TRINITY_DN3971_c0_g1	1	3616	1	19442	1	0.185989	ns	0.748638	ns
GO:0047395	glycerophosphoinositol glycerophosphodiesterase activity	Molecular Function	TRINITY_DN18543_c0_g2	1	3616	1	19442	1	0.185989	ns	0.748638	ns
GO:0004757	sepiapterin reductase activity	Molecular Function	TRINITY_DN30197_c1_g3	1	3616	1	19442	1	0.185989	ns	0.748638	ns
GO:0036245	cellular response to menadione	Biological Process	TRINITY_DN4114_c0_g1	1	3616	1	19442	1	0.185989	ns	0.748638	ns
GO:0016884	carbon-nitrogen ligase activity, with glutamine as amido-N-donor	Molecular Function	TRINITY_DN1792_c0_g1	1	3616	1	19442	1	0.185989	ns	0.748638	ns
GO:0042791	5S class rRNA transcription by RNA polymerase III	Biological Process	TRINITY_DN36056_c0_g2	1	3616	1	19442	1	0.185989	ns	0.748638	ns
GO:0016262	protein N-acetylglucosaminyltransferase activity	Molecular Function	TRINITY_DN2679_c0_g1	1	3616	1	19442	1	0.185989	ns	0.748638	ns
GO:0097363	protein O-GlcNAc transferase activity	Molecular Function	TRINITY_DN2679_c0_g1	1	3616	1	19442	1	0.185989	ns	0.748638	ns
GO:0097370	protein O-GlcNAcylation via threonine	Biological Process	TRINITY_DN2679_c0_g1	1	3616	1	19442	1	0.185989	ns	0.748638	ns
GO:0035658	Mon1-Ccz1 complex	Cellular Component	TRINITY_DN2903_c1_g1	1	3616	1	19442	1	0.185989	ns	0.748638	ns
GO:0009742	brassinosteroid mediated signaling pathway	Biological Process	TRINITY_DN39005_c0_g1	1	3616	1	19442	1	0.185989	ns	0.748638	ns
GO:0009785	blue light signaling pathway	Biological Process	TRINITY_DN39005_c0_g1	1	3616	1	19442	1	0.185989	ns	0.748638	ns
GO:0045281	succinate dehydrogenase complex	Cellular Component	TRINITY_DN42225_c0_g1	1	3616	1	19442	1	0.185989	ns	0.748638	ns
GO:0035871	protein K11-linked deubiquitination	Biological Process	TRINITY_DN419_c0_g2	1	3616	1	19442	1	0.185989	ns	0.748638	ns
GO:0044313	protein K6-linked deubiquitination	Biological Process	TRINITY_DN419_c0_g2	1	3616	1	19442	1	0.185989	ns	0.748638	ns
GO:0016443	bidentate ribonuclease III activity	Molecular Function	TRINITY_DN29844_c0_g4	1	3616	1	19442	1	0.185989	ns	0.748638	ns
GO:0070883	pre-miRNA binding	Molecular Function	TRINITY_DN29844_c0_g4	1	3616	1	19442	1	0.185989	ns	0.748638	ns
GO:0000725	recombinational repair	Biological Process	TRINITY_DN19017_c0_g1	1	3616	1	19442	1	0.185989	ns	0.748638	ns
GO:0035825	homologous recombination	Biological Process	TRINITY_DN19017_c0_g1	1	3616	1	19442	1	0.185989	ns	0.748638	ns
GO:0070976	TIR domain binding	Molecular Function	TRINITY_DN797_c0_g1	1	3616	1	19442	1	0.185989	ns	0.748638	ns
GO:1902875	regulation of embryonic pattern specification	Biological Process	TRINITY_DN797_c0_g1	1	3616	1	19442	1	0.185989	ns	0.748638	ns
GO:0036063	acroblast	Cellular Component	TRINITY_DN4473_c0_g1	1	3616	1	19442	1	0.185989	ns	0.748638	ns
GO:2000196	positive regulation of female gonad development	Biological Process	TRINITY_DN10800_c0_g1	1	3616	1	19442	1	0.185989	ns	0.748638	ns
GO:0004408	holocytochrome-c synthase activity	Molecular Function	TRINITY_DN4659_c0_g1	1	3616	1	19442	1	0.185989	ns	0.748638	ns
GO:0046987	N-acetyllactosamine beta-1,3-glucuronosyltransferase activity	Molecular Function	TRINITY_DN461_c0_g1	1	3616	1	19442	1	0.185989	ns	0.748638	ns
GO:0046988	asioloorosomucoid beta-1,3-glucuronosyltransferase activity	Molecular Function	TRINITY_DN461_c0_g1	1	3616	1	19442	1	0.185989	ns	0.748638	ns
GO:0046989	galactosyl beta-1,3 N-acetylgalactosamine beta-1,3-glucuronosyltransferase activity	Molecular Function	TRINITY_DN461_c0_g1	1	3616	1	19442	1	0.185989	ns	0.748638	ns
GO:0035459	vesicle cargo loading	Biological Process	TRINITY_DN6383_c0_g1	1	3616	1	19442	1	0.185989	ns	0.748638	ns
GO:0004349	glutamate 5-kinase activity	Molecular Function	TRINITY_DN850_c0_g1	1	3616	1	19442	1	0.185989	ns	0.748638	ns
GO:0004350	glutamate-5-semialdehyde dehydrogenase activity	Molecular Function	TRINITY_DN850_c0_g1	1	3616	1	19442	1	0.185989	ns	0.748638	ns
GO:0017084	delta1-pyrroline-5-carboxylate synthetase activity	Molecular Function	TRINITY_DN850_c0_g1	1	3616	1	19442	1	0.185989	ns	0.748638	ns
GO:0017121	plasma membrane phospholipid scrambling	Biological Process	TRINITY_DN8318_c0_g1	1	3616	1	19442	1	0.185989	ns	0.748638	ns
GO:0000225	N-acetylglucosaminylphosphatidylinositol deacetylase activity	Molecular Function	TRINITY_DN15764_c0_g1	1	3616	1	19442	1	0.185989	ns	0.748638	ns
GO:0030618	obsolete transforming growth factor beta receptor, pathway-specific cytoplasmic mediator activity	Molecular Function	TRINITY_DN13457_c0_g1	1	3616	1	19442	1	0.185989	ns	0.748638	ns
GO:0061353	BMP signaling pathway involved in Malpighian tubule cell chemotaxis	Biological Process	TRINITY_DN13457_c0_g1	1	3616	1	19442	1	0.185989	ns	0.748638	ns
GO:0010523	negative regulation of calcium ion transport into cytosol	Biological Process	TRINITY_DN3528_c0_g1	1	3616	1	19442	1	0.185989	ns	0.748638	ns
GO:0051025	negative regulation of immunoglobulin production	Biological Process	TRINITY_DN3528_c0_g1	1	3616	1	19442	1	0.185989	ns	0.748638	ns
GO:0060698	endoribonuclease inhibitor activity	Molecular Function	TRINITY_DN3528_c0_g1	1	3616	1	19442	1	0.185989	ns	0.748638	ns
GO:0060702	negative regulation of endoribonuclease activity	Biological Process	TRINITY_DN3528_c0_g1	1	3616	1	19442	1	0.185989	ns	0.748638	ns
GO:0070231	T cell apoptotic process	Biological Process	TRINITY_DN26524_c0_g1	1	3616	1	19442	1	0.185989	ns	0.748638	ns
GO:0033260	nuclear DNA replication	Biological Process	TRINITY_DN12223_c0_g1	1	3616	1	19442	1	0.185989	ns	0.748638	ns
GO:0016429	tRNA (adenine-N1-)-methyltransferase activity	Molecular Function	TRINITY_DN22906_c0_g1	1	3616	1	19442	1	0.185989	ns	0.748638	ns
GO:0070594	juvenile hormone response element binding	Molecular Function	TRINITY_DN43962_c0_g1	1	3616	1	19442	1	0.185989	ns	0.748638	ns
GO:0120034	positive regulation of plasma membrane bounded cell projection assembly	Biological Process	TRINITY_DN110_c0_g1	1	3616	1	19442	1	0.185989	ns	0.748638	ns
GO:1903386	negative regulation of homophilic cell adhesion	Biological Process	TRINITY_DN110_c0_g1	1	3616	1	19442	1	0.185989	ns	0.748638	ns
GO:0043783	oxidoreductase activity, acting on metal ions, flavin as acceptor	Molecular Function	TRINITY_DN1805_c0_g1	1	3616	1	19442	1	0.185989	ns	0.748638	ns
GO:1903798	regulation of production of miRNAs involved in gene silencing by miRNA	Biological Process	TRINITY_DN619_c0_g1	1	3616	1	19442	1	0.185989	ns	0.748638	ns
GO:0010034	response to acetate	Biological Process	TRINITY_DN2903_c0_g1	1	3616	1	19442	1	0.185989	ns	0.748638	ns
GO:0010157	response to chlorate	Biological Process	TRINITY_DN2903_c0_g1	1	3616	1	19442	1	0.185989	ns	0.748638	ns
GO:0036082	extracellular phenylacetaldehyde-gated ion channel activity	Molecular Function	TRINITY_DN2903_c0_g1	1	3616	1	19442	1	0.185989	ns	0.748638	ns
GO:0071311	cellular response to acetate	Biological Process	TRINITY_DN2903_c0_g1	1	3616	1	19442	1	0.185989	ns	0.748638	ns
GO:0004528	phosphodiesterase I activity	Molecular Function	TRINITY_DN4257_c0_g1	1	3616	1	19442	1	0.185989	ns	0.748638	ns
GO:0070336	flap-structured DNA binding	Molecular Function	TRINITY_DN4257_c0_g1	1	3616	1	19442	1	0.185989	ns	0.748638	ns
GO:0140036	ubiquitin-dependent protein binding	Molecular Function	TRINITY_DN4257_c0_g1	1	3616	1	19442	1	0.185989	ns	0.748638	ns
GO:0090128	regulation of synapse maturation	Biological Process	TRINITY_DN11918_c0_g1	1	3616	1	19442	1	0.185989	ns	0.748638	ns
GO:1990033	dendritic branch point	Cellular Component	TRINITY_DN11918_c0_g1	1	3616	1	19442	1	0.185989	ns	0.748638	ns
GO:0001517	N-acetylglucosamine 6-O-sulfotransferase activity	Molecular Function	TRINITY_DN19166_c0_g1	1	3616	1	19442	1	0.185989	ns	0.748638	ns
GO:0042175	nuclear outer membrane-endoplasmic reticulum membrane network	Cellular Component	TRINITY_DN9027_c0_g1	1	3616	1	19442	1	0.185989	ns	0.748638	ns
GO:0045218	zonula adherens maintenance	Biological Process	TRINITY_DN5610_c0_g1	1	3616	1	19442	1	0.185989	ns	0.748638	ns
GO:0061336	cell morphogenesis involved in Malpighian tubule morphogenesis	Biological Process	TRINITY_DN5610_c0_g1	1	3616	1	19442	1	0.185989	ns	0.748638	ns
GO:0008446	GDP-mannose 4,6-dehydratase activity	Molecular Function	TRINITY_DN7125_c0_g1	1	3616	1	19442	1	0.185989	ns	0.748638	ns
GO:0034595	phosphatidylinositol phosphate 5-phosphatase activity	Molecular Function	TRINITY_DN8959_c0_g1	1	3616	1	19442	1	0.185989	ns	0.748638	ns
GO:0051310	metaphase plate congression	Biological Process	TRINITY_DN28000_c0_g2	1	3616	1	19442	1	0.185989	ns	0.748638	ns
GO:0042853	L-alanine catabolic process	Biological Process	TRINITY_DN6434_c0_g1	1	3616	1	19442	1	0.185989	ns	0.748638	ns
GO:0047958	glycine:2-oxoglutarate aminotransferase activity	Molecular Function	TRINITY_DN6434_c0_g1	1	3616	1	19442	1	0.185989	ns	0.748638	ns
GO:0071880	adenylate cyclase-activating adrenergic receptor signaling pathway	Biological Process	TRINITY_DN28918_c0_g1	1	3616	1	19442	1	0.185989	ns	0.748638	ns
GO:0010722	regulation of ferrochelatase activity	Biological Process	TRINITY_DN41646_c0_g1	1	3616	1	19442	1	0.185989	ns	0.748638	ns
GO:0019230	proprioception	Biological Process	TRINITY_DN41646_c0_g1	1	3616	1	19442	1	0.185989	ns	0.748638	ns
GO:1904231	positive regulation of succinate dehydrogenase activity	Biological Process	TRINITY_DN41646_c0_g1	1	3616	1	19442	1	0.185989	ns	0.748638	ns
GO:1904234	positive regulation of aconitate hydratase activity	Biological Process	TRINITY_DN41646_c0_g1	1	3616	1	19442	1	0.185989	ns	0.748638	ns
GO:0033028	myeloid cell apoptotic process	Biological Process	TRINITY_DN28374_c0_g1	1	3616	1	19442	1	0.185989	ns	0.748638	ns
GO:0030158	protein xylosyltransferase activity	Molecular Function	TRINITY_DN116_c2_g1	1	3616	1	19442	1	0.185989	ns	0.748638	ns
GO:0006127	glycerophosphate shuttle	Biological Process	TRINITY_DN1331_c0_g1	1	3616	1	19442	1	0.185989	ns	0.748638	ns
GO:0035751	regulation of lysosomal lumen pH	Biological Process	TRINITY_DN101_c4_g1	1	3616	1	19442	1	0.185989	ns	0.748638	ns
GO:0015002	obsolete heme-copper terminal oxidase activity	Molecular Function	TRINITY_DN3468_c0_g1	1	3616	1	19442	1	0.185989	ns	0.748638	ns
GO:0005042	netrin receptor activity	Molecular Function	TRINITY_DN5852_c0_g1	1	3616	1	19442	1	0.185989	ns	0.748638	ns
GO:0031587	positive regulation of inositol 1,4,5-trisphosphate-sensitive calcium-release channel activity	Biological Process	TRINITY_DN13709_c0_g3	1	3616	1	19442	1	0.185989	ns	0.748638	ns
GO:0010745	negative regulation of macrophage derived foam cell differentiation	Biological Process	TRINITY_DN35399_c0_g1	1	3616	1	19442	1	0.185989	ns	0.748638	ns
GO:0032495	response to muramyl dipeptide	Biological Process	TRINITY_DN35399_c0_g1	1	3616	1	19442	1	0.185989	ns	0.748638	ns
GO:0070427	nucleotide-binding oligomerization domain containing 1 signaling pathway	Biological Process	TRINITY_DN35399_c0_g1	1	3616	1	19442	1	0.185989	ns	0.748638	ns
GO:0070431	nucleotide-binding oligomerization domain containing 2 signaling pathway	Biological Process	TRINITY_DN35399_c0_g1	1	3616	1	19442	1	0.185989	ns	0.748638	ns
GO:0043323	positive regulation of natural killer cell degranulation	Biological Process	TRINITY_DN19990_c0_g1	1	3616	1	19442	1	0.185989	ns	0.748638	ns
GO:0044194	cytolytic granule	Cellular Component	TRINITY_DN19990_c0_g1	1	3616	1	19442	1	0.185989	ns	0.748638	ns
GO:0045954	positive regulation of natural killer cell mediated cytotoxicity	Biological Process	TRINITY_DN19990_c0_g1	1	3616	1	19442	1	0.185989	ns	0.748638	ns
GO:0061474	phagolysosome membrane	Cellular Component	TRINITY_DN19990_c0_g1	1	3616	1	19442	1	0.185989	ns	0.748638	ns
GO:1902513	regulation of organelle transport along microtubule	Biological Process	TRINITY_DN19990_c0_g1	1	3616	1	19442	1	0.185989	ns	0.748638	ns
GO:0003990	acetylcholinesterase activity	Molecular Function	TRINITY_DN6917_c0_g1	1	3616	1	19442	1	0.185989	ns	0.748638	ns
GO:0006581	acetylcholine catabolic process	Biological Process	TRINITY_DN6917_c0_g1	1	3616	1	19442	1	0.185989	ns	0.748638	ns
GO:0008196	vitellogenin receptor activity	Molecular Function	TRINITY_DN5228_c0_g1	1	3616	1	19442	1	0.185989	ns	0.748638	ns
GO:0005228	intracellular sodium activated potassium channel activity	Molecular Function	TRINITY_DN22143_c1_g5	1	3616	1	19442	1	0.185989	ns	0.748638	ns
GO:0046525	xylosylprotein 4-beta-galactosyltransferase activity	Molecular Function	TRINITY_DN1822_c1_g1	1	3616	1	19442	1	0.185989	ns	0.748638	ns
GO:0008314	gurken signaling pathway	Biological Process	TRINITY_DN153_c0_g1	1	3616	1	19442	1	0.185989	ns	0.748638	ns
GO:0000215	tRNA 2'-phosphotransferase activity	Molecular Function	TRINITY_DN1361_c0_g1	1	3616	1	19442	1	0.185989	ns	0.748638	ns
GO:0008499	UDP-galactose:beta-N-acetylglucosamine beta-1,3-galactosyltransferase activity	Molecular Function	TRINITY_DN6297_c0_g1	1	3616	1	19442	1	0.185989	ns	0.748638	ns
GO:0004095	carnitine O-palmitoyltransferase activity	Molecular Function	TRINITY_DN4953_c0_g1	1	3616	1	19442	1	0.185989	ns	0.748638	ns
GO:0051224	negative regulation of protein transport	Biological Process	TRINITY_DN42561_c0_g1	1	3616	1	19442	1	0.185989	ns	0.748638	ns
GO:2000642	negative regulation of early endosome to late endosome transport	Biological Process	TRINITY_DN42561_c0_g1	1	3616	1	19442	1	0.185989	ns	0.748638	ns
GO:0002902	regulation of B cell apoptotic process	Biological Process	TRINITY_DN1788_c0_g1	1	3616	1	19442	1	0.185989	ns	0.748638	ns
GO:0016314	phosphatidylinositol-3,4,5-trisphosphate 3-phosphatase activity	Molecular Function	TRINITY_DN1788_c0_g1	1	3616	1	19442	1	0.185989	ns	0.748638	ns
GO:0042711	maternal behavior	Biological Process	TRINITY_DN1788_c0_g1	1	3616	1	19442	1	0.185989	ns	0.748638	ns
GO:0051717	inositol-1,3,4,5-tetrakisphosphate 3-phosphatase activity	Molecular Function	TRINITY_DN1788_c0_g1	1	3616	1	19442	1	0.185989	ns	0.748638	ns
GO:0051800	phosphatidylinositol-3,4-bisphosphate 3-phosphatase activity	Molecular Function	TRINITY_DN1788_c0_g1	1	3616	1	19442	1	0.185989	ns	0.748638	ns
GO:0060024	rhythmic synaptic transmission	Biological Process	TRINITY_DN1788_c0_g1	1	3616	1	19442	1	0.185989	ns	0.748638	ns
GO:0090394	negative regulation of excitatory postsynaptic potential	Biological Process	TRINITY_DN1788_c0_g1	1	3616	1	19442	1	0.185989	ns	0.748638	ns
GO:2000808	negative regulation of synaptic vesicle clustering	Biological Process	TRINITY_DN1788_c0_g1	1	3616	1	19442	1	0.185989	ns	0.748638	ns
GO:0000823	inositol-1,4,5-trisphosphate 6-kinase activity	Molecular Function	TRINITY_DN38500_c0_g1	1	3616	1	19442	1	0.185989	ns	0.748638	ns
GO:0047326	inositol tetrakisphosphate 5-kinase activity	Molecular Function	TRINITY_DN38500_c0_g1	1	3616	1	19442	1	0.185989	ns	0.748638	ns
GO:0032011	ARF protein signal transduction	Biological Process	TRINITY_DN12659_c0_g1	1	3616	1	19442	1	0.185989	ns	0.748638	ns
GO:0035114	imaginal disc-derived appendage morphogenesis	Biological Process	TRINITY_DN13979_c0_g1	1	3616	1	19442	1	0.185989	ns	0.748638	ns
GO:0048264	determination of ventral identity	Biological Process	TRINITY_DN13979_c0_g1	1	3616	1	19442	1	0.185989	ns	0.748638	ns
GO:0000705	achiasmate meiosis I	Biological Process	TRINITY_DN13573_c0_g2	1	3616	1	19442	1	0.185989	ns	0.748638	ns
GO:0070861	regulation of protein exit from endoplasmic reticulum	Biological Process	TRINITY_DN936_c0_g1	1	3616	1	19442	1	0.185989	ns	0.748638	ns
GO:0097036	regulation of plasma membrane sterol distribution	Biological Process	TRINITY_DN299_c0_g1	1	3616	1	19442	1	0.185989	ns	0.748638	ns
GO:0014832	urinary bladder smooth muscle contraction	Biological Process	TRINITY_DN16449_c0_g2	1	3616	1	19442	1	0.185989	ns	0.748638	ns
GO:0050955	thermoception	Biological Process	TRINITY_DN16449_c0_g2	1	3616	1	19442	1	0.185989	ns	0.748638	ns
GO:0097553	calcium ion transmembrane import into cytosol	Biological Process	TRINITY_DN16449_c0_g2	1	3616	1	19442	1	0.185989	ns	0.748638	ns
GO:0098908	regulation of neuronal action potential	Biological Process	TRINITY_DN16449_c0_g2	1	3616	1	19442	1	0.185989	ns	0.748638	ns
GO:1903522	regulation of blood circulation	Biological Process	TRINITY_DN16449_c0_g2	1	3616	1	19442	1	0.185989	ns	0.748638	ns
GO:1903793	positive regulation of anion transport	Biological Process	TRINITY_DN16449_c0_g2	1	3616	1	19442	1	0.185989	ns	0.748638	ns
GO:1904058	positive regulation of sensory perception of pain	Biological Process	TRINITY_DN16449_c0_g2	1	3616	1	19442	1	0.185989	ns	0.748638	ns
GO:1990760	osmolarity-sensing cation channel activity	Molecular Function	TRINITY_DN16449_c0_g2	1	3616	1	19442	1	0.185989	ns	0.748638	ns
GO:0010566	regulation of ketone biosynthetic process	Biological Process	TRINITY_DN3639_c0_g1	1	3616	1	19442	1	0.185989	ns	0.748638	ns
GO:0036046	protein demalonylation	Biological Process	TRINITY_DN3639_c0_g1	1	3616	1	19442	1	0.185989	ns	0.748638	ns
GO:0036047	peptidyl-lysine demalonylation	Biological Process	TRINITY_DN3639_c0_g1	1	3616	1	19442	1	0.185989	ns	0.748638	ns
GO:0036048	protein desuccinylation	Biological Process	TRINITY_DN3639_c0_g1	1	3616	1	19442	1	0.185989	ns	0.748638	ns
GO:0036049	peptidyl-lysine desuccinylation	Biological Process	TRINITY_DN3639_c0_g1	1	3616	1	19442	1	0.185989	ns	0.748638	ns
GO:0036054	protein-malonyllysine demalonylase activity	Molecular Function	TRINITY_DN3639_c0_g1	1	3616	1	19442	1	0.185989	ns	0.748638	ns
GO:0036055	protein-succinyllysine desuccinylase activity	Molecular Function	TRINITY_DN3639_c0_g1	1	3616	1	19442	1	0.185989	ns	0.748638	ns
GO:0061697	protein-glutaryllysine deglutarylase activity	Molecular Function	TRINITY_DN3639_c0_g1	1	3616	1	19442	1	0.185989	ns	0.748638	ns
GO:0061699	peptidyl-lysine deglutarylation	Biological Process	TRINITY_DN3639_c0_g1	1	3616	1	19442	1	0.185989	ns	0.748638	ns
GO:0055060	asymmetric neuroblast division resulting in ganglion mother cell formation	Biological Process	TRINITY_DN1296_c0_g1	1	3616	1	19442	1	0.185989	ns	0.748638	ns
GO:0032994	protein-lipid complex	Cellular Component	TRINITY_DN2898_c0_g1	1	3616	1	19442	1	0.185989	ns	0.748638	ns
GO:1990044	protein localization to lipid droplet	Biological Process	TRINITY_DN2898_c0_g1	1	3616	1	19442	1	0.185989	ns	0.748638	ns
GO:0001960	negative regulation of cytokine-mediated signaling pathway	Biological Process	TRINITY_DN7839_c0_g1	1	3616	1	19442	1	0.185989	ns	0.748638	ns
GO:0002378	immunoglobulin production	Biological Process	TRINITY_DN7839_c0_g1	1	3616	1	19442	1	0.185989	ns	0.748638	ns
GO:0002711	positive regulation of T cell mediated immunity	Biological Process	TRINITY_DN7839_c0_g1	1	3616	1	19442	1	0.185989	ns	0.748638	ns
GO:0002923	regulation of humoral immune response mediated by circulating immunoglobulin	Biological Process	TRINITY_DN7839_c0_g1	1	3616	1	19442	1	0.185989	ns	0.748638	ns
GO:0045059	positive thymic T cell selection	Biological Process	TRINITY_DN7839_c0_g1	1	3616	1	19442	1	0.185989	ns	0.748638	ns
GO:0045577	regulation of B cell differentiation	Biological Process	TRINITY_DN7839_c0_g1	1	3616	1	19442	1	0.185989	ns	0.748638	ns
GO:0045588	positive regulation of gamma-delta T cell differentiation	Biological Process	TRINITY_DN7839_c0_g1	1	3616	1	19442	1	0.185989	ns	0.748638	ns
GO:0048304	positive regulation of isotype switching to IgG isotypes	Biological Process	TRINITY_DN7839_c0_g1	1	3616	1	19442	1	0.185989	ns	0.748638	ns
GO:0048864	stem cell development	Biological Process	TRINITY_DN7839_c0_g1	1	3616	1	19442	1	0.185989	ns	0.748638	ns
GO:0050855	regulation of B cell receptor signaling pathway	Biological Process	TRINITY_DN7839_c0_g1	1	3616	1	19442	1	0.185989	ns	0.748638	ns
GO:0050857	positive regulation of antigen receptor-mediated signaling pathway	Biological Process	TRINITY_DN7839_c0_g1	1	3616	1	19442	1	0.185989	ns	0.748638	ns
GO:2000473	positive regulation of hematopoietic stem cell migration	Biological Process	TRINITY_DN7839_c0_g1	1	3616	1	19442	1	0.185989	ns	0.748638	ns
GO:2001236	regulation of extrinsic apoptotic signaling pathway	Biological Process	TRINITY_DN7839_c0_g1	1	3616	1	19442	1	0.185989	ns	0.748638	ns
GO:0006527	arginine catabolic process	Biological Process	TRINITY_DN165_c0_g1	1	3616	1	19442	1	0.185989	ns	0.748638	ns
GO:0001042	RNA polymerase I core binding	Molecular Function	TRINITY_DN253_c0_g1	1	3616	1	19442	1	0.185989	ns	0.748638	ns
GO:0001181	RNA polymerase I general transcription initiation factor activity	Molecular Function	TRINITY_DN253_c0_g1	1	3616	1	19442	1	0.185989	ns	0.748638	ns
GO:0050843	S-adenosylmethionine catabolic process	Biological Process	TRINITY_DN36993_c0_g1	1	3616	1	19442	1	0.185989	ns	0.748638	ns
GO:1901054	sarcosine biosynthetic process	Biological Process	TRINITY_DN36993_c0_g1	1	3616	1	19442	1	0.185989	ns	0.748638	ns
GO:0045234	protein palmitoleylation	Biological Process	TRINITY_DN10034_c0_g1	1	3616	1	19442	1	0.185989	ns	0.748638	ns
GO:1990698	palmitoleoyltransferase activity	Molecular Function	TRINITY_DN10034_c0_g1	1	3616	1	19442	1	0.185989	ns	0.748638	ns
GO:0048270	methionine adenosyltransferase regulator activity	Molecular Function	TRINITY_DN37334_c1_g1	1	3616	1	19442	1	0.185989	ns	0.748638	ns
GO:0061300	cerebellum vasculature development	Biological Process	TRINITY_DN7074_c0_g1	1	3616	1	19442	1	0.185989	ns	0.748638	ns
GO:0010891	negative regulation of sequestering of triglyceride	Biological Process	TRINITY_DN768_c0_g1	1	3616	1	19442	1	0.185989	ns	0.748638	ns
GO:1990709	presynaptic active zone organization	Biological Process	TRINITY_DN2268_c0_g1	1	3616	1	19442	1	0.185989	ns	0.748638	ns
GO:0021570	rhombomere 4 development	Biological Process	TRINITY_DN12767_c0_g1	1	3616	1	19442	1	0.185989	ns	0.748638	ns
GO:0021571	rhombomere 5 development	Biological Process	TRINITY_DN12767_c0_g1	1	3616	1	19442	1	0.185989	ns	0.748638	ns
GO:0021612	facial nerve structural organization	Biological Process	TRINITY_DN12767_c0_g1	1	3616	1	19442	1	0.185989	ns	0.748638	ns
GO:0021754	facial nucleus development	Biological Process	TRINITY_DN12767_c0_g1	1	3616	1	19442	1	0.185989	ns	0.748638	ns
GO:0090070	positive regulation of ribosome biogenesis	Biological Process	TRINITY_DN4757_c0_g1	1	3616	1	19442	1	0.185989	ns	0.748638	ns
GO:1903940	negative regulation of TORC2 signaling	Biological Process	TRINITY_DN4757_c0_g1	1	3616	1	19442	1	0.185989	ns	0.748638	ns
GO:0009946	proximal/distal axis specification	Biological Process	TRINITY_DN2683_c0_g1	1	3616	1	19442	1	0.185989	ns	0.748638	ns
GO:0042292	URM1 activating enzyme activity	Molecular Function	TRINITY_DN2607_c0_g1	1	3616	1	19442	1	0.185989	ns	0.748638	ns
GO:0016909	MAP kinase activity	Molecular Function	TRINITY_DN18269_c0_g1	1	3616	1	19442	1	0.185989	ns	0.748638	ns
GO:0038001	paracrine signaling	Biological Process	TRINITY_DN18269_c0_g1	1	3616	1	19442	1	0.185989	ns	0.748638	ns
GO:0008056	ocellus development	Biological Process	TRINITY_DN5286_c0_g1	1	3616	1	19442	1	0.185989	ns	0.748638	ns
GO:0060306	regulation of membrane repolarization	Biological Process	TRINITY_DN3984_c0_g1	1	3616	1	19442	1	0.185989	ns	0.748638	ns
GO:1901016	regulation of potassium ion transmembrane transporter activity	Biological Process	TRINITY_DN3984_c0_g1	1	3616	1	19442	1	0.185989	ns	0.748638	ns
GO:1902309	negative regulation of peptidyl-serine dephosphorylation	Biological Process	TRINITY_DN3984_c0_g1	1	3616	1	19442	1	0.185989	ns	0.748638	ns
GO:1900409	positive regulation of cellular response to oxidative stress	Biological Process	TRINITY_DN11341_c0_g1	1	3616	1	19442	1	0.185989	ns	0.748638	ns
GO:0001165	RNA polymerase I cis-regulatory region sequence-specific DNA binding	Molecular Function	TRINITY_DN35397_c0_g1	1	3616	1	19442	1	0.185989	ns	0.748638	ns
GO:0006356	regulation of transcription by RNA polymerase I	Biological Process	TRINITY_DN35397_c0_g1	1	3616	1	19442	1	0.185989	ns	0.748638	ns
GO:1902659	regulation of glucose mediated signaling pathway	Biological Process	TRINITY_DN35397_c0_g1	1	3616	1	19442	1	0.185989	ns	0.748638	ns
GO:0035044	sperm aster formation	Biological Process	TRINITY_DN34033_c0_g1	1	3616	1	19442	1	0.185989	ns	0.748638	ns
GO:0035103	sterol regulatory element binding protein cleavage	Biological Process	TRINITY_DN305_c0_g2	1	3616	1	19442	1	0.185989	ns	0.748638	ns
GO:0051649	establishment of localization in cell	Biological Process	TRINITY_DN4988_c0_g1	1	3616	1	19442	1	0.185989	ns	0.748638	ns
GO:0097155	fasciculation of sensory neuron axon	Biological Process	TRINITY_DN18883_c0_g2	1	3616	1	19442	1	0.185989	ns	0.748638	ns
GO:0009997	negative regulation of cardioblast cell fate specification	Biological Process	TRINITY_DN990_c0_g1	1	3616	1	19442	1	0.185989	ns	0.748638	ns
GO:0032020	ISG15-protein conjugation	Biological Process	TRINITY_DN8895_c0_g1	1	3616	1	19442	1	0.185989	ns	0.748638	ns
GO:0042296	ISG15 transferase activity	Molecular Function	TRINITY_DN8895_c0_g1	1	3616	1	19442	1	0.185989	ns	0.748638	ns
GO:0033608	formyl-CoA transferase activity	Molecular Function	TRINITY_DN6675_c0_g3	1	3616	1	19442	1	0.185989	ns	0.748638	ns
GO:0007197	adenylate cyclase-inhibiting G protein-coupled acetylcholine receptor signaling pathway	Biological Process	TRINITY_DN5795_c0_g1	1	3616	1	19442	1	0.185989	ns	0.748638	ns
GO:0007207	phospholipase C-activating G protein-coupled acetylcholine receptor signaling pathway	Biological Process	TRINITY_DN5795_c0_g1	1	3616	1	19442	1	0.185989	ns	0.748638	ns
GO:0016907	G protein-coupled acetylcholine receptor activity	Molecular Function	TRINITY_DN5795_c0_g1	1	3616	1	19442	1	0.185989	ns	0.748638	ns
GO:0070198	protein localization to chromosome, telomeric region	Biological Process	TRINITY_DN6610_c0_g1	1	3616	1	19442	1	0.185989	ns	0.748638	ns
GO:0008495	protoheme IX farnesyltransferase activity	Molecular Function	TRINITY_DN9780_c0_g1	1	3616	1	19442	1	0.185989	ns	0.748638	ns
GO:0048034	heme O biosynthetic process	Biological Process	TRINITY_DN9780_c0_g1	1	3616	1	19442	1	0.185989	ns	0.748638	ns
GO:0070069	cytochrome complex	Cellular Component	TRINITY_DN9780_c0_g1	1	3616	1	19442	1	0.185989	ns	0.748638	ns
GO:0097310	cap2 mRNA methylation	Biological Process	TRINITY_DN12643_c0_g1	1	3616	1	19442	1	0.185989	ns	0.748638	ns
GO:0002537	nitric oxide production involved in inflammatory response	Biological Process	TRINITY_DN29_c2_g1	1	3616	1	19442	1	0.185989	ns	0.748638	ns
GO:0005289	high-affinity arginine transmembrane transporter activity	Molecular Function	TRINITY_DN29_c2_g1	1	3616	1	19442	1	0.185989	ns	0.748638	ns
GO:0005292	high-affinity lysine transmembrane transporter activity	Molecular Function	TRINITY_DN29_c2_g1	1	3616	1	19442	1	0.185989	ns	0.748638	ns
GO:0097626	low-affinity L-arginine transmembrane transporter activity	Molecular Function	TRINITY_DN29_c2_g1	1	3616	1	19442	1	0.185989	ns	0.748638	ns
GO:0097627	high-affinity L-ornithine transmembrane transporter activity	Molecular Function	TRINITY_DN29_c2_g1	1	3616	1	19442	1	0.185989	ns	0.748638	ns
GO:0097639	L-lysine import across plasma membrane	Biological Process	TRINITY_DN29_c2_g1	1	3616	1	19442	1	0.185989	ns	0.748638	ns
GO:0097640	L-ornithine import across plasma membrane	Biological Process	TRINITY_DN29_c2_g1	1	3616	1	19442	1	0.185989	ns	0.748638	ns
GO:0004137	deoxycytidine kinase activity	Molecular Function	TRINITY_DN4256_c0_g2	1	3616	1	19442	1	0.185989	ns	0.748638	ns
GO:0009262	deoxyribonucleotide metabolic process	Biological Process	TRINITY_DN4256_c0_g2	1	3616	1	19442	1	0.185989	ns	0.748638	ns
GO:0046092	deoxycytidine metabolic process	Biological Process	TRINITY_DN4256_c0_g2	1	3616	1	19442	1	0.185989	ns	0.748638	ns
GO:0052182	obsolete modification by host of symbiont morphology or physiology via secreted substance	Biological Process	TRINITY_DN44741_c0_g1	1	3616	1	19442	1	0.185989	ns	0.748638	ns
GO:0052213	obsolete interaction with symbiont via secreted substance	Biological Process	TRINITY_DN44741_c0_g1	1	3616	1	19442	1	0.185989	ns	0.748638	ns
GO:0071674	mononuclear cell migration	Biological Process	TRINITY_DN44741_c0_g1	1	3616	1	19442	1	0.185989	ns	0.748638	ns
GO:0031432	titin binding	Molecular Function	TRINITY_DN38150_c0_g1	1	3616	1	19442	1	0.185989	ns	0.748638	ns
GO:0031997	N-terminal myristoylation domain binding	Molecular Function	TRINITY_DN38150_c0_g1	1	3616	1	19442	1	0.185989	ns	0.748638	ns
GO:0098749	cerebellar neuron development	Biological Process	TRINITY_DN2771_c0_g1	1	3616	1	19442	1	0.185989	ns	0.748638	ns
GO:2000324	positive regulation of glucocorticoid receptor signaling pathway	Biological Process	TRINITY_DN3476_c0_g1	1	3616	1	19442	1	0.185989	ns	0.748638	ns
GO:0052735	tRNA (cytosine-3-)-methyltransferase activity	Molecular Function	TRINITY_DN1289_c0_g1	1	3616	1	19442	1	0.185989	ns	0.748638	ns
GO:0060161	positive regulation of dopamine receptor signaling pathway	Biological Process	TRINITY_DN22210_c0_g1	1	3616	1	19442	1	0.185989	ns	0.748638	ns
GO:0099073	mitochondrion-derived vesicle	Cellular Component	TRINITY_DN22210_c0_g1	1	3616	1	19442	1	0.185989	ns	0.748638	ns
GO:0099074	mitochondrion to lysosome transport	Biological Process	TRINITY_DN22210_c0_g1	1	3616	1	19442	1	0.185989	ns	0.748638	ns
GO:0099639	neurotransmitter receptor transport, endosome to plasma membrane	Biological Process	TRINITY_DN22210_c0_g1	1	3616	1	19442	1	0.185989	ns	0.748638	ns
GO:1902950	regulation of dendritic spine maintenance	Biological Process	TRINITY_DN22210_c0_g1	1	3616	1	19442	1	0.185989	ns	0.748638	ns
GO:1903828	negative regulation of cellular protein localization	Biological Process	TRINITY_DN22210_c0_g1	1	3616	1	19442	1	0.185989	ns	0.748638	ns
GO:1905166	negative regulation of lysosomal protein catabolic process	Biological Process	TRINITY_DN22210_c0_g1	1	3616	1	19442	1	0.185989	ns	0.748638	ns
GO:0030263	apoptotic chromosome condensation	Biological Process	TRINITY_DN13489_c0_g1	1	3616	1	19442	1	0.185989	ns	0.748638	ns
GO:0045657	positive regulation of monocyte differentiation	Biological Process	TRINITY_DN13489_c0_g1	1	3616	1	19442	1	0.185989	ns	0.748638	ns
GO:0015798	myo-inositol transport	Biological Process	TRINITY_DN13550_c0_g1	1	3616	1	19442	1	0.185989	ns	0.748638	ns
GO:0042133	neurotransmitter metabolic process	Biological Process	TRINITY_DN8389_c0_g1	1	3616	1	19442	1	0.185989	ns	0.748638	ns
GO:0090062	regulation of trehalose metabolic process	Biological Process	TRINITY_DN28386_c0_g1	1	3616	1	19442	1	0.185989	ns	0.748638	ns
GO:0032816	positive regulation of natural killer cell activation	Biological Process	TRINITY_DN2333_c0_g1	1	3616	1	19442	1	0.185989	ns	0.748638	ns
GO:0050942	positive regulation of pigment cell differentiation	Biological Process	TRINITY_DN2333_c0_g1	1	3616	1	19442	1	0.185989	ns	0.748638	ns
GO:0004447	iodide peroxidase activity	Molecular Function	TRINITY_DN2501_c0_g1	1	3616	1	19442	1	0.185989	ns	0.748638	ns
GO:0006590	thyroid hormone generation	Biological Process	TRINITY_DN2501_c0_g1	1	3616	1	19442	1	0.185989	ns	0.748638	ns
GO:0006174	dADP phosphorylation	Biological Process	TRINITY_DN9289_c0_g1	1	3616	1	19442	1	0.185989	ns	0.748638	ns
GO:0006186	dGDP phosphorylation	Biological Process	TRINITY_DN9289_c0_g1	1	3616	1	19442	1	0.185989	ns	0.748638	ns
GO:0006756	AMP phosphorylation	Biological Process	TRINITY_DN9289_c0_g1	1	3616	1	19442	1	0.185989	ns	0.748638	ns
GO:0006757	ATP generation from ADP	Biological Process	TRINITY_DN9289_c0_g1	1	3616	1	19442	1	0.185989	ns	0.748638	ns
GO:0061508	CDP phosphorylation	Biological Process	TRINITY_DN9289_c0_g1	1	3616	1	19442	1	0.185989	ns	0.748638	ns
GO:0061565	dAMP phosphorylation	Biological Process	TRINITY_DN9289_c0_g1	1	3616	1	19442	1	0.185989	ns	0.748638	ns
GO:0061566	CMP phosphorylation	Biological Process	TRINITY_DN9289_c0_g1	1	3616	1	19442	1	0.185989	ns	0.748638	ns
GO:0061567	dCMP phosphorylation	Biological Process	TRINITY_DN9289_c0_g1	1	3616	1	19442	1	0.185989	ns	0.748638	ns
GO:0061568	GDP phosphorylation	Biological Process	TRINITY_DN9289_c0_g1	1	3616	1	19442	1	0.185989	ns	0.748638	ns
GO:0061569	UDP phosphorylation	Biological Process	TRINITY_DN9289_c0_g1	1	3616	1	19442	1	0.185989	ns	0.748638	ns
GO:0061570	dCDP phosphorylation	Biological Process	TRINITY_DN9289_c0_g1	1	3616	1	19442	1	0.185989	ns	0.748638	ns
GO:0061571	TDP phosphorylation	Biological Process	TRINITY_DN9289_c0_g1	1	3616	1	19442	1	0.185989	ns	0.748638	ns
GO:0007594	puparial adhesion	Biological Process	TRINITY_DN3833_c0_g1	1	3616	1	19442	1	0.185989	ns	0.748638	ns
GO:0070404	NADH binding	Molecular Function	TRINITY_DN13464_c0_g2	1	3616	1	19442	1	0.185989	ns	0.748638	ns
GO:0060876	semicircular canal formation	Biological Process	TRINITY_DN1272_c0_g1	1	3616	1	19442	1	0.185989	ns	0.748638	ns
GO:0001172	transcription, RNA-templated	Biological Process	TRINITY_DN22348_c0_g1	1	3616	1	19442	1	0.185989	ns	0.748638	ns
GO:0003968	RNA-directed 5'-3' RNA polymerase activity	Molecular Function	TRINITY_DN22348_c0_g1	1	3616	1	19442	1	0.185989	ns	0.748638	ns
GO:0046669	regulation of compound eye retinal cell programmed cell death	Biological Process	TRINITY_DN8277_c0_g1	1	3616	1	19442	1	0.185989	ns	0.748638	ns
GO:0005225	volume-sensitive anion channel activity	Molecular Function	TRINITY_DN12409_c0_g1	1	3616	1	19442	1	0.185989	ns	0.748638	ns
GO:0034702	ion channel complex	Cellular Component	TRINITY_DN12409_c0_g1	1	3616	1	19442	1	0.185989	ns	0.748638	ns
GO:0060218	hematopoietic stem cell differentiation	Biological Process	TRINITY_DN12409_c0_g1	1	3616	1	19442	1	0.185989	ns	0.748638	ns
GO:0070086	ubiquitin-dependent endocytosis	Biological Process	TRINITY_DN12409_c0_g1	1	3616	1	19442	1	0.185989	ns	0.748638	ns
GO:1904417	positive regulation of xenophagy	Biological Process	TRINITY_DN12409_c0_g1	1	3616	1	19442	1	0.185989	ns	0.748638	ns
GO:0035233	germ cell repulsion	Biological Process	TRINITY_DN6013_c0_g1	1	3616	1	19442	1	0.185989	ns	0.748638	ns
GO:0042714	dosage compensation complex assembly	Biological Process	TRINITY_DN312_c0_g1	1	3616	1	19442	1	0.185989	ns	0.748638	ns
GO:0005221	intracellular cyclic nucleotide activated cation channel activity	Molecular Function	TRINITY_DN4004_c0_g1	1	3616	1	19442	1	0.185989	ns	0.748638	ns
GO:0017071	intracellular cyclic nucleotide activated cation channel complex	Cellular Component	TRINITY_DN4004_c0_g1	1	3616	1	19442	1	0.185989	ns	0.748638	ns
GO:0019935	cyclic-nucleotide-mediated signaling	Biological Process	TRINITY_DN4004_c0_g1	1	3616	1	19442	1	0.185989	ns	0.748638	ns
GO:0004419	hydroxymethylglutaryl-CoA lyase activity	Molecular Function	TRINITY_DN2826_c0_g1	1	3616	1	19442	1	0.185989	ns	0.748638	ns
GO:0106030	neuron projection fasciculation	Biological Process	TRINITY_DN22924_c0_g1	1	3616	1	19442	1	0.185989	ns	0.748638	ns
GO:0016763	pentosyltransferase activity	Molecular Function	TRINITY_DN39023_c0_g2	1	3616	1	19442	1	0.185989	ns	0.748638	ns
GO:0042685	cardioblast cell fate specification	Biological Process	TRINITY_DN2927_c1_g1	1	3616	1	19442	1	0.185989	ns	0.748638	ns
GO:0004998	transferrin receptor activity	Molecular Function	TRINITY_DN933_c0_g1	1	3616	1	19442	1	0.185989	ns	0.748638	ns
GO:0045830	positive regulation of isotype switching	Biological Process	TRINITY_DN933_c0_g1	1	3616	1	19442	1	0.185989	ns	0.748638	ns
GO:0070903	mitochondrial tRNA thio-modification	Biological Process	TRINITY_DN2756_c0_g1	1	3616	1	19442	1	0.185989	ns	0.748638	ns
GO:0140024	plus-end-directed endosome transport along mitotic spindle midzone microtubule	Biological Process	TRINITY_DN1098_c0_g1	1	3616	1	19442	1	0.185989	ns	0.748638	ns
GO:0008521	acetyl-CoA transmembrane transporter activity	Molecular Function	TRINITY_DN12662_c0_g2	1	3616	1	19442	1	0.185989	ns	0.748638	ns
GO:0034616	response to laminar fluid shear stress	Biological Process	TRINITY_DN4023_c1_g1	1	3616	1	19442	1	0.185989	ns	0.748638	ns
GO:0035491	positive regulation of leukotriene production involved in inflammatory response	Biological Process	TRINITY_DN4023_c1_g1	1	3616	1	19442	1	0.185989	ns	0.748638	ns
GO:0051549	positive regulation of keratinocyte migration	Biological Process	TRINITY_DN4023_c1_g1	1	3616	1	19442	1	0.185989	ns	0.748638	ns
GO:0061044	negative regulation of vascular wound healing	Biological Process	TRINITY_DN4023_c1_g1	1	3616	1	19442	1	0.185989	ns	0.748638	ns
GO:0070849	response to epidermal growth factor	Biological Process	TRINITY_DN4023_c1_g1	1	3616	1	19442	1	0.185989	ns	0.748638	ns
GO:0071316	cellular response to nicotine	Biological Process	TRINITY_DN4023_c1_g1	1	3616	1	19442	1	0.185989	ns	0.748638	ns
GO:0071409	cellular response to cycloheximide	Biological Process	TRINITY_DN4023_c1_g1	1	3616	1	19442	1	0.185989	ns	0.748638	ns
GO:0097187	dentinogenesis	Biological Process	TRINITY_DN4023_c1_g1	1	3616	1	19442	1	0.185989	ns	0.748638	ns
GO:1901331	positive regulation of odontoblast differentiation	Biological Process	TRINITY_DN4023_c1_g1	1	3616	1	19442	1	0.185989	ns	0.748638	ns
GO:1904639	cellular response to resveratrol	Biological Process	TRINITY_DN4023_c1_g1	1	3616	1	19442	1	0.185989	ns	0.748638	ns
GO:0019372	lipoxygenase pathway	Biological Process	TRINITY_DN3896_c0_g1	1	3616	1	19442	1	0.185989	ns	0.748638	ns
GO:0006668	sphinganine-1-phosphate metabolic process	Biological Process	TRINITY_DN360_c0_g1	1	3616	1	19442	1	0.185989	ns	0.748638	ns
GO:0006670	sphingosine metabolic process	Biological Process	TRINITY_DN360_c0_g1	1	3616	1	19442	1	0.185989	ns	0.748638	ns
GO:0042392	sphingosine-1-phosphate phosphatase activity	Molecular Function	TRINITY_DN360_c0_g1	1	3616	1	19442	1	0.185989	ns	0.748638	ns
GO:0046592	polyamine oxidase activity	Molecular Function	TRINITY_DN8811_c0_g1	1	3616	1	19442	1	0.185989	ns	0.748638	ns
GO:0045805	positive regulation of eclosion	Biological Process	TRINITY_DN12063_c0_g1	1	3616	1	19442	1	0.185989	ns	0.748638	ns
GO:0071021	U2-type post-spliceosomal complex	Cellular Component	TRINITY_DN12847_c0_g1	1	3616	1	19442	1	0.185989	ns	0.748638	ns
GO:0071048	nuclear retention of unspliced pre-mRNA at the site of transcription	Biological Process	TRINITY_DN12847_c0_g1	1	3616	1	19442	1	0.185989	ns	0.748638	ns
GO:0044375	regulation of peroxisome size	Biological Process	TRINITY_DN2737_c0_g1	1	3616	1	19442	1	0.185989	ns	0.748638	ns
GO:0004157	dihydropyrimidinase activity	Molecular Function	TRINITY_DN1523_c0_g1	1	3616	1	19442	1	0.185989	ns	0.748638	ns
GO:0035608	protein deglutamylation	Biological Process	TRINITY_DN341_c0_g1	1	3616	1	19442	1	0.185989	ns	0.748638	ns
GO:0035611	protein branching point deglutamylation	Biological Process	TRINITY_DN341_c0_g1	1	3616	1	19442	1	0.185989	ns	0.748638	ns
GO:0032542	sulfiredoxin activity	Molecular Function	TRINITY_DN767_c0_g1	1	3616	1	19442	1	0.185989	ns	0.748638	ns
GO:0016005	phospholipase A2 activator activity	Molecular Function	TRINITY_DN3518_c0_g1	1	3616	1	19442	1	0.185989	ns	0.748638	ns
GO:0030366	molybdopterin synthase activity	Molecular Function	TRINITY_DN4293_c0_g1	1	3616	1	19442	1	0.185989	ns	0.748638	ns
GO:0030834	regulation of actin filament depolymerization	Biological Process	TRINITY_DN18272_c0_g2	1	3616	1	19442	1	0.185989	ns	0.748638	ns
GO:0033500	carbohydrate homeostasis	Biological Process	TRINITY_DN5337_c0_g1	1	3616	1	19442	1	0.185989	ns	0.748638	ns
GO:0005150	interleukin-1, type I receptor binding	Molecular Function	TRINITY_DN14263_c0_g1	1	3616	1	19442	1	0.185989	ns	0.748638	ns
GO:0035325	Toll-like receptor binding	Molecular Function	TRINITY_DN14263_c0_g1	1	3616	1	19442	1	0.185989	ns	0.748638	ns
GO:0004501	ecdysone 20-monooxygenase activity	Molecular Function	TRINITY_DN3013_c0_g1	1	3616	1	19442	1	0.185989	ns	0.748638	ns
GO:0008111	alpha-methylacyl-CoA racemase activity	Molecular Function	TRINITY_DN1967_c1_g1	1	3616	1	19442	1	0.185989	ns	0.748638	ns
GO:0008444	CDP-diacylglycerol-glycerol-3-phosphate 3-phosphatidyltransferase activity	Molecular Function	TRINITY_DN11794_c0_g1	1	3616	1	19442	1	0.185989	ns	0.748638	ns
GO:0017169	CDP-alcohol phosphatidyltransferase activity	Molecular Function	TRINITY_DN11794_c0_g1	1	3616	1	19442	1	0.185989	ns	0.748638	ns
GO:0070184	mitochondrial tyrosyl-tRNA aminoacylation	Biological Process	TRINITY_DN18391_c0_g1	1	3616	1	19442	1	0.185989	ns	0.748638	ns
GO:0071561	nucleus-vacuole junction	Cellular Component	TRINITY_DN3163_c0_g1	1	3616	1	19442	1	0.185989	ns	0.748638	ns
GO:0043492	ATPase-coupled transmembrane transporter activity	Molecular Function	TRINITY_DN2580_c0_g1	1	3616	1	19442	1	0.185989	ns	0.748638	ns
GO:0019050	suppression by virus of host apoptotic process	Biological Process	TRINITY_DN1263_c0_g1	1	3616	1	19442	1	0.185989	ns	0.748638	ns
GO:0039714	cytoplasmic viral factory	Cellular Component	TRINITY_DN1263_c0_g1	1	3616	1	19442	1	0.185989	ns	0.748638	ns
GO:0005712	chiasma	Cellular Component	TRINITY_DN4175_c0_g1	1	3616	1	19442	1	0.185989	ns	0.748638	ns
GO:0032407	MutSalpha complex binding	Molecular Function	TRINITY_DN4175_c0_g1	1	3616	1	19442	1	0.185989	ns	0.748638	ns
GO:0043060	meiotic metaphase I plate congression	Biological Process	TRINITY_DN4175_c0_g1	1	3616	1	19442	1	0.185989	ns	0.748638	ns
GO:0004657	proline dehydrogenase activity	Molecular Function	TRINITY_DN992_c0_g1	1	3616	1	19442	1	0.185989	ns	0.748638	ns
GO:0006562	proline catabolic process	Biological Process	TRINITY_DN992_c0_g1	1	3616	1	19442	1	0.185989	ns	0.748638	ns
GO:0070025	carbon monoxide binding	Molecular Function	TRINITY_DN5285_c0_g1	1	3616	1	19442	1	0.185989	ns	0.748638	ns
GO:0070026	nitric oxide binding	Molecular Function	TRINITY_DN5285_c0_g1	1	3616	1	19442	1	0.185989	ns	0.748638	ns
GO:1903432	regulation of TORC1 signaling	Biological Process	TRINITY_DN693_c0_g1	1	3616	1	19442	1	0.185989	ns	0.748638	ns
GO:0045873	negative regulation of sevenless signaling pathway	Biological Process	TRINITY_DN559_c0_g1	1	3616	1	19442	1	0.185989	ns	0.748638	ns
GO:0004633	phosphopantothenoylcysteine decarboxylase activity	Molecular Function	TRINITY_DN1551_c0_g2	1	3616	1	19442	1	0.185989	ns	0.748638	ns
GO:0010635	regulation of mitochondrial fusion	Biological Process	TRINITY_DN90_c1_g1	1	3616	1	19442	1	0.185989	ns	0.748638	ns
GO:0008158	hedgehog receptor activity	Molecular Function	TRINITY_DN44114_c0_g1	1	3616	1	19442	1	0.185989	ns	0.748638	ns
GO:0042683	negative regulation of compound eye cone cell fate specification	Biological Process	TRINITY_DN5878_c0_g1	1	3616	1	19442	1	0.185989	ns	0.748638	ns
GO:1903984	positive regulation of TRAIL-activated apoptotic signaling pathway	Biological Process	TRINITY_DN2300_c0_g1	1	3616	1	19442	1	0.185989	ns	0.748638	ns
GO:1904684	negative regulation of metalloendopeptidase activity	Biological Process	TRINITY_DN2300_c0_g1	1	3616	1	19442	1	0.185989	ns	0.748638	ns
GO:0000019	regulation of mitotic recombination	Biological Process	TRINITY_DN32637_c0_g1	1	3616	1	19442	1	0.185989	ns	0.748638	ns
GO:0010819	regulation of T cell chemotaxis	Biological Process	TRINITY_DN15219_c0_g1	1	3616	1	19442	1	0.185989	ns	0.748638	ns
GO:0032732	positive regulation of interleukin-1 production	Biological Process	TRINITY_DN15219_c0_g1	1	3616	1	19442	1	0.185989	ns	0.748638	ns
GO:0032815	negative regulation of natural killer cell activation	Biological Process	TRINITY_DN15219_c0_g1	1	3616	1	19442	1	0.185989	ns	0.748638	ns
GO:0032823	regulation of natural killer cell differentiation	Biological Process	TRINITY_DN15219_c0_g1	1	3616	1	19442	1	0.185989	ns	0.748638	ns
GO:0034138	toll-like receptor 3 signaling pathway	Biological Process	TRINITY_DN15219_c0_g1	1	3616	1	19442	1	0.185989	ns	0.748638	ns
GO:0043322	negative regulation of natural killer cell degranulation	Biological Process	TRINITY_DN15219_c0_g1	1	3616	1	19442	1	0.185989	ns	0.748638	ns
GO:0045591	positive regulation of regulatory T cell differentiation	Biological Process	TRINITY_DN15219_c0_g1	1	3616	1	19442	1	0.185989	ns	0.748638	ns
GO:1902714	negative regulation of interferon-gamma production	Biological Process	TRINITY_DN15219_c0_g1	1	3616	1	19442	1	0.185989	ns	0.748638	ns
GO:2000316	regulation of T-helper 17 type immune response	Biological Process	TRINITY_DN15219_c0_g1	1	3616	1	19442	1	0.185989	ns	0.748638	ns
GO:2001181	positive regulation of interleukin-10 production	Biological Process	TRINITY_DN15219_c0_g1	1	3616	1	19442	1	0.185989	ns	0.748638	ns
GO:0098577	inactive sex chromosome	Cellular Component	TRINITY_DN8865_c0_g1	1	3616	1	19442	1	0.185989	ns	0.748638	ns
GO:0099122	RNA polymerase II C-terminal domain binding	Molecular Function	TRINITY_DN8865_c0_g1	1	3616	1	19442	1	0.185989	ns	0.748638	ns
GO:1902425	positive regulation of attachment of mitotic spindle microtubules to kinetochore	Biological Process	TRINITY_DN8865_c0_g1	1	3616	1	19442	1	0.185989	ns	0.748638	ns
GO:1902889	protein localization to spindle microtubule	Biological Process	TRINITY_DN8865_c0_g1	1	3616	1	19442	1	0.185989	ns	0.748638	ns
GO:1990280	RNA localization to chromatin	Biological Process	TRINITY_DN8865_c0_g1	1	3616	1	19442	1	0.185989	ns	0.748638	ns
GO:0061511	centriole elongation	Biological Process	TRINITY_DN20404_c0_g1	1	3616	1	19442	1	0.185989	ns	0.748638	ns
GO:1903087	mitotic spindle pole body duplication	Biological Process	TRINITY_DN20404_c0_g1	1	3616	1	19442	1	0.185989	ns	0.748638	ns
GO:0017060	3-galactosyl-N-acetylglucosaminide 4-alpha-L-fucosyltransferase activity	Molecular Function	TRINITY_DN24688_c0_g1	1	3616	1	19442	1	0.185989	ns	0.748638	ns
GO:0050115	myosin-light-chain-phosphatase activity	Molecular Function	TRINITY_DN7760_c0_g1	1	3616	1	19442	1	0.185989	ns	0.748638	ns
GO:0035236	proctolin receptor activity	Molecular Function	TRINITY_DN8344_c0_g1	1	3616	1	19442	1	0.185989	ns	0.748638	ns
GO:0000162	tryptophan biosynthetic process	Biological Process	TRINITY_DN19508_c0_g1	1	3616	1	19442	1	0.185989	ns	0.748638	ns
GO:0004834	tryptophan synthase activity	Molecular Function	TRINITY_DN19508_c0_g1	1	3616	1	19442	1	0.185989	ns	0.748638	ns
GO:0009630	gravitropism	Biological Process	TRINITY_DN19508_c0_g1	1	3616	1	19442	1	0.185989	ns	0.748638	ns
GO:0009851	auxin biosynthetic process	Biological Process	TRINITY_DN19508_c0_g1	1	3616	1	19442	1	0.185989	ns	0.748638	ns
GO:0033984	indole-3-glycerol-phosphate lyase activity	Molecular Function	TRINITY_DN19508_c0_g1	1	3616	1	19442	1	0.185989	ns	0.748638	ns
GO:2000233	negative regulation of rRNA processing	Biological Process	TRINITY_DN16264_c0_g1	1	3616	1	19442	1	0.185989	ns	0.748638	ns
GO:0005880	nuclear microtubule	Cellular Component	TRINITY_DN2231_c0_g1	1	3616	1	19442	1	0.185989	ns	0.748638	ns
GO:0071846	actin filament debranching	Biological Process	TRINITY_DN153_c0_g2	1	3616	1	19442	1	0.185989	ns	0.748638	ns
GO:0035175	histone kinase activity (H3-S10 specific)	Molecular Function	TRINITY_DN2298_c0_g1	1	3616	1	19442	1	0.185989	ns	0.748638	ns
GO:0008254	3'-nucleotidase activity	Molecular Function	TRINITY_DN5119_c0_g1	1	3616	1	19442	1	0.185989	ns	0.748638	ns
GO:0097020	COPII receptor activity	Molecular Function	TRINITY_DN6371_c0_g1	1	3616	1	19442	1	0.185989	ns	0.748638	ns
GO:0007634	optokinetic behavior	Biological Process	TRINITY_DN39843_c0_g1	1	3616	1	19442	1	0.185989	ns	0.748638	ns
GO:0035231	cytoneme assembly	Biological Process	TRINITY_DN7925_c0_g1	1	3616	1	19442	1	0.185989	ns	0.748638	ns
GO:0046000	positive regulation of ecdysteroid secretion	Biological Process	TRINITY_DN5748_c0_g1	1	3616	1	19442	1	0.185989	ns	0.748638	ns
GO:0003726	double-stranded RNA adenosine deaminase activity	Molecular Function	TRINITY_DN107_c0_g1	1	3616	1	19442	1	0.185989	ns	0.748638	ns
GO:0016556	mRNA modification	Biological Process	TRINITY_DN107_c0_g1	1	3616	1	19442	1	0.185989	ns	0.748638	ns
GO:1903169	regulation of calcium ion transmembrane transport	Biological Process	TRINITY_DN12150_c0_g1	1	3616	1	19442	1	0.185989	ns	0.748638	ns
GO:1903281	positive regulation of calcium:sodium antiporter activity	Biological Process	TRINITY_DN12150_c0_g1	1	3616	1	19442	1	0.185989	ns	0.748638	ns
GO:0070725	Yb body	Cellular Component	TRINITY_DN6468_c0_g1	1	3616	1	19442	1	0.185989	ns	0.748638	ns
GO:1900038	negative regulation of cellular response to hypoxia	Biological Process	TRINITY_DN2273_c0_g1	1	3616	1	19442	1	0.185989	ns	0.748638	ns
GO:0007054	spindle assembly involved in male meiosis I	Biological Process	TRINITY_DN36562_c0_g1	1	3616	1	19442	1	0.185989	ns	0.748638	ns
GO:0070453	regulation of heme biosynthetic process	Biological Process	TRINITY_DN7026_c0_g1	1	3616	1	19442	1	0.185989	ns	0.748638	ns
GO:0008263	pyrimidine-specific mismatch base pair DNA N-glycosylase activity	Molecular Function	TRINITY_DN2482_c0_g2	1	3616	1	19442	1	0.185989	ns	0.748638	ns
GO:0035079	polytene chromosome puffing	Biological Process	TRINITY_DN34626_c0_g1	1	3616	1	19442	1	0.185989	ns	0.748638	ns
GO:0046899	nucleoside triphosphate adenylate kinase activity	Molecular Function	TRINITY_DN13173_c0_g1	1	3616	1	19442	1	0.185989	ns	0.748638	ns
GO:0071247	cellular response to chromate	Biological Process	TRINITY_DN6291_c0_g1	1	3616	1	19442	1	0.185989	ns	0.748638	ns
GO:0004112	cyclic-nucleotide phosphodiesterase activity	Molecular Function	TRINITY_DN4388_c1_g1	1	3616	1	19442	1	0.185989	ns	0.748638	ns
GO:0004118	cGMP-stimulated cyclic-nucleotide phosphodiesterase activity	Molecular Function	TRINITY_DN4388_c1_g1	1	3616	1	19442	1	0.185989	ns	0.748638	ns
GO:0036006	cellular response to macrophage colony-stimulating factor stimulus	Biological Process	TRINITY_DN4388_c1_g1	1	3616	1	19442	1	0.185989	ns	0.748638	ns
GO:0070870	obsolete heterochromatin maintenance	Biological Process	TRINITY_DN608_c0_g1	1	3616	1	19442	1	0.185989	ns	0.748638	ns
GO:2000433	positive regulation of cytokinesis, actomyosin contractile ring assembly	Biological Process	TRINITY_DN608_c0_g1	1	3616	1	19442	1	0.185989	ns	0.748638	ns
GO:0000001	mitochondrion inheritance	Biological Process	TRINITY_DN452_c0_g1	1	3616	1	19442	1	0.185989	ns	0.748638	ns
GO:0036501	UFD1-NPL4 complex	Cellular Component	TRINITY_DN10252_c0_g1	1	3616	1	19442	1	0.185989	ns	0.748638	ns
GO:0050793	regulation of developmental process	Biological Process	TRINITY_DN3682_c0_g1	1	3616	1	19442	1	0.185989	ns	0.748638	ns
GO:0000234	phosphoethanolamine N-methyltransferase activity	Molecular Function	TRINITY_DN8059_c0_g1	1	3616	1	19442	1	0.185989	ns	0.748638	ns
GO:0070832	phosphatidylcholine biosynthesis from phosphoryl-ethanolamine via N-dimethylethanolamine phosphate and CDP-choline	Biological Process	TRINITY_DN8059_c0_g1	1	3616	1	19442	1	0.185989	ns	0.748638	ns
GO:0003721	telomerase RNA reverse transcriptase activity	Molecular Function	TRINITY_DN38344_c0_g1	1	3616	1	19442	1	0.185989	ns	0.748638	ns
GO:0006940	regulation of smooth muscle contraction	Biological Process	TRINITY_DN9757_c0_g1	1	3616	1	19442	1	0.185989	ns	0.748638	ns
GO:0036323	vascular endothelial growth factor receptor-1 signaling pathway	Biological Process	TRINITY_DN9757_c0_g1	1	3616	1	19442	1	0.185989	ns	0.748638	ns
GO:0036326	vascular endothelial growth factor-activated receptor activity	Molecular Function	TRINITY_DN9757_c0_g1	1	3616	1	19442	1	0.185989	ns	0.748638	ns
GO:0036327	vascular endothelial growth factor-activated receptor activity	Molecular Function	TRINITY_DN9757_c0_g1	1	3616	1	19442	1	0.185989	ns	0.748638	ns
GO:0036332	placental growth factor-activated receptor activity	Molecular Function	TRINITY_DN9757_c0_g1	1	3616	1	19442	1	0.185989	ns	0.748638	ns
GO:0050254	rhodopsin kinase activity	Molecular Function	TRINITY_DN15509_c1_g1	1	3616	1	19442	1	0.185989	ns	0.748638	ns
GO:0045315	positive regulation of compound eye photoreceptor development	Biological Process	TRINITY_DN5565_c0_g1	1	3616	1	19442	1	0.185989	ns	0.748638	ns
GO:2000047	regulation of cell-cell adhesion mediated by cadherin	Biological Process	TRINITY_DN5565_c0_g1	1	3616	1	19442	1	0.185989	ns	0.748638	ns
GO:0051237	maintenance of RNA location	Biological Process	TRINITY_DN15500_c0_g1	1	3616	1	19442	1	0.185989	ns	0.748638	ns
GO:0098958	retrograde axonal transport of mitochondrion	Biological Process	TRINITY_DN15500_c0_g1	1	3616	1	19442	1	0.185989	ns	0.748638	ns
GO:0015039	NADPH-adrenodoxin reductase activity	Molecular Function	TRINITY_DN3371_c0_g1	1	3616	1	19442	1	0.185989	ns	0.748638	ns
GO:0043505	CENP-A containing nucleosome	Cellular Component	TRINITY_DN1118_c0_g1	1	3616	1	19442	1	0.185989	ns	0.748638	ns
GO:0000309	nicotinamide-nucleotide adenylyltransferase activity	Molecular Function	TRINITY_DN16266_c0_g2	1	3616	1	19442	1	0.185989	ns	0.748638	ns
GO:0004515	nicotinate-nucleotide adenylyltransferase activity	Molecular Function	TRINITY_DN16266_c0_g2	1	3616	1	19442	1	0.185989	ns	0.748638	ns
GO:0034628	'de novo' NAD biosynthetic process from aspartate	Biological Process	TRINITY_DN16266_c0_g2	1	3616	1	19442	1	0.185989	ns	0.748638	ns
GO:0035163	embryonic hemocyte differentiation	Biological Process	TRINITY_DN5389_c0_g1	1	3616	1	19442	1	0.185989	ns	0.748638	ns
GO:0035168	larval lymph gland hemocyte differentiation	Biological Process	TRINITY_DN5389_c0_g1	1	3616	1	19442	1	0.185989	ns	0.748638	ns
GO:0035211	spermathecum morphogenesis	Biological Process	TRINITY_DN5389_c0_g1	1	3616	1	19442	1	0.185989	ns	0.748638	ns
GO:0035314	scab formation	Biological Process	TRINITY_DN5389_c0_g1	1	3616	1	19442	1	0.185989	ns	0.748638	ns
GO:0009436	glyoxylate catabolic process	Biological Process	TRINITY_DN10979_c0_g2	1	3616	1	19442	1	0.185989	ns	0.748638	ns
GO:0019481	L-alanine catabolic process, by transamination	Biological Process	TRINITY_DN10979_c0_g2	1	3616	1	19442	1	0.185989	ns	0.748638	ns
GO:0004611	phosphoenolpyruvate carboxykinase activity	Molecular Function	TRINITY_DN29420_c0_g1	1	3616	1	19442	1	0.185989	ns	0.748638	ns
GO:0017076	purine nucleotide binding	Molecular Function	TRINITY_DN29420_c0_g1	1	3616	1	19442	1	0.185989	ns	0.748638	ns
GO:0001543	ovarian follicle rupture	Biological Process	TRINITY_DN24673_c0_g1	1	3616	1	19442	1	0.185989	ns	0.748638	ns
GO:0001991	regulation of systemic arterial blood pressure by circulatory renin-angiotensin	Biological Process	TRINITY_DN24673_c0_g1	1	3616	1	19442	1	0.185989	ns	0.748638	ns
GO:0001999	renal response to blood flow involved in circulatory renin-angiotensin regulation of systemic arterial blood pressure	Biological Process	TRINITY_DN24673_c0_g1	1	3616	1	19442	1	0.185989	ns	0.748638	ns
GO:0002018	renin-angiotensin regulation of aldosterone production	Biological Process	TRINITY_DN24673_c0_g1	1	3616	1	19442	1	0.185989	ns	0.748638	ns
GO:0002019	regulation of renal output by angiotensin	Biological Process	TRINITY_DN24673_c0_g1	1	3616	1	19442	1	0.185989	ns	0.748638	ns
GO:0003051	angiotensin-mediated drinking behavior	Biological Process	TRINITY_DN24673_c0_g1	1	3616	1	19442	1	0.185989	ns	0.748638	ns
GO:0010536	positive regulation of activation of Janus kinase activity	Biological Process	TRINITY_DN24673_c0_g1	1	3616	1	19442	1	0.185989	ns	0.748638	ns
GO:0014061	regulation of norepinephrine secretion	Biological Process	TRINITY_DN24673_c0_g1	1	3616	1	19442	1	0.185989	ns	0.748638	ns
GO:0014824	artery smooth muscle contraction	Biological Process	TRINITY_DN24673_c0_g1	1	3616	1	19442	1	0.185989	ns	0.748638	ns
GO:0031701	angiotensin receptor binding	Molecular Function	TRINITY_DN24673_c0_g1	1	3616	1	19442	1	0.185989	ns	0.748638	ns
GO:0031703	type 2 angiotensin receptor binding	Molecular Function	TRINITY_DN24673_c0_g1	1	3616	1	19442	1	0.185989	ns	0.748638	ns
GO:0034104	negative regulation of tissue remodeling	Biological Process	TRINITY_DN24673_c0_g1	1	3616	1	19442	1	0.185989	ns	0.748638	ns
GO:0035813	regulation of renal sodium excretion	Biological Process	TRINITY_DN24673_c0_g1	1	3616	1	19442	1	0.185989	ns	0.748638	ns
GO:0048144	fibroblast proliferation	Biological Process	TRINITY_DN24673_c0_g1	1	3616	1	19442	1	0.185989	ns	0.748638	ns
GO:0051387	negative regulation of neurotrophin TRK receptor signaling pathway	Biological Process	TRINITY_DN24673_c0_g1	1	3616	1	19442	1	0.185989	ns	0.748638	ns
GO:0051969	regulation of transmission of nerve impulse	Biological Process	TRINITY_DN24673_c0_g1	1	3616	1	19442	1	0.185989	ns	0.748638	ns
GO:0061049	cell growth involved in cardiac muscle cell development	Biological Process	TRINITY_DN24673_c0_g1	1	3616	1	19442	1	0.185989	ns	0.748638	ns
GO:0070471	uterine smooth muscle contraction	Biological Process	TRINITY_DN24673_c0_g1	1	3616	1	19442	1	0.185989	ns	0.748638	ns
GO:1901201	regulation of extracellular matrix assembly	Biological Process	TRINITY_DN24673_c0_g1	1	3616	1	19442	1	0.185989	ns	0.748638	ns
GO:1903598	positive regulation of gap junction assembly	Biological Process	TRINITY_DN24673_c0_g1	1	3616	1	19442	1	0.185989	ns	0.748638	ns
GO:1905010	positive regulation of L-lysine import across plasma membrane	Biological Process	TRINITY_DN24673_c0_g1	1	3616	1	19442	1	0.185989	ns	0.748638	ns
GO:1905589	positive regulation of L-arginine import across plasma membrane	Biological Process	TRINITY_DN24673_c0_g1	1	3616	1	19442	1	0.185989	ns	0.748638	ns
GO:0034474	U2 snRNA 3'-end processing	Biological Process	TRINITY_DN6974_c0_g1	1	3616	1	19442	1	0.185989	ns	0.748638	ns
GO:0032776	DNA methylation on cytosine	Biological Process	TRINITY_DN7770_c0_g3	1	3616	1	19442	1	0.185989	ns	0.748638	ns
GO:0090116	C-5 methylation of cytosine	Biological Process	TRINITY_DN7770_c0_g3	1	3616	1	19442	1	0.185989	ns	0.748638	ns
GO:0045127	N-acetylglucosamine kinase activity	Molecular Function	TRINITY_DN5923_c0_g1	1	3616	1	19442	1	0.185989	ns	0.748638	ns
GO:0102389	polyprenol reductase activity	Molecular Function	TRINITY_DN15679_c0_g1	1	3616	1	19442	1	0.185989	ns	0.748638	ns
GO:0014719	skeletal muscle satellite cell activation	Biological Process	TRINITY_DN1228_c0_g1	1	3616	1	19442	1	0.185989	ns	0.748638	ns
GO:0014816	skeletal muscle satellite cell differentiation	Biological Process	TRINITY_DN1228_c0_g1	1	3616	1	19442	1	0.185989	ns	0.748638	ns
GO:0014841	skeletal muscle satellite cell proliferation	Biological Process	TRINITY_DN1228_c0_g1	1	3616	1	19442	1	0.185989	ns	0.748638	ns
GO:0034109	homotypic cell-cell adhesion	Biological Process	TRINITY_DN1228_c0_g1	1	3616	1	19442	1	0.185989	ns	0.748638	ns
GO:0048641	regulation of skeletal muscle tissue development	Biological Process	TRINITY_DN1228_c0_g1	1	3616	1	19442	1	0.185989	ns	0.748638	ns
GO:0004339	glucan 1,4-alpha-glucosidase activity	Molecular Function	TRINITY_DN1917_c1_g1	1	3616	1	19442	1	0.185989	ns	0.748638	ns
GO:0008287	protein serine/threonine phosphatase complex	Cellular Component	TRINITY_DN41244_c0_g1	1	3616	1	19442	1	0.185989	ns	0.748638	ns
GO:0080163	regulation of protein serine/threonine phosphatase activity	Biological Process	TRINITY_DN41244_c0_g1	1	3616	1	19442	1	0.185989	ns	0.748638	ns
GO:0051125	regulation of actin nucleation	Biological Process	TRINITY_DN2402_c0_g1	1	3616	1	19442	1	0.185989	ns	0.748638	ns
GO:0006307	DNA dealkylation involved in DNA repair	Biological Process	TRINITY_DN5586_c0_g1	1	3616	1	19442	1	0.185989	ns	0.748638	ns
GO:0035964	COPI-coated vesicle budding	Biological Process	TRINITY_DN4221_c0_g1	1	3616	1	19442	1	0.185989	ns	0.748638	ns
GO:0048199	vesicle targeting, to, from or within Golgi	Biological Process	TRINITY_DN4221_c0_g1	1	3616	1	19442	1	0.185989	ns	0.748638	ns
GO:1902003	regulation of amyloid-beta formation	Biological Process	TRINITY_DN4221_c0_g1	1	3616	1	19442	1	0.185989	ns	0.748638	ns
GO:1990923	PET complex	Cellular Component	TRINITY_DN1491_c0_g1	1	3616	1	19442	1	0.185989	ns	0.748638	ns
GO:2000327	obsolete positive regulation of nuclear receptor transcription coactivator activity	Biological Process	TRINITY_DN18605_c0_g1	1	3616	1	19442	1	0.185989	ns	0.748638	ns
GO:0034584	piRNA binding	Molecular Function	TRINITY_DN596_c0_g2	1	3616	1	19442	1	0.185989	ns	0.748638	ns
GO:0035194	post-transcriptional gene silencing by RNA	Biological Process	TRINITY_DN596_c0_g2	1	3616	1	19442	1	0.185989	ns	0.748638	ns
GO:0014904	myotube cell development	Biological Process	TRINITY_DN11573_c0_g1	1	3616	1	19442	1	0.185989	ns	0.748638	ns
GO:0031981	nuclear lumen	Cellular Component	TRINITY_DN313_c0_g1	1	3616	1	19442	1	0.185989	ns	0.748638	ns
GO:0036170	filamentous growth of a population of unicellular organisms in response to starvation	Biological Process	TRINITY_DN35660_c0_g1	1	3616	1	19442	1	0.185989	ns	0.748638	ns
GO:0036180	filamentous growth of a population of unicellular organisms in response to biotic stimulus	Biological Process	TRINITY_DN35660_c0_g1	1	3616	1	19442	1	0.185989	ns	0.748638	ns
GO:0004747	ribokinase activity	Molecular Function	TRINITY_DN5415_c0_g1	1	3616	1	19442	1	0.185989	ns	0.748638	ns
GO:0017178	diphthine-ammonia ligase activity	Molecular Function	TRINITY_DN2029_c0_g2	1	3616	1	19442	1	0.185989	ns	0.748638	ns
GO:0036250	peroxisome transport along microtubule	Biological Process	TRINITY_DN3873_c0_g3	1	3616	1	19442	1	0.185989	ns	0.748638	ns
GO:0044721	protein import into peroxisome matrix, substrate release	Biological Process	TRINITY_DN3873_c0_g3	1	3616	1	19442	1	0.185989	ns	0.748638	ns
GO:0008892	guanine deaminase activity	Molecular Function	TRINITY_DN12818_c0_g1	1	3616	1	19442	1	0.185989	ns	0.748638	ns
GO:0046098	guanine metabolic process	Biological Process	TRINITY_DN12818_c0_g1	1	3616	1	19442	1	0.185989	ns	0.748638	ns
GO:1904544	positive regulation of free ubiquitin chain polymerization	Biological Process	TRINITY_DN748_c0_g1	1	3616	1	19442	1	0.185989	ns	0.748638	ns
GO:0060037	pharyngeal system development	Biological Process	TRINITY_DN338_c0_g2	1	3616	1	19442	1	0.185989	ns	0.748638	ns
GO:0060536	cartilage morphogenesis	Biological Process	TRINITY_DN338_c0_g2	1	3616	1	19442	1	0.185989	ns	0.748638	ns
GO:0070652	HAUS complex	Cellular Component	TRINITY_DN3905_c0_g1	1	3616	1	19442	1	0.185989	ns	0.748638	ns
GO:2000177	regulation of neural precursor cell proliferation	Biological Process	TRINITY_DN24933_c0_g1	1	3616	1	19442	1	0.185989	ns	0.748638	ns
GO:0035579	specific granule membrane	Cellular Component	TRINITY_DN24794_c0_g3	1	3616	1	19442	1	0.185989	ns	0.748638	ns
GO:0070821	tertiary granule membrane	Cellular Component	TRINITY_DN24794_c0_g3	1	3616	1	19442	1	0.185989	ns	0.748638	ns
GO:0101003	ficolin-1-rich granule membrane	Cellular Component	TRINITY_DN24794_c0_g3	1	3616	1	19442	1	0.185989	ns	0.748638	ns
GO:0010973	positive regulation of division septum assembly	Biological Process	TRINITY_DN10399_c0_g2	1	3616	1	19442	1	0.185989	ns	0.748638	ns
GO:0098975	postsynapse of neuromuscular junction	Cellular Component	TRINITY_DN2326_c0_g1	1	3616	1	19442	1	0.185989	ns	0.748638	ns
GO:0002225	positive regulation of antimicrobial peptide production	Biological Process	TRINITY_DN14927_c0_g1	1	3616	1	19442	1	0.185989	ns	0.748638	ns
GO:0035902	response to immobilization stress	Biological Process	TRINITY_DN15387_c0_g1	1	3616	1	19442	1	0.185989	ns	0.748638	ns
GO:0047288	monosialoganglioside sialyltransferase activity	Molecular Function	TRINITY_DN32783_c0_g1	1	3616	1	19442	1	0.185989	ns	0.748638	ns
GO:1990743	protein sialylation	Biological Process	TRINITY_DN32783_c0_g1	1	3616	1	19442	1	0.185989	ns	0.748638	ns
GO:0015790	UDP-xylose transmembrane transport	Biological Process	TRINITY_DN25524_c0_g1	1	3616	1	19442	1	0.185989	ns	0.748638	ns
GO:0048215	positive regulation of Golgi vesicle fusion to target membrane	Biological Process	TRINITY_DN5175_c0_g1	1	3616	1	19442	1	0.185989	ns	0.748638	ns
GO:1903707	negative regulation of hemopoiesis	Biological Process	TRINITY_DN7129_c0_g1	1	3616	1	19442	1	0.185989	ns	0.748638	ns
GO:0097603	temperature-gated ion channel activity	Molecular Function	TRINITY_DN4264_c0_g1	1	3616	1	19442	1	0.185989	ns	0.748638	ns
GO:0060547	negative regulation of necrotic cell death	Biological Process	TRINITY_DN9476_c0_g2	1	3616	1	19442	1	0.185989	ns	0.748638	ns
GO:0031436	BRCA1-BARD1 complex	Cellular Component	TRINITY_DN4106_c0_g1	1	3616	1	19442	1	0.185989	ns	0.748638	ns
GO:2000305	semaphorin-plexin signaling pathway involved in regulation of photoreceptor cell axon guidance	Biological Process	TRINITY_DN14416_c0_g1	1	3616	1	19442	1	0.185989	ns	0.748638	ns
GO:0034421	post-translational protein acetylation	Biological Process	TRINITY_DN5250_c0_g1	1	3616	1	19442	1	0.185989	ns	0.748638	ns
GO:0007287	Nebenkern assembly	Biological Process	TRINITY_DN1830_c0_g1	1	3616	1	19442	1	0.185989	ns	0.748638	ns
GO:0006393	termination of mitochondrial transcription	Biological Process	TRINITY_DN6060_c0_g1	1	3616	1	19442	1	0.185989	ns	0.748638	ns
GO:0061822	ciliary cap	Cellular Component	TRINITY_DN3330_c0_g1	1	3616	1	19442	1	0.185989	ns	0.748638	ns
GO:0061824	cytosolic ciliogenesis	Biological Process	TRINITY_DN3330_c0_g1	1	3616	1	19442	1	0.185989	ns	0.748638	ns
GO:1905349	ciliary transition zone assembly	Biological Process	TRINITY_DN3330_c0_g1	1	3616	1	19442	1	0.185989	ns	0.748638	ns
GO:0043139	5'-3' DNA helicase activity	Molecular Function	TRINITY_DN34143_c0_g1	1	3616	1	19442	1	0.185989	ns	0.748638	ns
GO:1903562	microtubule bundle formation involved in mitotic spindle midzone assembly	Biological Process	TRINITY_DN31431_c0_g2	1	3616	1	19442	1	0.185989	ns	0.748638	ns
GO:0070097	delta-catenin binding	Molecular Function	TRINITY_DN5943_c0_g1	1	3616	1	19442	1	0.185989	ns	0.748638	ns
GO:0035187	hatching behavior	Biological Process	TRINITY_DN4554_c0_g1	1	3616	1	19442	1	0.185989	ns	0.748638	ns
GO:0046514	ceramide catabolic process	Biological Process	TRINITY_DN4554_c0_g1	1	3616	1	19442	1	0.185989	ns	0.748638	ns
GO:0097355	protein localization to heterochromatin	Biological Process	TRINITY_DN27486_c0_g2	1	3616	1	19442	1	0.185989	ns	0.748638	ns
GO:0035643	L-DOPA receptor activity	Molecular Function	TRINITY_DN1932_c0_g1	1	3616	1	19442	1	0.185989	ns	0.748638	ns
GO:0035963	cellular response to interleukin-13	Biological Process	TRINITY_DN1297_c0_g2	1	3616	1	19442	1	0.185989	ns	0.748638	ns
GO:0050277	sedoheptulokinase activity	Molecular Function	TRINITY_DN1297_c0_g2	1	3616	1	19442	1	0.185989	ns	0.748638	ns
GO:0030735	carnosine N-methyltransferase activity	Molecular Function	TRINITY_DN1056_c0_g1	1	3616	1	19442	1	0.185989	ns	0.748638	ns
GO:0035498	carnosine metabolic process	Biological Process	TRINITY_DN1056_c0_g1	1	3616	1	19442	1	0.185989	ns	0.748638	ns
GO:0000285	1-phosphatidylinositol-3-phosphate 5-kinase activity	Molecular Function	TRINITY_DN34078_c0_g1	1	3616	1	19442	1	0.185989	ns	0.748638	ns
GO:0035660	MyD88-dependent toll-like receptor 4 signaling pathway	Biological Process	TRINITY_DN993_c0_g1	1	3616	1	19442	1	0.185989	ns	0.748638	ns
GO:0008252	nucleotidase activity	Molecular Function	TRINITY_DN8330_c0_g1	1	3616	1	19442	1	0.185989	ns	0.748638	ns
GO:0009158	ribonucleoside monophosphate catabolic process	Biological Process	TRINITY_DN8330_c0_g1	1	3616	1	19442	1	0.185989	ns	0.748638	ns
GO:1901069	guanosine-containing compound catabolic process	Biological Process	TRINITY_DN8330_c0_g1	1	3616	1	19442	1	0.185989	ns	0.748638	ns
GO:0043143	regulation of translation by machinery localization	Biological Process	TRINITY_DN14457_c0_g1	1	3616	1	19442	1	0.185989	ns	0.748638	ns
GO:1990716	axonemal central apparatus	Cellular Component	TRINITY_DN3890_c0_g1	1	3616	1	19442	1	0.185989	ns	0.748638	ns
GO:0004487	methylenetetrahydrofolate dehydrogenase (NAD+) activity	Molecular Function	TRINITY_DN2555_c0_g1	1	3616	1	19442	1	0.185989	ns	0.748638	ns
GO:0034245	mitochondrial DNA-directed RNA polymerase complex	Cellular Component	TRINITY_DN1115_c0_g1	1	3616	1	19442	1	0.185989	ns	0.748638	ns
GO:0004583	dolichyl-phosphate-glucose-glycolipid alpha-glucosyltransferase activity	Molecular Function	TRINITY_DN198_c0_g1	1	3616	1	19442	1	0.185989	ns	0.748638	ns
GO:0070008	serine-type exopeptidase activity	Molecular Function	TRINITY_DN196_c0_g1	1	3616	1	19442	1	0.185989	ns	0.748638	ns
GO:0033583	rhabdomere membrane	Cellular Component	TRINITY_DN554_c0_g2	1	3616	1	19442	1	0.185989	ns	0.748638	ns
GO:0042385	myosin III complex	Cellular Component	TRINITY_DN554_c0_g2	1	3616	1	19442	1	0.185989	ns	0.748638	ns
GO:1990146	protein localization to rhabdomere	Biological Process	TRINITY_DN554_c0_g2	1	3616	1	19442	1	0.185989	ns	0.748638	ns
GO:0044665	MLL1/2 complex	Cellular Component	TRINITY_DN5244_c0_g1	1	3616	1	19442	1	0.185989	ns	0.748638	ns
GO:0004309	exopolyphosphatase activity	Molecular Function	TRINITY_DN1063_c0_g1	1	3616	1	19442	1	0.185989	ns	0.748638	ns
GO:0006798	polyphosphate catabolic process	Biological Process	TRINITY_DN1063_c0_g1	1	3616	1	19442	1	0.185989	ns	0.748638	ns
GO:0072718	response to cisplatin	Biological Process	TRINITY_DN44947_c0_g1	1	3616	1	19442	1	0.185989	ns	0.748638	ns
GO:0098547	lumenal side of Golgi membrane	Cellular Component	TRINITY_DN44947_c0_g1	1	3616	1	19442	1	0.185989	ns	0.748638	ns
GO:1903533	regulation of protein targeting	Biological Process	TRINITY_DN44947_c0_g1	1	3616	1	19442	1	0.185989	ns	0.748638	ns
GO:0032879	regulation of localization	Biological Process	TRINITY_DN870_c0_g1	1	3616	1	19442	1	0.185989	ns	0.748638	ns
GO:0007382	specification of segmental identity, maxillary segment	Biological Process	TRINITY_DN6972_c0_g1	1	3616	1	19442	1	0.185989	ns	0.748638	ns
GO:1902911	protein kinase complex	Cellular Component	TRINITY_DN8683_c0_g1	1	3616	1	19442	1	0.185989	ns	0.748638	ns
GO:0035652	clathrin-coated vesicle cargo loading	Biological Process	TRINITY_DN2656_c0_g1	1	3616	1	19442	1	0.185989	ns	0.748638	ns
GO:0032201	telomere maintenance via semi-conservative replication	Biological Process	TRINITY_DN5461_c0_g1	1	3616	1	19442	1	0.185989	ns	0.748638	ns
GO:0035217	labial disc development	Biological Process	TRINITY_DN18546_c0_g4	1	3616	1	19442	1	0.185989	ns	0.748638	ns
GO:0060914	heart formation	Biological Process	TRINITY_DN18546_c0_g4	1	3616	1	19442	1	0.185989	ns	0.748638	ns
GO:0036496	regulation of translational initiation by eIF2 alpha dephosphorylation	Biological Process	TRINITY_DN2534_c0_g1	1	3616	1	19442	1	0.185989	ns	0.748638	ns
GO:0060734	regulation of endoplasmic reticulum stress-induced eIF2 alpha phosphorylation	Biological Process	TRINITY_DN2534_c0_g1	1	3616	1	19442	1	0.185989	ns	0.748638	ns
GO:1902310	positive regulation of peptidyl-serine dephosphorylation	Biological Process	TRINITY_DN2534_c0_g1	1	3616	1	19442	1	0.185989	ns	0.748638	ns
GO:1903917	positive regulation of endoplasmic reticulum stress-induced eIF2 alpha dephosphorylation	Biological Process	TRINITY_DN2534_c0_g1	1	3616	1	19442	1	0.185989	ns	0.748638	ns
GO:0042101	T cell receptor complex	Cellular Component	TRINITY_DN4937_c0_g1	1	3616	1	19442	1	0.185989	ns	0.748638	ns
GO:0002093	auditory receptor cell morphogenesis	Biological Process	TRINITY_DN40227_c0_g1	1	3616	1	19442	1	0.185989	ns	0.748638	ns
GO:0032185	septin cytoskeleton organization	Biological Process	TRINITY_DN40227_c0_g1	1	3616	1	19442	1	0.185989	ns	0.748638	ns
GO:0060541	respiratory system development	Biological Process	TRINITY_DN40227_c0_g1	1	3616	1	19442	1	0.185989	ns	0.748638	ns
GO:0090521	glomerular visceral epithelial cell migration	Biological Process	TRINITY_DN40227_c0_g1	1	3616	1	19442	1	0.185989	ns	0.748638	ns
GO:0097541	axonemal basal plate	Cellular Component	TRINITY_DN40227_c0_g1	1	3616	1	19442	1	0.185989	ns	0.748638	ns
GO:0035318	imaginal disc-derived wing hair outgrowth	Biological Process	TRINITY_DN3400_c0_g1	1	3616	1	19442	1	0.185989	ns	0.748638	ns
GO:0072606	interleukin-8 production	Biological Process	TRINITY_DN13878_c0_g1	1	3616	1	19442	1	0.185989	ns	0.748638	ns
GO:1903020	positive regulation of glycoprotein metabolic process	Biological Process	TRINITY_DN13878_c0_g1	1	3616	1	19442	1	0.185989	ns	0.748638	ns
GO:0000088	mitotic prophase	Biological Process	TRINITY_DN1159_c0_g1	1	3616	1	19442	1	0.185989	ns	0.748638	ns
GO:0000942	outer kinetochore	Cellular Component	TRINITY_DN1159_c0_g1	1	3616	1	19442	1	0.185989	ns	0.748638	ns
GO:2000775	histone H3-S10 phosphorylation involved in chromosome condensation	Biological Process	TRINITY_DN1159_c0_g1	1	3616	1	19442	1	0.185989	ns	0.748638	ns
GO:0019218	regulation of steroid metabolic process	Biological Process	TRINITY_DN7003_c0_g2	1	3616	1	19442	1	0.185989	ns	0.748638	ns
GO:0046544	development of secondary male sexual characteristics	Biological Process	TRINITY_DN7003_c0_g2	1	3616	1	19442	1	0.185989	ns	0.748638	ns
GO:0099563	modification of synaptic structure	Biological Process	TRINITY_DN4102_c0_g1	1	3616	1	19442	1	0.185989	ns	0.748638	ns
GO:1905809	negative regulation of synapse organization	Biological Process	TRINITY_DN4102_c0_g1	1	3616	1	19442	1	0.185989	ns	0.748638	ns
GO:0031365	N-terminal protein amino acid modification	Biological Process	TRINITY_DN6560_c0_g1	1	3616	1	19442	1	0.185989	ns	0.748638	ns
GO:0042586	peptide deformylase activity	Molecular Function	TRINITY_DN6560_c0_g1	1	3616	1	19442	1	0.185989	ns	0.748638	ns
GO:0021801	cerebral cortex radial glia-guided migration	Biological Process	TRINITY_DN30807_c0_g3	1	3616	1	19442	1	0.185989	ns	0.748638	ns
GO:0033603	positive regulation of dopamine secretion	Biological Process	TRINITY_DN30807_c0_g3	1	3616	1	19442	1	0.185989	ns	0.748638	ns
GO:0045687	positive regulation of glial cell differentiation	Biological Process	TRINITY_DN30807_c0_g3	1	3616	1	19442	1	0.185989	ns	0.748638	ns
GO:0070571	negative regulation of neuron projection regeneration	Biological Process	TRINITY_DN30807_c0_g3	1	3616	1	19442	1	0.185989	ns	0.748638	ns
GO:0071787	endoplasmic reticulum tubular network formation	Biological Process	TRINITY_DN30807_c0_g3	1	3616	1	19442	1	0.185989	ns	0.748638	ns
GO:0098826	endoplasmic reticulum tubular network membrane	Cellular Component	TRINITY_DN30807_c0_g3	1	3616	1	19442	1	0.185989	ns	0.748638	ns
GO:1905580	positive regulation of ERBB3 signaling pathway	Biological Process	TRINITY_DN30807_c0_g3	1	3616	1	19442	1	0.185989	ns	0.748638	ns
GO:1990809	endoplasmic reticulum tubular network membrane organization	Biological Process	TRINITY_DN30807_c0_g3	1	3616	1	19442	1	0.185989	ns	0.748638	ns
GO:2000172	regulation of branching morphogenesis of a nerve	Biological Process	TRINITY_DN30807_c0_g3	1	3616	1	19442	1	0.185989	ns	0.748638	ns
GO:0010693	negative regulation of alkaline phosphatase activity	Biological Process	TRINITY_DN31078_c0_g1	1	3616	1	19442	1	0.185989	ns	0.748638	ns
GO:0045726	positive regulation of integrin biosynthetic process	Biological Process	TRINITY_DN31078_c0_g1	1	3616	1	19442	1	0.185989	ns	0.748638	ns
GO:0045778	positive regulation of ossification	Biological Process	TRINITY_DN31078_c0_g1	1	3616	1	19442	1	0.185989	ns	0.748638	ns
GO:0051891	positive regulation of cardioblast differentiation	Biological Process	TRINITY_DN31078_c0_g1	1	3616	1	19442	1	0.185989	ns	0.748638	ns
GO:0032460	negative regulation of protein oligomerization	Biological Process	TRINITY_DN966_c0_g1	1	3616	1	19442	1	0.185989	ns	0.748638	ns
GO:1902771	positive regulation of choline O-acetyltransferase activity	Biological Process	TRINITY_DN966_c0_g1	1	3616	1	19442	1	0.185989	ns	0.748638	ns
GO:1902948	negative regulation of tau-protein kinase activity	Biological Process	TRINITY_DN966_c0_g1	1	3616	1	19442	1	0.185989	ns	0.748638	ns
GO:1902955	positive regulation of early endosome to recycling endosome transport	Biological Process	TRINITY_DN966_c0_g1	1	3616	1	19442	1	0.185989	ns	0.748638	ns
GO:1902960	negative regulation of aspartic-type endopeptidase activity involved in amyloid precursor protein catabolic process	Biological Process	TRINITY_DN966_c0_g1	1	3616	1	19442	1	0.185989	ns	0.748638	ns
GO:1902963	negative regulation of metalloendopeptidase activity involved in amyloid precursor protein catabolic process	Biological Process	TRINITY_DN966_c0_g1	1	3616	1	19442	1	0.185989	ns	0.748638	ns
GO:1902997	negative regulation of neurofibrillary tangle assembly	Biological Process	TRINITY_DN966_c0_g1	1	3616	1	19442	1	0.185989	ns	0.748638	ns
GO:2001137	positive regulation of endocytic recycling	Biological Process	TRINITY_DN966_c0_g1	1	3616	1	19442	1	0.185989	ns	0.748638	ns
GO:0001742	oenocyte differentiation	Biological Process	TRINITY_DN3322_c0_g1	1	3616	1	19442	1	0.185989	ns	0.748638	ns
GO:0007477	notum development	Biological Process	TRINITY_DN3322_c0_g1	1	3616	1	19442	1	0.185989	ns	0.748638	ns
GO:0008071	maternal determination of dorsal/ventral axis, ovarian follicular epithelium, soma encoded	Biological Process	TRINITY_DN3322_c0_g1	1	3616	1	19442	1	0.185989	ns	0.748638	ns
GO:0048139	female germ-line cyst encapsulation	Biological Process	TRINITY_DN3322_c0_g1	1	3616	1	19442	1	0.185989	ns	0.748638	ns
GO:0005253	anion channel activity	Molecular Function	TRINITY_DN13645_c0_g2	1	3616	1	19442	1	0.185989	ns	0.748638	ns
GO:1901259	chloroplast rRNA processing	Biological Process	TRINITY_DN25138_c0_g1	1	3616	1	19442	1	0.185989	ns	0.748638	ns
GO:0004638	phosphoribosylaminoimidazole carboxylase activity	Molecular Function	TRINITY_DN4406_c0_g1	1	3616	1	19442	1	0.185989	ns	0.748638	ns
GO:0004639	phosphoribosylaminoimidazolesuccinocarboxamide synthase activity	Molecular Function	TRINITY_DN4406_c0_g1	1	3616	1	19442	1	0.185989	ns	0.748638	ns
GO:0046084	adenine biosynthetic process	Biological Process	TRINITY_DN4406_c0_g1	1	3616	1	19442	1	0.185989	ns	0.748638	ns
GO:0008419	RNA lariat debranching enzyme activity	Molecular Function	TRINITY_DN26772_c0_g1	1	3616	1	19442	1	0.185989	ns	0.748638	ns
GO:0003873	6-phosphofructo-2-kinase activity	Molecular Function	TRINITY_DN7142_c0_g1	1	3616	1	19442	1	0.185989	ns	0.748638	ns
GO:0006003	fructose 2,6-bisphosphate metabolic process	Biological Process	TRINITY_DN7142_c0_g1	1	3616	1	19442	1	0.185989	ns	0.748638	ns
GO:1902648	positive regulation of 1-phosphatidyl-1D-myo-inositol 4,5-bisphosphate biosynthetic process	Biological Process	TRINITY_DN42724_c0_g1	1	3616	1	19442	1	0.185989	ns	0.748638	ns
GO:0000423	mitophagy	Biological Process	TRINITY_DN8437_c0_g1	1	3616	1	19442	1	0.185989	ns	0.748638	ns
GO:0071890	bicarbonate binding	Molecular Function	TRINITY_DN3220_c0_g1	1	3616	1	19442	1	0.185989	ns	0.748638	ns
GO:0046981	beta-1,4-mannosylglycolipid beta-1,3-N-acetylglucosaminyltransferase activity	Molecular Function	TRINITY_DN43493_c0_g1	1	3616	1	19442	1	0.185989	ns	0.748638	ns
GO:0045855	negative regulation of pole plasm oskar mRNA localization	Biological Process	TRINITY_DN4395_c0_g2	1	3616	1	19442	1	0.185989	ns	0.748638	ns
GO:0045212	obsolete neurotransmitter receptor biosynthetic process	Biological Process	TRINITY_DN20985_c0_g1	1	3616	1	19442	1	0.185989	ns	0.748638	ns
GO:0060046	regulation of acrosome reaction	Biological Process	TRINITY_DN22221_c0_g2	1	3616	1	19442	1	0.185989	ns	0.748638	ns
GO:0070772	PAS complex	Cellular Component	TRINITY_DN3760_c0_g1	1	3616	1	19442	1	0.185989	ns	0.748638	ns
GO:0048806	genitalia development	Biological Process	TRINITY_DN13198_c0_g1	1	3616	1	19442	1	0.185989	ns	0.748638	ns
GO:0007313	maternal specification of dorsal/ventral axis, oocyte, soma encoded	Biological Process	TRINITY_DN6997_c0_g1	1	3616	1	19442	1	0.185989	ns	0.748638	ns
GO:0061740	protein targeting to lysosome involved in chaperone-mediated autophagy	Biological Process	TRINITY_DN38302_c0_g1	1	3616	1	19442	1	0.185989	ns	0.748638	ns
GO:0061742	chaperone-mediated autophagy translocation complex	Cellular Component	TRINITY_DN38302_c0_g1	1	3616	1	19442	1	0.185989	ns	0.748638	ns
GO:1905146	lysosomal protein catabolic process	Biological Process	TRINITY_DN38302_c0_g1	1	3616	1	19442	1	0.185989	ns	0.748638	ns
GO:1990836	lysosomal matrix	Cellular Component	TRINITY_DN38302_c0_g1	1	3616	1	19442	1	0.185989	ns	0.748638	ns
GO:0015184	L-cystine transmembrane transporter activity	Molecular Function	TRINITY_DN2596_c0_g1	1	3616	1	19442	1	0.185989	ns	0.748638	ns
GO:0015811	L-cystine transport	Biological Process	TRINITY_DN2596_c0_g1	1	3616	1	19442	1	0.185989	ns	0.748638	ns
GO:0019001	guanyl nucleotide binding	Molecular Function	TRINITY_DN31491_c0_g1	1	3616	1	19442	1	0.185989	ns	0.748638	ns
GO:0009100	glycoprotein metabolic process	Biological Process	TRINITY_DN16713_c0_g1	1	3616	1	19442	1	0.185989	ns	0.748638	ns
GO:0035184	histone threonine kinase activity	Molecular Function	TRINITY_DN5393_c0_g1	1	3616	1	19442	1	0.185989	ns	0.748638	ns
GO:0070303	negative regulation of stress-activated protein kinase signaling cascade	Biological Process	TRINITY_DN14017_c0_g1	1	3616	1	19442	1	0.185989	ns	0.748638	ns
GO:0005046	KDEL sequence binding	Molecular Function	TRINITY_DN19527_c0_g1	1	3616	1	19442	1	0.185989	ns	0.748638	ns
GO:0060030	dorsal convergence	Biological Process	TRINITY_DN16581_c0_g3	1	3616	1	19442	1	0.185989	ns	0.748638	ns
GO:0008482	sulfite oxidase activity	Molecular Function	TRINITY_DN15350_c0_g1	1	3616	1	19442	1	0.185989	ns	0.748638	ns
GO:1990877	Lst4-Lst7 complex	Cellular Component	TRINITY_DN4478_c1_g1	1	3616	1	19442	1	0.185989	ns	0.748638	ns
GO:0089700	protein kinase D signaling	Biological Process	TRINITY_DN2472_c0_g1	1	3616	1	19442	1	0.185989	ns	0.748638	ns
GO:0042611	MHC protein complex	Cellular Component	TRINITY_DN3696_c0_g1	1	3616	1	19442	1	0.185989	ns	0.748638	ns
GO:0030710	regulation of border follicle cell delamination	Biological Process	TRINITY_DN6267_c0_g1	1	3616	1	19442	1	0.185989	ns	0.748638	ns
GO:0003948	N4-(beta-N-acetylglucosaminyl)-L-asparaginase activity	Molecular Function	TRINITY_DN30145_c0_g1	1	3616	1	19442	1	0.185989	ns	0.748638	ns
GO:0021775	smoothened signaling pathway involved in ventral spinal cord interneuron specification	Biological Process	TRINITY_DN2882_c0_g4	1	3616	1	19442	1	0.185989	ns	0.748638	ns
GO:0021776	smoothened signaling pathway involved in spinal cord motor neuron cell fate specification	Biological Process	TRINITY_DN2882_c0_g4	1	3616	1	19442	1	0.185989	ns	0.748638	ns
GO:1901621	negative regulation of smoothened signaling pathway involved in dorsal/ventral neural tube patterning	Biological Process	TRINITY_DN2882_c0_g4	1	3616	1	19442	1	0.185989	ns	0.748638	ns
GO:0004482	mRNA (guanine-N7-)-methyltransferase activity	Molecular Function	TRINITY_DN7272_c0_g1	1	3616	1	19442	1	0.185989	ns	0.748638	ns
GO:0048808	male genitalia morphogenesis	Biological Process	TRINITY_DN4658_c0_g1	1	3616	1	19442	1	0.185989	ns	0.748638	ns
GO:0031126	sno(s)RNA 3'-end processing	Biological Process	TRINITY_DN997_c0_g1	1	3616	1	19442	1	0.185989	ns	0.748638	ns
GO:0035649	Nrd1 complex	Cellular Component	TRINITY_DN997_c0_g1	1	3616	1	19442	1	0.185989	ns	0.748638	ns
GO:0000427	plastid-encoded plastid RNA polymerase complex	Cellular Component	TRINITY_DN6220_c0_g1	1	3616	1	19442	1	0.185989	ns	0.748638	ns
GO:0005996	monosaccharide metabolic process	Biological Process	TRINITY_DN6220_c0_g1	1	3616	1	19442	1	0.185989	ns	0.748638	ns
GO:0010297	heteropolysaccharide binding	Molecular Function	TRINITY_DN6220_c0_g1	1	3616	1	19442	1	0.185989	ns	0.748638	ns
GO:0008052	sensory organ boundary specification	Biological Process	TRINITY_DN121_c0_g1	1	3616	1	19442	1	0.185989	ns	0.748638	ns
GO:0007510	cardioblast cell fate determination	Biological Process	TRINITY_DN10353_c0_g2	1	3616	1	19442	1	0.185989	ns	0.748638	ns
GO:1902402	mitotic DNA damage checkpoint signaling	Biological Process	TRINITY_DN2405_c0_g1	1	3616	1	19442	1	0.185989	ns	0.748638	ns
GO:0001565	phorbol ester receptor activity	Molecular Function	TRINITY_DN39739_c0_g2	1	3616	1	19442	1	0.185989	ns	0.748638	ns
GO:0031270	pseudopodium retraction	Biological Process	TRINITY_DN28530_c0_g1	1	3616	1	19442	1	0.185989	ns	0.748638	ns
GO:0097227	sperm annulus	Cellular Component	TRINITY_DN28530_c0_g1	1	3616	1	19442	1	0.185989	ns	0.748638	ns
GO:0097447	dendritic tree	Cellular Component	TRINITY_DN33267_c0_g3	1	3616	1	19442	1	0.185989	ns	0.748638	ns
GO:0008124	4-alpha-hydroxytetrahydrobiopterin dehydratase activity	Molecular Function	TRINITY_DN12816_c0_g1	1	3616	1	19442	1	0.185989	ns	0.748638	ns
GO:0004709	MAP kinase kinase kinase activity	Molecular Function	TRINITY_DN6809_c0_g1, TRINITY_DN7069_c0_g1, TRINITY_DN1920_c3_g1, TRINITY_DN13713_c0_g1, TRINITY_DN1920_c0_g1, TRINITY_DN39516_c0_g2, TRINITY_DN3425_c0_g1, TRINITY_DN9321_c0_g2, TRINITY_DN8683_c0_g1, TRINITY_DN34605_c0_g1, TRINITY_DN3322_c0_g1, TRINITY_DN40588_c0_g1	12	3616	49	19442	0.2449	0.187489	ns	0.754213	ns
GO:0007165	signal transduction	Biological Process	TRINITY_DN9243_c0_g2, TRINITY_DN26181_c0_g1, TRINITY_DN31539_c0_g1, TRINITY_DN5905_c0_g2, TRINITY_DN33893_c0_g1, TRINITY_DN12445_c0_g1, TRINITY_DN28396_c0_g1, TRINITY_DN11016_c0_g2, TRINITY_DN2176_c0_g2, TRINITY_DN39005_c0_g1, TRINITY_DN34708_c0_g1, TRINITY_DN797_c0_g1, TRINITY_DN4792_c0_g1, TRINITY_DN805_c0_g1, TRINITY_DN16300_c0_g1, TRINITY_DN6200_c0_g2, TRINITY_DN12344_c0_g2, TRINITY_DN1589_c0…	70	3616	340	19442	0.2059	0.188323	ns	0.757103	ns
GO:0007264	small GTPase mediated signal transduction	Biological Process	TRINITY_DN41947_c0_g1, TRINITY_DN1616_c0_g1, TRINITY_DN30583_c0_g2, TRINITY_DN1311_c0_g1, TRINITY_DN5905_c0_g2, TRINITY_DN28374_c0_g1, TRINITY_DN936_c0_g1, TRINITY_DN18935_c0_g2, TRINITY_DN20591_c0_g1, TRINITY_DN8745_c0_g1, TRINITY_DN44973_c0_g1, TRINITY_DN41960_c0_g1, TRINITY_DN1430_c0_g2, TRINITY_DN13878_c0_g1, TRINITY_DN42473_c0_g1, TRINITY_DN8395_c0_g1, TRINITY_DN3911_c0_g2, TRINITY_DN6315_c0…	18	3616	78	19442	0.2308	0.189291	ns	0.760529	ns
GO:0070328	triglyceride homeostasis	Biological Process	TRINITY_DN497_c0_g1, TRINITY_DN36993_c0_g1, TRINITY_DN768_c0_g1, TRINITY_DN18260_c0_g1, TRINITY_DN5337_c0_g1, TRINITY_DN10748_c0_g1, TRINITY_DN15481_c0_g1, TRINITY_DN630_c0_g1, TRINITY_DN92_c0_g2	9	3616	35	19442	0.2571	0.189922	ns	0.762595	ns
GO:0040003	chitin-based cuticle development	Biological Process	TRINITY_DN4148_c0_g1, TRINITY_DN13179_c0_g1, TRINITY_DN1595_c2_g1, TRINITY_DN650_c0_g1, TRINITY_DN8918_c0_g1, TRINITY_DN5315_c0_g1, TRINITY_DN17751_c0_g3, TRINITY_DN31553_c0_g1, TRINITY_DN8821_c0_g1, TRINITY_DN885_c0_g1, TRINITY_DN2985_c0_g1, TRINITY_DN608_c0_g1, TRINITY_DN6838_c0_g1, TRINITY_DN15500_c0_g1	14	3616	59	19442	0.2373	0.195661	ns	0.782617	ns
GO:0005977	glycogen metabolic process	Biological Process	TRINITY_DN1769_c0_g1, TRINITY_DN18798_c0_g1, TRINITY_DN23798_c0_g1, TRINITY_DN42466_c0_g1, TRINITY_DN44089_c0_g1	5	3616	17	19442	0.2941	0.195842	ns	0.782617	ns
GO:0015701	bicarbonate transport	Biological Process	TRINITY_DN4247_c0_g2, TRINITY_DN11871_c0_g1, TRINITY_DN8012_c0_g2, TRINITY_DN4247_c0_g1, TRINITY_DN1979_c0_g1	5	3616	17	19442	0.2941	0.195842	ns	0.782617	ns
GO:0008219	cell death	Biological Process	TRINITY_DN41947_c0_g1, TRINITY_DN4114_c0_g1, TRINITY_DN42026_c0_g1, TRINITY_DN36532_c0_g1, TRINITY_DN31078_c0_g1	5	3616	17	19442	0.2941	0.195842	ns	0.782617	ns
GO:0072546	EMC complex	Cellular Component	TRINITY_DN42526_c0_g1, TRINITY_DN16211_c0_g2, TRINITY_DN1708_c4_g1, TRINITY_DN5722_c0_g1, TRINITY_DN44239_c0_g1	5	3616	17	19442	0.2941	0.195842	ns	0.782617	ns
GO:0004550	nucleoside diphosphate kinase activity	Molecular Function	TRINITY_DN16129_c0_g1, TRINITY_DN9289_c0_g1, TRINITY_DN25296_c0_g1, TRINITY_DN2231_c0_g1, TRINITY_DN14348_c0_g1	5	3616	17	19442	0.2941	0.195842	ns	0.782617	ns
GO:0032580	Golgi cisterna membrane	Cellular Component	TRINITY_DN5804_c0_g1, TRINITY_DN11178_c0_g1, TRINITY_DN784_c0_g2, TRINITY_DN24688_c0_g1, TRINITY_DN11222_c0_g1, TRINITY_DN32783_c0_g1, TRINITY_DN44947_c0_g1	7	3616	26	19442	0.2692	0.195863	ns	0.782617	ns
GO:0005876	spindle microtubule	Cellular Component	TRINITY_DN22137_c0_g1, TRINITY_DN7133_c0_g1, TRINITY_DN1609_c0_g1, TRINITY_DN38150_c0_g1, TRINITY_DN39765_c0_g1, TRINITY_DN18233_c0_g1, TRINITY_DN35940_c0_g2	7	3616	26	19442	0.2692	0.195863	ns	0.782617	ns
GO:0008104	protein localization	Biological Process	TRINITY_DN43258_c0_g1, TRINITY_DN1341_c0_g1, TRINITY_DN36300_c0_g1, TRINITY_DN3393_c0_g1, TRINITY_DN694_c0_g1, TRINITY_DN5610_c0_g1, TRINITY_DN28445_c0_g1, TRINITY_DN27082_c0_g2, TRINITY_DN16698_c0_g1, TRINITY_DN8697_c0_g1, TRINITY_DN34033_c0_g1, TRINITY_DN30047_c0_g1, TRINITY_DN4653_c0_g1, TRINITY_DN7858_c0_g1, TRINITY_DN486_c0_g1, TRINITY_DN19917_c0_g2, TRINITY_DN8697_c0_g3, TRINITY_DN1830_c0_g…	24	3616	108	19442	0.2222	0.196534	ns	0.78482	ns
GO:0033674	positive regulation of kinase activity	Biological Process	TRINITY_DN6809_c0_g1, TRINITY_DN7069_c0_g1, TRINITY_DN1920_c3_g1, TRINITY_DN13713_c0_g1, TRINITY_DN4916_c0_g1, TRINITY_DN1920_c0_g1, TRINITY_DN39516_c0_g2, TRINITY_DN32637_c0_g1, TRINITY_DN34605_c0_g1, TRINITY_DN3322_c0_g1	10	3616	40	19442	0.25	0.197187	ns	0.786468	ns
GO:0046716	muscle cell cellular homeostasis	Biological Process	TRINITY_DN11475_c0_g1, TRINITY_DN2176_c0_g2, TRINITY_DN805_c0_g1, TRINITY_DN619_c0_g1, TRINITY_DN44741_c0_g1, TRINITY_DN25003_c0_g3, TRINITY_DN41991_c0_g1, TRINITY_DN14457_c0_g1, TRINITY_DN38302_c0_g1, TRINITY_DN38087_c0_g1	10	3616	40	19442	0.25	0.197187	ns	0.786468	ns
GO:0004867	serine-type endopeptidase inhibitor activity	Molecular Function	TRINITY_DN1598_c0_g1, TRINITY_DN515_c0_g1, TRINITY_DN173_c0_g1, TRINITY_DN4405_c0_g1, TRINITY_DN1837_c0_g1, TRINITY_DN7311_c0_g1, TRINITY_DN3775_c0_g1, TRINITY_DN1158_c0_g1, TRINITY_DN4023_c1_g1, TRINITY_DN3200_c0_g1, TRINITY_DN33423_c0_g2, TRINITY_DN16386_c0_g1, TRINITY_DN24673_c0_g1, TRINITY_DN2600_c0_g1, TRINITY_DN1868_c0_g1, TRINITY_DN5153_c0_g1	16	3616	69	19442	0.2319	0.201232	ns	0.802115	ns
GO:0006378	mRNA polyadenylation	Biological Process	TRINITY_DN30932_c0_g1, TRINITY_DN2805_c0_g1, TRINITY_DN7691_c0_g1, TRINITY_DN27832_c0_g2, TRINITY_DN19939_c0_g1, TRINITY_DN13312_c0_g1, TRINITY_DN29346_c0_g1, TRINITY_DN6950_c0_g1	8	3616	31	19442	0.2581	0.20629	ns	0.818156	ns
GO:0020037	heme binding	Molecular Function	TRINITY_DN45223_c0_g1, TRINITY_DN41947_c0_g1, TRINITY_DN5248_c0_g2, TRINITY_DN16068_c0_g2, TRINITY_DN3434_c0_g1, TRINITY_DN42225_c0_g1, TRINITY_DN11063_c0_g1, TRINITY_DN5455_c0_g1, TRINITY_DN13255_c0_g1, TRINITY_DN17163_c0_g1, TRINITY_DN4469_c0_g1, TRINITY_DN16547_c0_g3, TRINITY_DN24547_c0_g2, TRINITY_DN39992_c0_g1, TRINITY_DN28882_c0_g2, TRINITY_DN4158_c0_g1, TRINITY_DN3013_c0_g1, TRINITY_DN5285…	36	3616	169	19442	0.213	0.207552	ns	0.818156	ns
GO:0035556	intracellular signal transduction	Biological Process	TRINITY_DN25660_c0_g2, TRINITY_DN26594_c0_g1, TRINITY_DN41947_c0_g1, TRINITY_DN3435_c0_g1, TRINITY_DN7403_c0_g1, TRINITY_DN5905_c0_g2, TRINITY_DN1341_c0_g1, TRINITY_DN1020_c0_g1, TRINITY_DN4320_c0_g1, TRINITY_DN23602_c0_g1, TRINITY_DN19810_c0_g1, TRINITY_DN43583_c0_g1, TRINITY_DN5240_c0_g1, TRINITY_DN4553_c0_g1, TRINITY_DN11918_c0_g1, TRINITY_DN4571_c0_g1, TRINITY_DN8805_c0_g1, TRINITY_DN31409_c0…	49	3616	235	19442	0.2085	0.207697	ns	0.818156	ns
GO:0070072	vacuolar proton-transporting V-type ATPase complex assembly	Biological Process	TRINITY_DN2184_c0_g1, TRINITY_DN18342_c0_g1, TRINITY_DN965_c0_g1, TRINITY_DN34736_c0_g1	4	3616	13	19442	0.3077	0.210827	ns	0.818156	ns
GO:0006207	'de novo' pyrimidine nucleobase biosynthetic process	Biological Process	TRINITY_DN5577_c0_g1, TRINITY_DN1523_c0_g1, TRINITY_DN11378_c0_g1, TRINITY_DN5926_c0_g1	4	3616	13	19442	0.3077	0.210827	ns	0.818156	ns
GO:0015718	monocarboxylic acid transport	Biological Process	TRINITY_DN28944_c0_g1, TRINITY_DN43005_c0_g1, TRINITY_DN3186_c0_g1, TRINITY_DN1358_c0_g1	4	3616	13	19442	0.3077	0.210827	ns	0.818156	ns
GO:0045022	early endosome to late endosome transport	Biological Process	TRINITY_DN22598_c0_g1, TRINITY_DN1098_c0_g1, TRINITY_DN9480_c0_g4, TRINITY_DN4592_c0_g1	4	3616	13	19442	0.3077	0.210827	ns	0.818156	ns
GO:0010941	regulation of cell death	Biological Process	TRINITY_DN3245_c0_g1, TRINITY_DN18551_c0_g1, TRINITY_DN11782_c0_g2, TRINITY_DN121_c0_g1	4	3616	13	19442	0.3077	0.210827	ns	0.818156	ns
GO:0035186	syncytial blastoderm mitotic cell cycle	Biological Process	TRINITY_DN90_c0_g1, TRINITY_DN452_c0_g1, TRINITY_DN5235_c0_g1, TRINITY_DN2114_c0_g1	4	3616	13	19442	0.3077	0.210827	ns	0.818156	ns
GO:0006998	nuclear envelope organization	Biological Process	TRINITY_DN841_c0_g1, TRINITY_DN608_c0_g1, TRINITY_DN8284_c0_g1, TRINITY_DN37574_c0_g2	4	3616	13	19442	0.3077	0.210827	ns	0.818156	ns
GO:1902042	negative regulation of extrinsic apoptotic signaling pathway via death domain receptors	Biological Process	TRINITY_DN41947_c0_g1, TRINITY_DN4023_c1_g1, TRINITY_DN9321_c0_g2, TRINITY_DN16519_c0_g3	4	3616	13	19442	0.3077	0.210827	ns	0.818156	ns
GO:0070507	regulation of microtubule cytoskeleton organization	Biological Process	TRINITY_DN603_c0_g1, TRINITY_DN1690_c0_g1, TRINITY_DN11918_c0_g1, TRINITY_DN31431_c0_g2	4	3616	13	19442	0.3077	0.210827	ns	0.818156	ns
GO:0045070	positive regulation of viral genome replication	Biological Process	TRINITY_DN5922_c1_g2, TRINITY_DN2315_c0_g2, TRINITY_DN1263_c0_g1, TRINITY_DN18926_c0_g1	4	3616	13	19442	0.3077	0.210827	ns	0.818156	ns
GO:0000350	generation of catalytic spliceosome for second transesterification step	Biological Process	TRINITY_DN36376_c0_g1, TRINITY_DN4685_c0_g1, TRINITY_DN44149_c0_g1, TRINITY_DN12847_c0_g1	4	3616	13	19442	0.3077	0.210827	ns	0.818156	ns
GO:0051402	neuron apoptotic process	Biological Process	TRINITY_DN4182_c0_g2, TRINITY_DN222_c0_g1, TRINITY_DN24014_c0_g1, TRINITY_DN5194_c0_g1	4	3616	13	19442	0.3077	0.210827	ns	0.818156	ns
GO:0046425	regulation of receptor signaling pathway via JAK-STAT	Biological Process	TRINITY_DN1669_c0_g1, TRINITY_DN3008_c0_g2, TRINITY_DN29609_c0_g1, TRINITY_DN6267_c0_g1	4	3616	13	19442	0.3077	0.210827	ns	0.818156	ns
GO:0060439	trachea morphogenesis	Biological Process	TRINITY_DN2759_c0_g1, TRINITY_DN1852_c0_g1, TRINITY_DN14343_c0_g2, TRINITY_DN5660_c0_g1	4	3616	13	19442	0.3077	0.210827	ns	0.818156	ns
GO:0019216	regulation of lipid metabolic process	Biological Process	TRINITY_DN33078_c0_g1, TRINITY_DN10748_c0_g1, TRINITY_DN3048_c0_g2, TRINITY_DN92_c0_g2	4	3616	13	19442	0.3077	0.210827	ns	0.818156	ns
GO:0035195	gene silencing by miRNA	Biological Process	TRINITY_DN26128_c0_g1, TRINITY_DN9403_c0_g1, TRINITY_DN3454_c1_g1, TRINITY_DN18276_c0_g1	4	3616	13	19442	0.3077	0.210827	ns	0.818156	ns
GO:0006621	protein retention in ER lumen	Biological Process	TRINITY_DN26524_c0_g1, TRINITY_DN39805_c0_g1, TRINITY_DN24965_c0_g2, TRINITY_DN19527_c0_g1	4	3616	13	19442	0.3077	0.210827	ns	0.818156	ns
GO:0001754	eye photoreceptor cell differentiation	Biological Process	TRINITY_DN694_c0_g1, TRINITY_DN11782_c0_g2, TRINITY_DN18233_c0_g1, TRINITY_DN8095_c0_g1	4	3616	13	19442	0.3077	0.210827	ns	0.818156	ns
GO:0030206	chondroitin sulfate biosynthetic process	Biological Process	TRINITY_DN116_c2_g1, TRINITY_DN1822_c1_g1, TRINITY_DN18205_c0_g1, TRINITY_DN4946_c0_g1	4	3616	13	19442	0.3077	0.210827	ns	0.818156	ns
GO:0016255	attachment of GPI anchor to protein	Biological Process	TRINITY_DN8077_c0_g1, TRINITY_DN2147_c0_g3, TRINITY_DN3085_c0_g1, TRINITY_DN3430_c0_g1	4	3616	13	19442	0.3077	0.210827	ns	0.818156	ns
GO:0042765	GPI-anchor transamidase complex	Cellular Component	TRINITY_DN8077_c0_g1, TRINITY_DN2147_c0_g3, TRINITY_DN3085_c0_g1, TRINITY_DN3430_c0_g1	4	3616	13	19442	0.3077	0.210827	ns	0.818156	ns
GO:0006273	lagging strand elongation	Biological Process	TRINITY_DN6591_c0_g3, TRINITY_DN34626_c0_g1, TRINITY_DN277_c0_g1, TRINITY_DN3533_c0_g1	4	3616	13	19442	0.3077	0.210827	ns	0.818156	ns
GO:0016180	snRNA processing	Biological Process	TRINITY_DN2805_c0_g1, TRINITY_DN17071_c0_g1, TRINITY_DN10041_c0_g1, TRINITY_DN997_c0_g1	4	3616	13	19442	0.3077	0.210827	ns	0.818156	ns
GO:0032039	integrator complex	Cellular Component	TRINITY_DN2805_c0_g1, TRINITY_DN17071_c0_g1, TRINITY_DN6974_c0_g1, TRINITY_DN10041_c0_g1	4	3616	13	19442	0.3077	0.210827	ns	0.818156	ns
GO:0005070	obsolete SH3/SH2 adaptor activity	Molecular Function	TRINITY_DN15025_c0_g1, TRINITY_DN24617_c0_g1, TRINITY_DN10911_c0_g1, TRINITY_DN3911_c0_g2	4	3616	13	19442	0.3077	0.210827	ns	0.818156	ns
GO:0048148	behavioral response to cocaine	Biological Process	TRINITY_DN4495_c0_g1, TRINITY_DN6883_c0_g1, TRINITY_DN6333_c0_g2, TRINITY_DN18681_c0_g3	4	3616	13	19442	0.3077	0.210827	ns	0.818156	ns
GO:0045216	cell-cell junction organization	Biological Process	TRINITY_DN1451_c0_g1, TRINITY_DN486_c0_g1, TRINITY_DN730_c0_g1, TRINITY_DN31078_c0_g1	4	3616	13	19442	0.3077	0.210827	ns	0.818156	ns
GO:0071203	WASH complex	Cellular Component	TRINITY_DN5276_c0_g1, TRINITY_DN44097_c0_g1, TRINITY_DN3276_c0_g1, TRINITY_DN64_c0_g1	4	3616	13	19442	0.3077	0.210827	ns	0.818156	ns
GO:0003951	NAD+ kinase activity	Molecular Function	TRINITY_DN2254_c0_g1, TRINITY_DN43734_c0_g1, TRINITY_DN2504_c0_g1, TRINITY_DN1480_c0_g2	4	3616	13	19442	0.3077	0.210827	ns	0.818156	ns
GO:0051256	mitotic spindle midzone assembly	Biological Process	TRINITY_DN18233_c0_g1, TRINITY_DN15274_c0_g1, TRINITY_DN31431_c0_g2, TRINITY_DN41807_c0_g1	4	3616	13	19442	0.3077	0.210827	ns	0.818156	ns
GO:0072583	clathrin-dependent endocytosis	Biological Process	TRINITY_DN346_c0_g1, TRINITY_DN90_c0_g1, TRINITY_DN5161_c0_g2, TRINITY_DN23959_c0_g1, TRINITY_DN2114_c0_g1, TRINITY_DN986_c0_g1	6	3616	22	19442	0.2727	0.212964	ns	0.818156	ns
GO:0070050	neuron cellular homeostasis	Biological Process	TRINITY_DN9243_c0_g2, TRINITY_DN11475_c0_g1, TRINITY_DN18940_c0_g1, TRINITY_DN41991_c0_g1, TRINITY_DN12736_c0_g1, TRINITY_DN37755_c0_g2	6	3616	22	19442	0.2727	0.212964	ns	0.818156	ns
GO:0007031	peroxisome organization	Biological Process	TRINITY_DN2806_c0_g2, TRINITY_DN4000_c0_g1, TRINITY_DN2737_c0_g1, TRINITY_DN13342_c0_g2, TRINITY_DN1811_c0_g1, TRINITY_DN32384_c0_g2	6	3616	22	19442	0.2727	0.212964	ns	0.818156	ns
GO:0008376	acetylgalactosaminyltransferase activity	Molecular Function	TRINITY_DN5804_c0_g1, TRINITY_DN2869_c0_g1, TRINITY_DN6297_c0_g1, TRINITY_DN3173_c0_g1, TRINITY_DN36367_c0_g1, TRINITY_DN43493_c0_g1	6	3616	22	19442	0.2727	0.212964	ns	0.818156	ns
GO:0016442	RISC complex	Cellular Component	TRINITY_DN292_c0_g1, TRINITY_DN29844_c0_g4, TRINITY_DN8600_c0_g1, TRINITY_DN4391_c0_g1, TRINITY_DN3725_c0_g3, TRINITY_DN18276_c0_g1	6	3616	22	19442	0.2727	0.212964	ns	0.818156	ns
GO:0046329	negative regulation of JNK cascade	Biological Process	TRINITY_DN31449_c0_g1, TRINITY_DN12276_c0_g1, TRINITY_DN10221_c0_g1, TRINITY_DN33953_c0_g1, TRINITY_DN64_c0_g1, TRINITY_DN14017_c0_g1	6	3616	22	19442	0.2727	0.212964	ns	0.818156	ns
GO:0036335	intestinal stem cell homeostasis	Biological Process	TRINITY_DN1920_c3_g1, TRINITY_DN2595_c0_g1, TRINITY_DN13713_c0_g1, TRINITY_DN27375_c0_g1, TRINITY_DN1920_c0_g1, TRINITY_DN39516_c0_g2, TRINITY_DN17395_c0_g1, TRINITY_DN34605_c0_g1, TRINITY_DN121_c0_g1	9	3616	36	19442	0.25	0.214146	ns	0.818156	ns
GO:0043967	histone H4 acetylation	Biological Process	TRINITY_DN2595_c0_g1, TRINITY_DN11672_c0_g1, TRINITY_DN1636_c0_g1, TRINITY_DN9236_c0_g2, TRINITY_DN11807_c0_g1, TRINITY_DN3008_c0_g2, TRINITY_DN5139_c0_g1, TRINITY_DN5244_c0_g1, TRINITY_DN5221_c0_g2	9	3616	36	19442	0.25	0.214146	ns	0.818156	ns
GO:0006289	nucleotide-excision repair	Biological Process	TRINITY_DN654_c0_g1, TRINITY_DN3427_c0_g2, TRINITY_DN2287_c0_g2, TRINITY_DN2315_c0_g2, TRINITY_DN9009_c0_g1, TRINITY_DN36677_c0_g1, TRINITY_DN42494_c0_g1, TRINITY_DN1323_c0_g1, TRINITY_DN3302_c0_g1	9	3616	36	19442	0.25	0.214146	ns	0.818156	ns
GO:0030173	integral component of Golgi membrane	Cellular Component	TRINITY_DN3253_c0_g1, TRINITY_DN13555_c0_g2, TRINITY_DN13839_c0_g2, TRINITY_DN3608_c0_g1, TRINITY_DN1669_c0_g1, TRINITY_DN27305_c0_g1, TRINITY_DN28128_c0_g2, TRINITY_DN1261_c0_g1, TRINITY_DN6371_c0_g1, TRINITY_DN4157_c0_g1, TRINITY_DN918_c0_g1, TRINITY_DN25118_c0_g1, TRINITY_DN44497_c0_g1, TRINITY_DN1722_c0_g1	14	3616	60	19442	0.2333	0.214247	ns	0.818156	ns
GO:0005770	late endosome	Cellular Component	TRINITY_DN42582_c0_g1, TRINITY_DN13709_c0_g3, TRINITY_DN19990_c0_g1, TRINITY_DN22210_c0_g1, TRINITY_DN3163_c0_g1, TRINITY_DN8056_c0_g1, TRINITY_DN25_c0_g1, TRINITY_DN3682_c0_g1, TRINITY_DN2653_c0_g1, TRINITY_DN15546_c1_g1, TRINITY_DN9480_c0_g4, TRINITY_DN18679_c0_g1, TRINITY_DN8437_c0_g1, TRINITY_DN25661_c0_g1, TRINITY_DN38302_c0_g1, TRINITY_DN39968_c0_g1, TRINITY_DN4592_c0_g1	17	3616	75	19442	0.2267	0.220137	ns	0.818156	ns
GO:0009968	negative regulation of signal transduction	Biological Process	TRINITY_DN6809_c0_g1, TRINITY_DN7069_c0_g1, TRINITY_DN1920_c3_g1, TRINITY_DN13713_c0_g1, TRINITY_DN1920_c0_g1, TRINITY_DN39516_c0_g2, TRINITY_DN34605_c0_g1, TRINITY_DN3322_c0_g1, TRINITY_DN10107_c0_g1, TRINITY_DN31493_c0_g1	10	3616	41	19442	0.2439	0.220171	ns	0.818156	ns
GO:0007158	neuron cell-cell adhesion	Biological Process	TRINITY_DN18404_c0_g1, TRINITY_DN7909_c0_g1, TRINITY_DN42329_c0_g1, TRINITY_DN34379_c0_g1, TRINITY_DN12313_c0_g2, TRINITY_DN9545_c0_g1, TRINITY_DN27383_c0_g1, TRINITY_DN8258_c0_g1, TRINITY_DN2431_c0_g1, TRINITY_DN34185_c0_g1	10	3616	41	19442	0.2439	0.220171	ns	0.818156	ns
GO:0042059	negative regulation of epidermal growth factor receptor signaling pathway	Biological Process	TRINITY_DN43258_c0_g1, TRINITY_DN3345_c0_g1, TRINITY_DN12714_c0_g2, TRINITY_DN11782_c0_g2, TRINITY_DN42404_c0_g1, TRINITY_DN494_c0_g1, TRINITY_DN1718_c0_g1, TRINITY_DN4683_c0_g1, TRINITY_DN62_c1_g2, TRINITY_DN35695_c0_g1	10	3616	41	19442	0.2439	0.220171	ns	0.818156	ns
GO:0032502	developmental process	Biological Process	TRINITY_DN2233_c0_g1, TRINITY_DN17227_c0_g4, TRINITY_DN4182_c0_g2, TRINITY_DN8956_c0_g1, TRINITY_DN36300_c0_g1, TRINITY_DN11_c0_g1, TRINITY_DN9382_c0_g1, TRINITY_DN8306_c0_g1, TRINITY_DN1283_c0_g6, TRINITY_DN16170_c0_g1, TRINITY_DN1891_c0_g1, TRINITY_DN1194_c0_g2, TRINITY_DN171_c0_g2, TRINITY_DN8705_c0_g1, TRINITY_DN27707_c0_g1, TRINITY_DN21489_c0_g1, TRINITY_DN4665_c0_g1, TRINITY_DN12419_c0_g1	18	3616	80	19442	0.225	0.221351	ns	0.818156	ns
GO:0006904	vesicle docking involved in exocytosis	Biological Process	TRINITY_DN4680_c0_g1, TRINITY_DN4354_c0_g1, TRINITY_DN27245_c0_g2, TRINITY_DN2519_c0_g1, TRINITY_DN15091_c0_g1, TRINITY_DN20484_c0_g1, TRINITY_DN26138_c0_g1	7	3616	27	19442	0.2593	0.224789	ns	0.818156	ns
GO:0005705	polytene chromosome interband	Cellular Component	TRINITY_DN10940_c0_g1, TRINITY_DN11672_c0_g1, TRINITY_DN28000_c0_g2, TRINITY_DN8966_c0_g2, TRINITY_DN40279_c0_g1, TRINITY_DN36677_c0_g1, TRINITY_DN6861_c0_g1	7	3616	27	19442	0.2593	0.224789	ns	0.818156	ns
GO:0038202	TORC1 signaling	Biological Process	TRINITY_DN1920_c3_g1, TRINITY_DN13713_c0_g1, TRINITY_DN1920_c0_g1, TRINITY_DN15025_c0_g1, TRINITY_DN39516_c0_g2, TRINITY_DN34605_c0_g1, TRINITY_DN10842_c0_g1	7	3616	27	19442	0.2593	0.224789	ns	0.818156	ns
GO:0030490	maturation of SSU-rRNA	Biological Process	TRINITY_DN39033_c0_g3, TRINITY_DN38764_c0_g2, TRINITY_DN37598_c0_g1, TRINITY_DN39033_c0_g1, TRINITY_DN16421_c0_g1, TRINITY_DN39033_c0_g2, TRINITY_DN38764_c0_g1	7	3616	27	19442	0.2593	0.224789	ns	0.818156	ns
GO:0048675	axon extension	Biological Process	TRINITY_DN12576_c0_g2, TRINITY_DN9243_c0_g2, TRINITY_DN23062_c0_g2, TRINITY_DN110_c0_g1, TRINITY_DN416_c0_g1, TRINITY_DN18233_c0_g1, TRINITY_DN40281_c0_g1, TRINITY_DN20198_c0_g2, TRINITY_DN61_c0_g1, TRINITY_DN3400_c0_g1, TRINITY_DN1711_c0_g1	11	3616	46	19442	0.2391	0.224844	ns	0.818156	ns
GO:0007286	spermatid development	Biological Process	TRINITY_DN39506_c0_g2, TRINITY_DN2021_c0_g1, TRINITY_DN6222_c0_g1, TRINITY_DN40756_c0_g1, TRINITY_DN1707_c0_g2, TRINITY_DN27264_c0_g1, TRINITY_DN27172_c0_g1, TRINITY_DN504_c0_g1, TRINITY_DN6414_c0_g1, TRINITY_DN3400_c0_g1, TRINITY_DN4658_c0_g1	11	3616	46	19442	0.2391	0.224844	ns	0.818156	ns
GO:0071526	semaphorin-plexin signaling pathway	Biological Process	TRINITY_DN23042_c0_g1, TRINITY_DN14713_c0_g1, TRINITY_DN14416_c0_g1	3	3616	9	19442	0.3333	0.225459	ns	0.818156	ns
GO:0043508	negative regulation of JUN kinase activity	Biological Process	TRINITY_DN819_c0_g1, TRINITY_DN1754_c0_g1, TRINITY_DN24739_c0_g1	3	3616	9	19442	0.3333	0.225459	ns	0.818156	ns
GO:0097193	intrinsic apoptotic signaling pathway	Biological Process	TRINITY_DN2380_c0_g1, TRINITY_DN4898_c0_g1, TRINITY_DN360_c0_g1	3	3616	9	19442	0.3333	0.225459	ns	0.818156	ns
GO:0044666	MLL3/4 complex	Cellular Component	TRINITY_DN7984_c0_g1, TRINITY_DN5244_c0_g1, TRINITY_DN3348_c0_g2	3	3616	9	19442	0.3333	0.225459	ns	0.818156	ns
GO:0045175	basal protein localization	Biological Process	TRINITY_DN7903_c0_g1, TRINITY_DN1118_c0_g1, TRINITY_DN6267_c0_g1	3	3616	9	19442	0.3333	0.225459	ns	0.818156	ns
GO:0002088	lens development in camera-type eye	Biological Process	TRINITY_DN18551_c0_g1, TRINITY_DN7770_c0_g3, TRINITY_DN12143_c0_g1	3	3616	9	19442	0.3333	0.225459	ns	0.818156	ns
GO:0071243	cellular response to arsenic-containing substance	Biological Process	TRINITY_DN41947_c0_g1, TRINITY_DN18269_c0_g1, TRINITY_DN6622_c0_g1	3	3616	9	19442	0.3333	0.225459	ns	0.818156	ns
GO:0042811	pheromone biosynthetic process	Biological Process	TRINITY_DN16706_c0_g1, TRINITY_DN10748_c0_g1, TRINITY_DN92_c0_g2	3	3616	9	19442	0.3333	0.225459	ns	0.818156	ns
GO:0045948	positive regulation of translational initiation	Biological Process	TRINITY_DN2541_c0_g1, TRINITY_DN40290_c0_g1, TRINITY_DN25108_c0_g2	3	3616	9	19442	0.3333	0.225459	ns	0.818156	ns
GO:0048490	anterograde synaptic vesicle transport	Biological Process	TRINITY_DN13443_c0_g1, TRINITY_DN2333_c0_g1, TRINITY_DN40281_c0_g1	3	3616	9	19442	0.3333	0.225459	ns	0.818156	ns
GO:0035282	segmentation	Biological Process	TRINITY_DN8918_c0_g1, TRINITY_DN1296_c0_g1, TRINITY_DN53_c2_g1	3	3616	9	19442	0.3333	0.225459	ns	0.818156	ns
GO:0070262	peptidyl-serine dephosphorylation	Biological Process	TRINITY_DN13842_c0_g1, TRINITY_DN7488_c0_g2, TRINITY_DN2534_c0_g1	3	3616	9	19442	0.3333	0.225459	ns	0.818156	ns
GO:0070816	phosphorylation of RNA polymerase II C-terminal domain	Biological Process	TRINITY_DN3427_c0_g2, TRINITY_DN2287_c0_g2, TRINITY_DN42494_c0_g1	3	3616	9	19442	0.3333	0.225459	ns	0.818156	ns
GO:0051647	nucleus localization	Biological Process	TRINITY_DN1738_c0_g1, TRINITY_DN14457_c0_g1, TRINITY_DN4395_c0_g2	3	3616	9	19442	0.3333	0.225459	ns	0.818156	ns
GO:0004000	adenosine deaminase activity	Molecular Function	TRINITY_DN5087_c0_g1, TRINITY_DN4634_c0_g1, TRINITY_DN33826_c0_g1	3	3616	9	19442	0.3333	0.225459	ns	0.818156	ns
GO:0043103	hypoxanthine salvage	Biological Process	TRINITY_DN5087_c0_g1, TRINITY_DN4634_c0_g1, TRINITY_DN33826_c0_g1	3	3616	9	19442	0.3333	0.225459	ns	0.818156	ns
GO:1901409	positive regulation of phosphorylation of RNA polymerase II C-terminal domain	Biological Process	TRINITY_DN3093_c0_g2, TRINITY_DN23012_c0_g1, TRINITY_DN31320_c0_g1	3	3616	9	19442	0.3333	0.225459	ns	0.818156	ns
GO:0035158	regulation of tube diameter, open tracheal system	Biological Process	TRINITY_DN4473_c0_g1, TRINITY_DN880_c0_g1, TRINITY_DN1852_c0_g1	3	3616	9	19442	0.3333	0.225459	ns	0.818156	ns
GO:0005890	sodium:potassium-exchanging ATPase complex	Cellular Component	TRINITY_DN880_c0_g1, TRINITY_DN1852_c0_g1, TRINITY_DN12150_c0_g1	3	3616	9	19442	0.3333	0.225459	ns	0.818156	ns
GO:0048100	wing disc anterior/posterior pattern formation	Biological Process	TRINITY_DN13457_c0_g1, TRINITY_DN44114_c0_g1, TRINITY_DN18546_c0_g4	3	3616	9	19442	0.3333	0.225459	ns	0.818156	ns
GO:0030217	T cell differentiation	Biological Process	TRINITY_DN26524_c0_g1, TRINITY_DN7839_c0_g1, TRINITY_DN13931_c0_g1	3	3616	9	19442	0.3333	0.225459	ns	0.818156	ns
GO:0032590	dendrite membrane	Cellular Component	TRINITY_DN2903_c0_g1, TRINITY_DN23905_c0_g1, TRINITY_DN6812_c0_g1	3	3616	9	19442	0.3333	0.225459	ns	0.818156	ns
GO:0032418	lysosome localization	Biological Process	TRINITY_DN11918_c0_g1, TRINITY_DN5785_c0_g1, TRINITY_DN36372_c0_g1	3	3616	9	19442	0.3333	0.225459	ns	0.818156	ns
GO:0031932	TORC2 complex	Cellular Component	TRINITY_DN265_c0_g1, TRINITY_DN29920_c0_g1, TRINITY_DN2875_c0_g1	3	3616	9	19442	0.3333	0.225459	ns	0.818156	ns
GO:0006999	nuclear pore organization	Biological Process	TRINITY_DN33910_c0_g1, TRINITY_DN3524_c0_g1, TRINITY_DN30863_c0_g2	3	3616	9	19442	0.3333	0.225459	ns	0.818156	ns
GO:0003923	GPI-anchor transamidase activity	Molecular Function	TRINITY_DN8077_c0_g1, TRINITY_DN3085_c0_g1, TRINITY_DN3430_c0_g1	3	3616	9	19442	0.3333	0.225459	ns	0.818156	ns
GO:0004385	guanylate kinase activity	Molecular Function	TRINITY_DN885_c0_g1, TRINITY_DN29203_c0_g1, TRINITY_DN6267_c0_g1	3	3616	9	19442	0.3333	0.225459	ns	0.818156	ns
GO:0030132	clathrin coat of coated pit	Cellular Component	TRINITY_DN3833_c0_g1, TRINITY_DN33315_c0_g2, TRINITY_DN15830_c0_g4	3	3616	9	19442	0.3333	0.225459	ns	0.818156	ns
GO:0050773	regulation of dendrite development	Biological Process	TRINITY_DN25003_c0_g3, TRINITY_DN4723_c0_g1, TRINITY_DN2875_c0_g1	3	3616	9	19442	0.3333	0.225459	ns	0.818156	ns
GO:0007288	sperm axoneme assembly	Biological Process	TRINITY_DN193_c2_g1, TRINITY_DN5235_c0_g1, TRINITY_DN3890_c0_g1	3	3616	9	19442	0.3333	0.225459	ns	0.818156	ns
GO:0007455	eye-antennal disc morphogenesis	Biological Process	TRINITY_DN44114_c0_g1, TRINITY_DN4531_c0_g1, TRINITY_DN3322_c0_g1	3	3616	9	19442	0.3333	0.225459	ns	0.818156	ns
GO:0016330	second mitotic wave involved in compound eye morphogenesis	Biological Process	TRINITY_DN18233_c0_g1, TRINITY_DN7836_c0_g2, TRINITY_DN3322_c0_g1	3	3616	9	19442	0.3333	0.225459	ns	0.818156	ns
GO:0006488	dolichol-linked oligosaccharide biosynthetic process	Biological Process	TRINITY_DN15679_c0_g1, TRINITY_DN198_c0_g1, TRINITY_DN1410_c0_g1	3	3616	9	19442	0.3333	0.225459	ns	0.818156	ns
GO:0007447	imaginal disc pattern formation	Biological Process	TRINITY_DN25524_c0_g1, TRINITY_DN3322_c0_g1, TRINITY_DN20673_c0_g2	3	3616	9	19442	0.3333	0.225459	ns	0.818156	ns
GO:0005575	cellular_component	Cellular Component	TRINITY_DN36080_c0_g1, TRINITY_DN4352_c0_g1, TRINITY_DN2569_c0_g1, TRINITY_DN144_c0_g1, TRINITY_DN10704_c0_g1, TRINITY_DN43119_c0_g1, TRINITY_DN929_c0_g2, TRINITY_DN1756_c0_g1, TRINITY_DN6991_c0_g1, TRINITY_DN6926_c0_g1, TRINITY_DN841_c0_g1, TRINITY_DN1311_c0_g1, TRINITY_DN41211_c0_g1, TRINITY_DN25118_c0_g4, TRINITY_DN35207_c2_g1, TRINITY_DN1409_c0_g1, TRINITY_DN31779_c0_g2, TRINITY_DN2742_c0_g2,…	204	3616	1045	19442	0.1952	0.226479	ns	0.818156	ns
GO:0005938	cell cortex	Cellular Component	TRINITY_DN23287_c0_g1, TRINITY_DN35865_c0_g1, TRINITY_DN1341_c0_g1, TRINITY_DN2684_c1_g1, TRINITY_DN7082_c0_g1, TRINITY_DN43510_c0_g1, TRINITY_DN4792_c1_g1, TRINITY_DN4792_c0_g1, TRINITY_DN5829_c0_g1, TRINITY_DN28374_c0_g1, TRINITY_DN3_c0_g4, TRINITY_DN11782_c0_g2, TRINITY_DN8579_c0_g1, TRINITY_DN2268_c0_g1, TRINITY_DN3833_c0_g1, TRINITY_DN8224_c0_g1, TRINITY_DN491_c0_g1, TRINITY_DN8277_c0_g1, TR…	39	3616	186	19442	0.2097	0.227099	ns	0.818156	ns
GO:0072686	mitotic spindle	Cellular Component	TRINITY_DN90_c0_g1, TRINITY_DN1609_c0_g1, TRINITY_DN341_c0_g1, TRINITY_DN8865_c0_g1, TRINITY_DN37351_c0_g2, TRINITY_DN3221_c0_g1, TRINITY_DN15274_c0_g1, TRINITY_DN2114_c0_g1, TRINITY_DN5849_c0_g1, TRINITY_DN41807_c0_g1, TRINITY_DN8542_c0_g1, TRINITY_DN8332_c0_g1	12	3616	51	19442	0.2353	0.228491	ns	0.818156	ns
GO:0005778	peroxisomal membrane	Cellular Component	TRINITY_DN2122_c0_g1, TRINITY_DN1708_c0_g1, TRINITY_DN23064_c0_g1, TRINITY_DN1937_c0_g1, TRINITY_DN2665_c0_g1, TRINITY_DN4000_c0_g1, TRINITY_DN2737_c0_g1, TRINITY_DN13342_c0_g2, TRINITY_DN1811_c0_g1, TRINITY_DN2432_c0_g2, TRINITY_DN6712_c0_g2, TRINITY_DN3873_c0_g3	12	3616	51	19442	0.2353	0.228491	ns	0.818156	ns
GO:0046426	negative regulation of receptor signaling pathway via JAK-STAT	Biological Process	TRINITY_DN119_c0_g1, TRINITY_DN12673_c0_g1, TRINITY_DN3345_c0_g1, TRINITY_DN7738_c2_g1, TRINITY_DN32824_c0_g1	5	3616	18	19442	0.2778	0.232341	ns	0.818156	ns
GO:0006108	malate metabolic process	Biological Process	TRINITY_DN3245_c0_g1, TRINITY_DN2824_c0_g1, TRINITY_DN1041_c0_g1, TRINITY_DN21575_c0_g1, TRINITY_DN8651_c0_g1	5	3616	18	19442	0.2778	0.232341	ns	0.818156	ns
GO:0042675	compound eye cone cell differentiation	Biological Process	TRINITY_DN4148_c0_g1, TRINITY_DN17751_c0_g3, TRINITY_DN24107_c0_g1, TRINITY_DN5389_c0_g1, TRINITY_DN8095_c0_g1	5	3616	18	19442	0.2778	0.232341	ns	0.818156	ns
GO:0000177	cytoplasmic exosome (RNase complex)	Cellular Component	TRINITY_DN26828_c0_g1, TRINITY_DN4842_c0_g1, TRINITY_DN17328_c0_g1, TRINITY_DN16079_c0_g1, TRINITY_DN8031_c0_g1	5	3616	18	19442	0.2778	0.232341	ns	0.818156	ns
GO:0070491	DNA-binding transcription factor binding	Molecular Function	TRINITY_DN5472_c0_g1, TRINITY_DN1304_c0_g1, TRINITY_DN2484_c0_g1, TRINITY_DN4625_c0_g1, TRINITY_DN6613_c1_g1	5	3616	18	19442	0.2778	0.232341	ns	0.818156	ns
GO:0018024	histone-lysine N-methyltransferase activity	Molecular Function	TRINITY_DN23067_c0_g1, TRINITY_DN11363_c0_g1, TRINITY_DN36095_c0_g1, TRINITY_DN11618_c0_g1, TRINITY_DN11573_c0_g1	5	3616	18	19442	0.2778	0.232341	ns	0.818156	ns
GO:0007294	germarium-derived oocyte fate determination	Biological Process	TRINITY_DN29844_c0_g4, TRINITY_DN15500_c0_g1, TRINITY_DN538_c0_g1, TRINITY_DN14457_c0_g1, TRINITY_DN64_c0_g1	5	3616	18	19442	0.2778	0.232341	ns	0.818156	ns
GO:0000781	chromosome, telomeric region	Cellular Component	TRINITY_DN34108_c0_g2, TRINITY_DN4005_c0_g1, TRINITY_DN3044_c0_g1, TRINITY_DN40756_c0_g1, TRINITY_DN32847_c0_g1	5	3616	18	19442	0.2778	0.232341	ns	0.818156	ns
GO:0043015	gamma-tubulin binding	Molecular Function	TRINITY_DN3489_c0_g1, TRINITY_DN4048_c0_g1, TRINITY_DN20404_c0_g1, TRINITY_DN4095_c0_g1, TRINITY_DN1818_c0_g1	5	3616	18	19442	0.2778	0.232341	ns	0.818156	ns
GO:0006517	protein deglycosylation	Biological Process	TRINITY_DN12507_c0_g1, TRINITY_DN2320_c0_g1, TRINITY_DN3161_c0_g1, TRINITY_DN25661_c0_g1, TRINITY_DN30145_c0_g1	5	3616	18	19442	0.2778	0.232341	ns	0.818156	ns
GO:0042335	cuticle development	Biological Process	TRINITY_DN2509_c0_g1, TRINITY_DN5610_c0_g1, TRINITY_DN16547_c0_g3, TRINITY_DN44973_c0_g1, TRINITY_DN4078_c0_g2, TRINITY_DN44093_c0_g1, TRINITY_DN28264_c0_g1, TRINITY_DN4683_c0_g1	8	3616	32	19442	0.25	0.233271	ns	0.818156	ns
GO:0006879	cellular iron ion homeostasis	Biological Process	TRINITY_DN41947_c0_g1, TRINITY_DN41646_c0_g1, TRINITY_DN24702_c0_g1, TRINITY_DN933_c0_g1, TRINITY_DN2673_c0_g1, TRINITY_DN5841_c0_g1, TRINITY_DN9062_c0_g1, TRINITY_DN38087_c0_g1	8	3616	32	19442	0.25	0.233271	ns	0.818156	ns
GO:0016327	apicolateral plasma membrane	Cellular Component	TRINITY_DN1616_c0_g1, TRINITY_DN528_c0_g2, TRINITY_DN5610_c0_g1, TRINITY_DN885_c0_g1, TRINITY_DN426_c0_g1, TRINITY_DN37744_c0_g1, TRINITY_DN20673_c0_g2, TRINITY_DN6267_c0_g1	8	3616	32	19442	0.25	0.233271	ns	0.818156	ns
GO:0022008	neurogenesis	Biological Process	TRINITY_DN4980_c0_g1, TRINITY_DN10440_c0_g1, TRINITY_DN3158_c0_g1, TRINITY_DN28386_c0_g1, TRINITY_DN4789_c1_g1, TRINITY_DN10441_c0_g1, TRINITY_DN8124_c0_g2, TRINITY_DN3322_c0_g1	8	3616	32	19442	0.25	0.233271	ns	0.818156	ns
GO:0045499	chemorepellent activity	Molecular Function	TRINITY_DN23042_c0_g1, TRINITY_DN14416_c0_g1	2	3616	5	19442	0.4	0.234291	ns	0.818156	ns
GO:0034338	short-chain carboxylesterase activity	Molecular Function	TRINITY_DN1204_c0_g1, TRINITY_DN25741_c0_g1	2	3616	5	19442	0.4	0.234291	ns	0.818156	ns
GO:0090326	positive regulation of locomotion involved in locomotory behavior	Biological Process	TRINITY_DN20175_c0_g1, TRINITY_DN22210_c0_g1	2	3616	5	19442	0.4	0.234291	ns	0.818156	ns
GO:1903051	negative regulation of proteolysis involved in cellular protein catabolic process	Biological Process	TRINITY_DN35977_c0_g1, TRINITY_DN9734_c0_g1	2	3616	5	19442	0.4	0.234291	ns	0.818156	ns
GO:0060707	trophoblast giant cell differentiation	Biological Process	TRINITY_DN16291_c0_g2, TRINITY_DN44741_c0_g1	2	3616	5	19442	0.4	0.234291	ns	0.818156	ns
GO:0005519	cytoskeletal regulatory protein binding	Molecular Function	TRINITY_DN35865_c0_g1, TRINITY_DN8082_c1_g1	2	3616	5	19442	0.4	0.234291	ns	0.818156	ns
GO:0005891	voltage-gated calcium channel complex	Cellular Component	TRINITY_DN2439_c0_g1, TRINITY_DN35898_c0_g1	2	3616	5	19442	0.4	0.234291	ns	0.818156	ns
GO:0034237	protein kinase A regulatory subunit binding	Molecular Function	TRINITY_DN12994_c0_g1, TRINITY_DN499_c0_g1	2	3616	5	19442	0.4	0.234291	ns	0.818156	ns
GO:0003837	beta-ureidopropionase activity	Molecular Function	TRINITY_DN5577_c0_g1, TRINITY_DN5926_c0_g1	2	3616	5	19442	0.4	0.234291	ns	0.818156	ns
GO:0016811	hydrolase activity, acting on carbon-nitrogen (but not peptide) bonds, in linear amides	Molecular Function	TRINITY_DN5577_c0_g1, TRINITY_DN5926_c0_g1	2	3616	5	19442	0.4	0.234291	ns	0.818156	ns
GO:1990386	mitotic cleavage furrow ingression	Biological Process	TRINITY_DN22591_c0_g2, TRINITY_DN12659_c0_g1	2	3616	5	19442	0.4	0.234291	ns	0.818156	ns
GO:0004470	malic enzyme activity	Molecular Function	TRINITY_DN3245_c0_g1, TRINITY_DN1041_c0_g1	2	3616	5	19442	0.4	0.234291	ns	0.818156	ns
GO:0051968	positive regulation of synaptic transmission, glutamatergic	Biological Process	TRINITY_DN1030_c0_g1, TRINITY_DN8389_c0_g1	2	3616	5	19442	0.4	0.234291	ns	0.818156	ns
GO:0001156	TFIIIC-class transcription factor complex binding	Molecular Function	TRINITY_DN26004_c0_g1, TRINITY_DN1457_c0_g1	2	3616	5	19442	0.4	0.234291	ns	0.818156	ns
GO:0070898	RNA polymerase III preinitiation complex assembly	Biological Process	TRINITY_DN26004_c0_g1, TRINITY_DN1457_c0_g1	2	3616	5	19442	0.4	0.234291	ns	0.818156	ns
GO:0044327	dendritic spine head	Cellular Component	TRINITY_DN90_c0_g1, TRINITY_DN2114_c0_g1	2	3616	5	19442	0.4	0.234291	ns	0.818156	ns
GO:0005726	perichromatin fibrils	Cellular Component	TRINITY_DN5755_c0_g1, TRINITY_DN5755_c1_g1	2	3616	5	19442	0.4	0.234291	ns	0.818156	ns
GO:1900037	regulation of cellular response to hypoxia	Biological Process	TRINITY_DN4973_c0_g2, TRINITY_DN29742_c0_g1	2	3616	5	19442	0.4	0.234291	ns	0.818156	ns
GO:0004630	phospholipase D activity	Molecular Function	TRINITY_DN41947_c0_g1, TRINITY_DN5175_c0_g1	2	3616	5	19442	0.4	0.234291	ns	0.818156	ns
GO:0034101	erythrocyte homeostasis	Biological Process	TRINITY_DN41947_c0_g1, TRINITY_DN15387_c0_g1	2	3616	5	19442	0.4	0.234291	ns	0.818156	ns
GO:0006930	substrate-dependent cell migration, cell extension	Biological Process	TRINITY_DN1616_c0_g1, TRINITY_DN10226_c0_g1	2	3616	5	19442	0.4	0.234291	ns	0.818156	ns
GO:0030891	VCB complex	Cellular Component	TRINITY_DN19744_c0_g1, TRINITY_DN7604_c0_g1	2	3616	5	19442	0.4	0.234291	ns	0.818156	ns
GO:0046726	positive regulation by virus of viral protein levels in host cell	Biological Process	TRINITY_DN5922_c1_g2, TRINITY_DN18926_c0_g1	2	3616	5	19442	0.4	0.234291	ns	0.818156	ns
GO:0006555	methionine metabolic process	Biological Process	TRINITY_DN6116_c0_g2, TRINITY_DN7704_c0_g1	2	3616	5	19442	0.4	0.234291	ns	0.818156	ns
GO:0043625	delta DNA polymerase complex	Cellular Component	TRINITY_DN3390_c0_g1, TRINITY_DN23915_c0_g1	2	3616	5	19442	0.4	0.234291	ns	0.818156	ns
GO:0033215	reductive iron assimilation	Biological Process	TRINITY_DN1595_c2_g1, TRINITY_DN2985_c0_g1	2	3616	5	19442	0.4	0.234291	ns	0.818156	ns
GO:0033573	high-affinity iron permease complex	Cellular Component	TRINITY_DN1595_c2_g1, TRINITY_DN2985_c0_g1	2	3616	5	19442	0.4	0.234291	ns	0.818156	ns
GO:0031990	mRNA export from nucleus in response to heat stress	Biological Process	TRINITY_DN31539_c0_g1, TRINITY_DN25108_c0_g2	2	3616	5	19442	0.4	0.234291	ns	0.818156	ns
GO:0044877	protein-containing complex binding	Molecular Function	TRINITY_DN5472_c0_g1, TRINITY_DN8865_c0_g1	2	3616	5	19442	0.4	0.234291	ns	0.818156	ns
GO:1990904	ribonucleoprotein complex	Cellular Component	TRINITY_DN5472_c0_g1, TRINITY_DN8865_c0_g1	2	3616	5	19442	0.4	0.234291	ns	0.818156	ns
GO:0042577	lipid phosphatase activity	Molecular Function	TRINITY_DN12445_c0_g1, TRINITY_DN6013_c0_g1	2	3616	5	19442	0.4	0.234291	ns	0.818156	ns
GO:0032021	NELF complex	Cellular Component	TRINITY_DN4945_c0_g1, TRINITY_DN6861_c0_g1	2	3616	5	19442	0.4	0.234291	ns	0.818156	ns
GO:0006035	cuticle chitin biosynthetic process	Biological Process	TRINITY_DN650_c0_g1, TRINITY_DN5660_c0_g1	2	3616	5	19442	0.4	0.234291	ns	0.818156	ns
GO:0010738	regulation of protein kinase A signaling	Biological Process	TRINITY_DN499_c0_g1, TRINITY_DN61_c0_g1	2	3616	5	19442	0.4	0.234291	ns	0.818156	ns
GO:0016480	negative regulation of transcription by RNA polymerase III	Biological Process	TRINITY_DN2684_c1_g1, TRINITY_DN975_c0_g1	2	3616	5	19442	0.4	0.234291	ns	0.818156	ns
GO:0017128	phospholipid scramblase activity	Molecular Function	TRINITY_DN6987_c0_g1, TRINITY_DN8318_c0_g1	2	3616	5	19442	0.4	0.234291	ns	0.818156	ns
GO:0008064	regulation of actin polymerization or depolymerization	Biological Process	TRINITY_DN1213_c0_g1, TRINITY_DN573_c0_g1	2	3616	5	19442	0.4	0.234291	ns	0.818156	ns
GO:2000574	obsolete regulation of microtubule motor activity	Biological Process	TRINITY_DN972_c0_g3, TRINITY_DN14457_c0_g1	2	3616	5	19442	0.4	0.234291	ns	0.818156	ns
GO:0019878	lysine biosynthetic process via aminoadipic acid	Biological Process	TRINITY_DN26001_c0_g1, TRINITY_DN33738_c0_g1	2	3616	5	19442	0.4	0.234291	ns	0.818156	ns
GO:0003958	NADPH-hemoprotein reductase activity	Molecular Function	TRINITY_DN4114_c0_g1, TRINITY_DN1097_c0_g1	2	3616	5	19442	0.4	0.234291	ns	0.818156	ns
GO:0046666	retinal cell programmed cell death	Biological Process	TRINITY_DN646_c0_g1, TRINITY_DN5475_c0_g1	2	3616	5	19442	0.4	0.234291	ns	0.818156	ns
GO:0030628	pre-mRNA 3'-splice site binding	Molecular Function	TRINITY_DN11610_c0_g1, TRINITY_DN16742_c0_g2	2	3616	5	19442	0.4	0.234291	ns	0.818156	ns
GO:0089701	U2AF complex	Cellular Component	TRINITY_DN11610_c0_g1, TRINITY_DN16742_c0_g2	2	3616	5	19442	0.4	0.234291	ns	0.818156	ns
GO:0014066	regulation of phosphatidylinositol 3-kinase signaling	Biological Process	TRINITY_DN27760_c0_g1, TRINITY_DN2314_c0_g2	2	3616	5	19442	0.4	0.234291	ns	0.818156	ns
GO:0000731	DNA synthesis involved in DNA repair	Biological Process	TRINITY_DN27869_c0_g1, TRINITY_DN4005_c0_g1	2	3616	5	19442	0.4	0.234291	ns	0.818156	ns
GO:0015858	nucleoside transport	Biological Process	TRINITY_DN3883_c0_g1, TRINITY_DN784_c0_g1	2	3616	5	19442	0.4	0.234291	ns	0.818156	ns
GO:0004530	deoxyribonuclease I activity	Molecular Function	TRINITY_DN29844_c0_g4, TRINITY_DN4391_c0_g1	2	3616	5	19442	0.4	0.234291	ns	0.818156	ns
GO:0035196	production of miRNAs involved in gene silencing by miRNA	Biological Process	TRINITY_DN29844_c0_g4, TRINITY_DN12175_c0_g1	2	3616	5	19442	0.4	0.234291	ns	0.818156	ns
GO:0010470	regulation of gastrulation	Biological Process	TRINITY_DN1690_c0_g1, TRINITY_DN28982_c0_g1	2	3616	5	19442	0.4	0.234291	ns	0.818156	ns
GO:0016201	synaptic target inhibition	Biological Process	TRINITY_DN797_c0_g1, TRINITY_DN21669_c0_g1	2	3616	5	19442	0.4	0.234291	ns	0.818156	ns
GO:0034515	proteasome storage granule	Cellular Component	TRINITY_DN44307_c0_g1, TRINITY_DN18916_c0_g1	2	3616	5	19442	0.4	0.234291	ns	0.818156	ns
GO:0017080	sodium channel regulator activity	Molecular Function	TRINITY_DN1763_c0_g1, TRINITY_DN13152_c0_g1	2	3616	5	19442	0.4	0.234291	ns	0.818156	ns
GO:0045213	neurotransmitter receptor metabolic process	Biological Process	TRINITY_DN1365_c0_g1, TRINITY_DN5340_c0_g1	2	3616	5	19442	0.4	0.234291	ns	0.818156	ns
GO:0008532	N-acetyllactosaminide beta-1,3-N-acetylglucosaminyltransferase activity	Molecular Function	TRINITY_DN2869_c0_g1, TRINITY_DN3173_c0_g1	2	3616	5	19442	0.4	0.234291	ns	0.818156	ns
GO:0030311	poly-N-acetyllactosamine biosynthetic process	Biological Process	TRINITY_DN2869_c0_g1, TRINITY_DN3173_c0_g1	2	3616	5	19442	0.4	0.234291	ns	0.818156	ns
GO:0005483	soluble NSF attachment protein activity	Molecular Function	TRINITY_DN3162_c0_g1, TRINITY_DN1921_c0_g1	2	3616	5	19442	0.4	0.234291	ns	0.818156	ns
GO:0035494	SNARE complex disassembly	Biological Process	TRINITY_DN3162_c0_g1, TRINITY_DN1921_c0_g1	2	3616	5	19442	0.4	0.234291	ns	0.818156	ns
GO:0031251	PAN complex	Cellular Component	TRINITY_DN7510_c0_g1, TRINITY_DN6821_c0_g1	2	3616	5	19442	0.4	0.234291	ns	0.818156	ns
GO:0061541	rhabdomere morphogenesis	Biological Process	TRINITY_DN5610_c0_g1, TRINITY_DN85_c0_g1	2	3616	5	19442	0.4	0.234291	ns	0.818156	ns
GO:0031527	filopodium membrane	Cellular Component	TRINITY_DN28374_c0_g1, TRINITY_DN19171_c0_g1	2	3616	5	19442	0.4	0.234291	ns	0.818156	ns
GO:0003917	DNA topoisomerase type I (single strand cut, ATP-independent) activity	Molecular Function	TRINITY_DN6410_c0_g1, TRINITY_DN25142_c0_g1	2	3616	5	19442	0.4	0.234291	ns	0.818156	ns
GO:0015453	oxidoreduction-driven active transmembrane transporter activity	Molecular Function	TRINITY_DN3468_c0_g1, TRINITY_DN43751_c0_g1	2	3616	5	19442	0.4	0.234291	ns	0.818156	ns
GO:0019646	aerobic electron transport chain	Biological Process	TRINITY_DN3468_c0_g1, TRINITY_DN43751_c0_g1	2	3616	5	19442	0.4	0.234291	ns	0.818156	ns
GO:0031663	lipopolysaccharide-mediated signaling pathway	Biological Process	TRINITY_DN35399_c0_g1, TRINITY_DN4937_c0_g1	2	3616	5	19442	0.4	0.234291	ns	0.818156	ns
GO:0032137	guanine/thymine mispair binding	Molecular Function	TRINITY_DN44769_c0_g1, TRINITY_DN4175_c0_g1	2	3616	5	19442	0.4	0.234291	ns	0.818156	ns
GO:0072589	box H/ACA scaRNP complex	Cellular Component	TRINITY_DN13094_c0_g1, TRINITY_DN45215_c0_g1	2	3616	5	19442	0.4	0.234291	ns	0.818156	ns
GO:1904801	positive regulation of neuron remodeling	Biological Process	TRINITY_DN12659_c0_g1, TRINITY_DN15500_c0_g1	2	3616	5	19442	0.4	0.234291	ns	0.818156	ns
GO:0070934	CRD-mediated mRNA stabilization	Biological Process	TRINITY_DN11785_c0_g1, TRINITY_DN8865_c0_g1	2	3616	5	19442	0.4	0.234291	ns	0.818156	ns
GO:0070937	CRD-mediated mRNA stability complex	Cellular Component	TRINITY_DN11785_c0_g1, TRINITY_DN8865_c0_g1	2	3616	5	19442	0.4	0.234291	ns	0.818156	ns
GO:0048134	germ-line cyst formation	Biological Process	TRINITY_DN11782_c0_g2, TRINITY_DN15500_c0_g1	2	3616	5	19442	0.4	0.234291	ns	0.818156	ns
GO:0005245	voltage-gated calcium channel activity	Molecular Function	TRINITY_DN16449_c0_g2, TRINITY_DN4451_c0_g1	2	3616	5	19442	0.4	0.234291	ns	0.818156	ns
GO:0035774	positive regulation of insulin secretion involved in cellular response to glucose stimulus	Biological Process	TRINITY_DN16449_c0_g2, TRINITY_DN13931_c0_g1	2	3616	5	19442	0.4	0.234291	ns	0.818156	ns
GO:0030210	heparin biosynthetic process	Biological Process	TRINITY_DN18205_c0_g1, TRINITY_DN2453_c0_g4	2	3616	5	19442	0.4	0.234291	ns	0.818156	ns
GO:0048017	inositol lipid-mediated signaling	Biological Process	TRINITY_DN11568_c0_g1, TRINITY_DN5175_c0_g1	2	3616	5	19442	0.4	0.234291	ns	0.818156	ns
GO:0007362	terminal region determination	Biological Process	TRINITY_DN2683_c0_g1, TRINITY_DN8289_c0_g1	2	3616	5	19442	0.4	0.234291	ns	0.818156	ns
GO:0007344	pronuclear fusion	Biological Process	TRINITY_DN34033_c0_g1, TRINITY_DN27125_c0_g1	2	3616	5	19442	0.4	0.234291	ns	0.818156	ns
GO:0050428	3'-phosphoadenosine 5'-phosphosulfate biosynthetic process	Biological Process	TRINITY_DN3199_c0_g1, TRINITY_DN22822_c0_g1	2	3616	5	19442	0.4	0.234291	ns	0.818156	ns
GO:0044208	'de novo' AMP biosynthetic process	Biological Process	TRINITY_DN42996_c0_g1, TRINITY_DN10287_c0_g1	2	3616	5	19442	0.4	0.234291	ns	0.818156	ns
GO:0007289	spermatid nucleus differentiation	Biological Process	TRINITY_DN482_c0_g1, TRINITY_DN397_c0_g1	2	3616	5	19442	0.4	0.234291	ns	0.818156	ns
GO:0004348	glucosylceramidase activity	Molecular Function	TRINITY_DN16380_c1_g1, TRINITY_DN12736_c0_g1	2	3616	5	19442	0.4	0.234291	ns	0.818156	ns
GO:0006680	glucosylceramide catabolic process	Biological Process	TRINITY_DN16380_c1_g1, TRINITY_DN12736_c0_g1	2	3616	5	19442	0.4	0.234291	ns	0.818156	ns
GO:0046512	sphingosine biosynthetic process	Biological Process	TRINITY_DN16380_c1_g1, TRINITY_DN4554_c0_g1	2	3616	5	19442	0.4	0.234291	ns	0.818156	ns
GO:0015385	sodium:proton antiporter activity	Molecular Function	TRINITY_DN2256_c0_g1, TRINITY_DN2769_c0_g1	2	3616	5	19442	0.4	0.234291	ns	0.818156	ns
GO:0044806	G-quadruplex DNA unwinding	Biological Process	TRINITY_DN1834_c0_g1, TRINITY_DN1622_c0_g1	2	3616	5	19442	0.4	0.234291	ns	0.818156	ns
GO:0004430	1-phosphatidylinositol 4-kinase activity	Molecular Function	TRINITY_DN39614_c0_g1, TRINITY_DN39614_c0_g2	2	3616	5	19442	0.4	0.234291	ns	0.818156	ns
GO:0006220	pyrimidine nucleotide metabolic process	Biological Process	TRINITY_DN2836_c0_g1, TRINITY_DN14348_c0_g1	2	3616	5	19442	0.4	0.234291	ns	0.818156	ns
GO:0071539	protein localization to centrosome	Biological Process	TRINITY_DN447_c0_g2, TRINITY_DN35265_c0_g1	2	3616	5	19442	0.4	0.234291	ns	0.818156	ns
GO:0005048	signal sequence binding	Molecular Function	TRINITY_DN93_c1_g1, TRINITY_DN8623_c0_g1	2	3616	5	19442	0.4	0.234291	ns	0.818156	ns
GO:0016263	glycoprotein-N-acetylgalactosamine 3-beta-galactosyltransferase activity	Molecular Function	TRINITY_DN8928_c0_g1, TRINITY_DN11438_c0_g2	2	3616	5	19442	0.4	0.234291	ns	0.818156	ns
GO:0016267	O-glycan processing, core 1	Biological Process	TRINITY_DN8928_c0_g1, TRINITY_DN11438_c0_g2	2	3616	5	19442	0.4	0.234291	ns	0.818156	ns
GO:1902037	negative regulation of hematopoietic stem cell differentiation	Biological Process	TRINITY_DN8928_c0_g1, TRINITY_DN7129_c0_g1	2	3616	5	19442	0.4	0.234291	ns	0.818156	ns
GO:0070201	regulation of establishment of protein localization	Biological Process	TRINITY_DN6868_c0_g2, TRINITY_DN16426_c0_g1	2	3616	5	19442	0.4	0.234291	ns	0.818156	ns
GO:0030029	actin filament-based process	Biological Process	TRINITY_DN4586_c0_g1, TRINITY_DN2402_c0_g1	2	3616	5	19442	0.4	0.234291	ns	0.818156	ns
GO:0004831	tyrosine-tRNA ligase activity	Molecular Function	TRINITY_DN34406_c0_g1, TRINITY_DN18391_c0_g1	2	3616	5	19442	0.4	0.234291	ns	0.818156	ns
GO:0006437	tyrosyl-tRNA aminoacylation	Biological Process	TRINITY_DN34406_c0_g1, TRINITY_DN18391_c0_g1	2	3616	5	19442	0.4	0.234291	ns	0.818156	ns
GO:0007060	male meiosis chromosome segregation	Biological Process	TRINITY_DN4175_c0_g1, TRINITY_DN3099_c0_g1	2	3616	5	19442	0.4	0.234291	ns	0.818156	ns
GO:0019265	glycine biosynthetic process, by transamination of glyoxylate	Biological Process	TRINITY_DN5504_c0_g1, TRINITY_DN10979_c0_g2	2	3616	5	19442	0.4	0.234291	ns	0.818156	ns
GO:0048042	regulation of oviposition	Biological Process	TRINITY_DN418_c0_g1, TRINITY_DN3187_c0_g2	2	3616	5	19442	0.4	0.234291	ns	0.818156	ns
GO:0005242	inward rectifier potassium channel activity	Molecular Function	TRINITY_DN3913_c0_g2, TRINITY_DN30879_c1_g1	2	3616	5	19442	0.4	0.234291	ns	0.818156	ns
GO:0005501	retinoid binding	Molecular Function	TRINITY_DN20371_c0_g1, TRINITY_DN4330_c0_g1	2	3616	5	19442	0.4	0.234291	ns	0.818156	ns
GO:0051457	maintenance of protein location in nucleus	Biological Process	TRINITY_DN8865_c0_g1, TRINITY_DN34626_c0_g1	2	3616	5	19442	0.4	0.234291	ns	0.818156	ns
GO:0046599	regulation of centriole replication	Biological Process	TRINITY_DN20404_c0_g1, TRINITY_DN5235_c0_g1	2	3616	5	19442	0.4	0.234291	ns	0.818156	ns
GO:0061176	type Ib terminal bouton	Cellular Component	TRINITY_DN18233_c0_g1, TRINITY_DN6267_c0_g1	2	3616	5	19442	0.4	0.234291	ns	0.818156	ns
GO:0005993	trehalose catabolic process	Biological Process	TRINITY_DN34321_c0_g1, TRINITY_DN31004_c0_g1	2	3616	5	19442	0.4	0.234291	ns	0.818156	ns
GO:0004705	JUN kinase activity	Molecular Function	TRINITY_DN18178_c0_g1, TRINITY_DN6622_c0_g1	2	3616	5	19442	0.4	0.234291	ns	0.818156	ns
GO:0070327	thyroid hormone transport	Biological Process	TRINITY_DN3191_c0_g1, TRINITY_DN3191_c0_g2	2	3616	5	19442	0.4	0.234291	ns	0.818156	ns
GO:0003091	renal water homeostasis	Biological Process	TRINITY_DN23371_c0_g1, TRINITY_DN4338_c0_g1	2	3616	5	19442	0.4	0.234291	ns	0.818156	ns
GO:0030321	transepithelial chloride transport	Biological Process	TRINITY_DN23371_c0_g1, TRINITY_DN4338_c0_g1	2	3616	5	19442	0.4	0.234291	ns	0.818156	ns
GO:0005461	UDP-glucuronic acid transmembrane transporter activity	Molecular Function	TRINITY_DN13161_c0_g2, TRINITY_DN25524_c0_g1	2	3616	5	19442	0.4	0.234291	ns	0.818156	ns
GO:0007460	R8 cell fate commitment	Biological Process	TRINITY_DN7836_c0_g2, TRINITY_DN4889_c0_g1	2	3616	5	19442	0.4	0.234291	ns	0.818156	ns
GO:0035157	negative regulation of fusion cell fate specification	Biological Process	TRINITY_DN7836_c0_g2, TRINITY_DN4683_c0_g1	2	3616	5	19442	0.4	0.234291	ns	0.818156	ns
GO:0007312	oocyte nucleus migration involved in oocyte dorsal/ventral axis specification	Biological Process	TRINITY_DN15500_c0_g1, TRINITY_DN14457_c0_g1	2	3616	5	19442	0.4	0.234291	ns	0.818156	ns
GO:0005587	collagen type IV trimer	Cellular Component	TRINITY_DN4992_c0_g3, TRINITY_DN875_c0_g3	2	3616	5	19442	0.4	0.234291	ns	0.818156	ns
GO:0048542	lymph gland development	Biological Process	TRINITY_DN4094_c0_g1, TRINITY_DN8289_c0_g1	2	3616	5	19442	0.4	0.234291	ns	0.818156	ns
GO:0060052	neurofilament cytoskeleton organization	Biological Process	TRINITY_DN733_c0_g1, TRINITY_DN38087_c0_g1	2	3616	5	19442	0.4	0.234291	ns	0.818156	ns
GO:0016817	hydrolase activity, acting on acid anhydrides	Molecular Function	TRINITY_DN24608_c0_g3, TRINITY_DN3646_c0_g1	2	3616	5	19442	0.4	0.234291	ns	0.818156	ns
GO:0008364	pupal chitin-based cuticle development	Biological Process	TRINITY_DN2080_c0_g1, TRINITY_DN19299_c0_g1	2	3616	5	19442	0.4	0.234291	ns	0.818156	ns
GO:0002805	regulation of antimicrobial peptide biosynthetic process	Biological Process	TRINITY_DN35357_c0_g1, TRINITY_DN3348_c0_g2	2	3616	5	19442	0.4	0.234291	ns	0.818156	ns
GO:0061355	Wnt protein secretion	Biological Process	TRINITY_DN5282_c0_g2, TRINITY_DN3187_c0_g2	2	3616	5	19442	0.4	0.234291	ns	0.818156	ns
GO:0000056	ribosomal small subunit export from nucleus	Biological Process	TRINITY_DN1813_c0_g1, TRINITY_DN3789_c0_g2	2	3616	5	19442	0.4	0.234291	ns	0.818156	ns
GO:0000278	mitotic cell cycle	Biological Process	TRINITY_DN7133_c0_g1, TRINITY_DN3076_c0_g1, TRINITY_DN1213_c0_g1, TRINITY_DN2268_c0_g1, TRINITY_DN34033_c0_g1, TRINITY_DN21418_c0_g1, TRINITY_DN35265_c0_g1, TRINITY_DN43288_c0_g1, TRINITY_DN18233_c0_g1, TRINITY_DN2231_c0_g1, TRINITY_DN13312_c0_g1, TRINITY_DN27264_c0_g1, TRINITY_DN21909_c0_g1, TRINITY_DN15500_c0_g1, TRINITY_DN38406_c0_g1, TRINITY_DN9476_c0_g2, TRINITY_DN3175_c0_g5, TRINITY_DN6726_…	28	3616	131	19442	0.2137	0.23636	ns	0.818156	ns
GO:0006812	cation transport	Biological Process	TRINITY_DN31162_c0_g2, TRINITY_DN2176_c0_g2, TRINITY_DN880_c0_g1, TRINITY_DN1852_c0_g1, TRINITY_DN4004_c0_g1, TRINITY_DN5517_c0_g1, TRINITY_DN18338_c0_g1, TRINITY_DN2309_c0_g1, TRINITY_DN9239_c0_g1	9	3616	37	19442	0.2432	0.239502	ns	0.818156	ns
GO:0031146	SCF-dependent proteasomal ubiquitin-dependent protein catabolic process	Biological Process	TRINITY_DN4109_c0_g1, TRINITY_DN2314_c0_g2, TRINITY_DN1164_c1_g1, TRINITY_DN26627_c0_g1, TRINITY_DN2273_c0_g1, TRINITY_DN35531_c0_g1, TRINITY_DN7038_c0_g1, TRINITY_DN5064_c0_g1, TRINITY_DN12996_c0_g2	9	3616	37	19442	0.2432	0.239502	ns	0.818156	ns
GO:0042043	neurexin family protein binding	Molecular Function	TRINITY_DN18404_c0_g1, TRINITY_DN7909_c0_g1, TRINITY_DN42329_c0_g1, TRINITY_DN34379_c0_g1, TRINITY_DN12313_c0_g2, TRINITY_DN9545_c0_g1, TRINITY_DN27383_c0_g1, TRINITY_DN8258_c0_g1, TRINITY_DN2431_c0_g1, TRINITY_DN34185_c0_g1	10	3616	42	19442	0.2381	0.244145	ns	0.818156	ns
GO:0006487	protein N-linked glycosylation	Biological Process	TRINITY_DN594_c0_g1, TRINITY_DN3164_c1_g2, TRINITY_DN5315_c0_g1, TRINITY_DN101_c4_g1, TRINITY_DN6297_c0_g1, TRINITY_DN2913_c0_g1, TRINITY_DN18256_c0_g1, TRINITY_DN16064_c0_g2, TRINITY_DN1736_c0_g1, TRINITY_DN3615_c0_g2	10	3616	42	19442	0.2381	0.244145	ns	0.818156	ns
GO:0005814	centriole	Cellular Component	TRINITY_DN13709_c0_g3, TRINITY_DN34033_c0_g1, TRINITY_DN447_c0_g2, TRINITY_DN5236_c0_g3, TRINITY_DN193_c2_g1, TRINITY_DN20404_c0_g1, TRINITY_DN4531_c0_g1, TRINITY_DN5235_c0_g1, TRINITY_DN35801_c0_g1, TRINITY_DN226_c0_g2	10	3616	42	19442	0.2381	0.244145	ns	0.818156	ns
GO:0046513	ceramide biosynthetic process	Biological Process	TRINITY_DN3608_c0_g1, TRINITY_DN3168_c0_g1, TRINITY_DN16380_c1_g1, TRINITY_DN9591_c0_g1, TRINITY_DN4506_c0_g1, TRINITY_DN13470_c0_g1	6	3616	23	19442	0.2609	0.245946	ns	0.818156	ns
GO:0008361	regulation of cell size	Biological Process	TRINITY_DN26181_c0_g1, TRINITY_DN31412_c0_g1, TRINITY_DN28386_c0_g1, TRINITY_DN2522_c0_g1, TRINITY_DN33760_c0_g1, TRINITY_DN2875_c0_g1	6	3616	23	19442	0.2609	0.245946	ns	0.818156	ns
GO:0035097	histone methyltransferase complex	Cellular Component	TRINITY_DN5472_c0_g1, TRINITY_DN35712_c0_g1, TRINITY_DN23067_c0_g1, TRINITY_DN17216_c0_g1, TRINITY_DN5790_c0_g2, TRINITY_DN808_c0_g1	6	3616	23	19442	0.2609	0.245946	ns	0.818156	ns
GO:0008595	anterior/posterior axis specification, embryo	Biological Process	TRINITY_DN13347_c0_g1, TRINITY_DN4792_c0_g1, TRINITY_DN15025_c0_g1, TRINITY_DN24617_c0_g1, TRINITY_DN43507_c0_g1, TRINITY_DN6622_c0_g1	6	3616	23	19442	0.2609	0.245946	ns	0.818156	ns
GO:0008033	tRNA processing	Biological Process	TRINITY_DN23529_c0_g1, TRINITY_DN1361_c0_g1, TRINITY_DN41016_c1_g1, TRINITY_DN1870_c0_g1, TRINITY_DN9010_c0_g1, TRINITY_DN997_c0_g1	6	3616	23	19442	0.2609	0.245946	ns	0.818156	ns
GO:0042048	olfactory behavior	Biological Process	TRINITY_DN2903_c0_g1, TRINITY_DN13979_c0_g1, TRINITY_DN8277_c0_g1, TRINITY_DN27430_c0_g1, TRINITY_DN3330_c0_g1, TRINITY_DN4946_c0_g1	6	3616	23	19442	0.2609	0.245946	ns	0.818156	ns
GO:0030866	cortical actin cytoskeleton organization	Biological Process	TRINITY_DN12120_c0_g1, TRINITY_DN90_c0_g1, TRINITY_DN13982_c0_g1, TRINITY_DN28374_c0_g1, TRINITY_DN10441_c0_g1, TRINITY_DN44973_c0_g1, TRINITY_DN54_c0_g1, TRINITY_DN2402_c0_g1, TRINITY_DN712_c0_g1, TRINITY_DN2114_c0_g1, TRINITY_DN870_c0_g1, TRINITY_DN3400_c0_g1	12	3616	52	19442	0.2308	0.250228	ns	0.818156	ns
GO:0030097	hemopoiesis	Biological Process	TRINITY_DN1920_c3_g1, TRINITY_DN11178_c0_g1, TRINITY_DN35712_c0_g1, TRINITY_DN43510_c0_g1, TRINITY_DN13713_c0_g1, TRINITY_DN797_c0_g1, TRINITY_DN1920_c0_g1, TRINITY_DN39516_c0_g2, TRINITY_DN5878_c0_g1, TRINITY_DN17216_c0_g1, TRINITY_DN5389_c0_g1, TRINITY_DN34605_c0_g1	12	3616	52	19442	0.2308	0.250228	ns	0.818156	ns
GO:0006888	endoplasmic reticulum to Golgi vesicle-mediated transport	Biological Process	TRINITY_DN41205_c0_g1, TRINITY_DN3578_c0_g1, TRINITY_DN27245_c0_g1, TRINITY_DN4473_c0_g1, TRINITY_DN6383_c0_g1, TRINITY_DN39693_c0_g1, TRINITY_DN4168_c0_g1, TRINITY_DN4208_c0_g2, TRINITY_DN153_c0_g1, TRINITY_DN20689_c0_g1, TRINITY_DN3113_c0_g1, TRINITY_DN13550_c0_g1, TRINITY_DN19027_c0_g1, TRINITY_DN15918_c0_g1, TRINITY_DN1132_c0_g1, TRINITY_DN418_c0_g1, TRINITY_DN19497_c0_g1, TRINITY_DN25853_c0_…	27	3616	127	19442	0.2126	0.250762	ns	0.818156	ns
GO:0055037	recycling endosome	Cellular Component	TRINITY_DN42582_c0_g1, TRINITY_DN12120_c0_g1, TRINITY_DN7903_c0_g1, TRINITY_DN5783_c0_g1, TRINITY_DN977_c0_g1, TRINITY_DN2059_c0_g1, TRINITY_DN1742_c0_g1, TRINITY_DN933_c0_g1, TRINITY_DN16598_c0_g2, TRINITY_DN3682_c0_g1, TRINITY_DN3630_c0_g1, TRINITY_DN2656_c0_g1, TRINITY_DN9480_c0_g4, TRINITY_DN966_c0_g1	14	3616	62	19442	0.2258	0.253552	ns	0.818156	ns
GO:0015986	ATP synthesis coupled proton transport	Biological Process	TRINITY_DN2184_c0_g1, TRINITY_DN10879_c0_g1, TRINITY_DN43035_c0_g1, TRINITY_DN5830_c0_g1, TRINITY_DN43235_c0_g1, TRINITY_DN18851_c0_g1, TRINITY_DN18342_c0_g1, TRINITY_DN42085_c0_g1, TRINITY_DN27172_c0_g1, TRINITY_DN5551_c0_g1, TRINITY_DN9356_c0_g4, TRINITY_DN3539_c0_g1, TRINITY_DN41991_c0_g1, TRINITY_DN9356_c0_g1, TRINITY_DN44571_c0_g1	15	3616	67	19442	0.2239	0.254524	ns	0.818156	ns
GO:0016459	myosin complex	Cellular Component	TRINITY_DN19629_c0_g1, TRINITY_DN3_c0_g4, TRINITY_DN5249_c0_g1, TRINITY_DN11568_c0_g1, TRINITY_DN4051_c1_g1, TRINITY_DN8224_c0_g1, TRINITY_DN491_c0_g1, TRINITY_DN3_c0_g1, TRINITY_DN2445_c0_g2, TRINITY_DN2423_c0_g2, TRINITY_DN5124_c0_g1, TRINITY_DN8782_c0_g2, TRINITY_DN1359_c0_g1, TRINITY_DN554_c0_g2, TRINITY_DN17186_c0_g4	15	3616	67	19442	0.2239	0.254524	ns	0.818156	ns
GO:0050727	regulation of inflammatory response	Biological Process	TRINITY_DN42453_c0_g1, TRINITY_DN29_c2_g1, TRINITY_DN24673_c0_g1, TRINITY_DN1297_c0_g2	4	3616	14	19442	0.2857	0.254549	ns	0.818156	ns
GO:0005267	potassium channel activity	Molecular Function	TRINITY_DN2246_c0_g1, TRINITY_DN33279_c0_g2, TRINITY_DN2979_c0_g1, TRINITY_DN8506_c0_g1	4	3616	14	19442	0.2857	0.254549	ns	0.818156	ns
GO:1990841	promoter-specific chromatin binding	Molecular Function	TRINITY_DN4148_c0_g1, TRINITY_DN17751_c0_g3, TRINITY_DN40279_c0_g1, TRINITY_DN8865_c0_g1	4	3616	14	19442	0.2857	0.254549	ns	0.818156	ns
GO:0031462	Cul2-RING ubiquitin ligase complex	Cellular Component	TRINITY_DN19744_c0_g1, TRINITY_DN25299_c0_g1, TRINITY_DN12632_c0_g1, TRINITY_DN43507_c0_g1	4	3616	14	19442	0.2857	0.254549	ns	0.818156	ns
GO:0072375	medium-term memory	Biological Process	TRINITY_DN6114_c0_g1, TRINITY_DN26431_c0_g2, TRINITY_DN30169_c0_g1, TRINITY_DN61_c0_g1	4	3616	14	19442	0.2857	0.254549	ns	0.818156	ns
GO:0005671	obsolete Ada2/Gcn5/Ada3 transcription activator complex	Cellular Component	TRINITY_DN2595_c0_g1, TRINITY_DN5244_c0_g1, TRINITY_DN525_c0_g2, TRINITY_DN8332_c0_g1	4	3616	14	19442	0.2857	0.254549	ns	0.818156	ns
GO:0071549	cellular response to dexamethasone stimulus	Biological Process	TRINITY_DN4390_c0_g1, TRINITY_DN4023_c1_g1, TRINITY_DN8865_c0_g1, TRINITY_DN11573_c0_g1	4	3616	14	19442	0.2857	0.254549	ns	0.818156	ns
GO:0050840	extracellular matrix binding	Molecular Function	TRINITY_DN28396_c0_g1, TRINITY_DN16741_c0_g2, TRINITY_DN5820_c0_g1, TRINITY_DN20873_c0_g1	4	3616	14	19442	0.2857	0.254549	ns	0.818156	ns
GO:0046718	viral entry into host cell	Biological Process	TRINITY_DN4519_c0_g1, TRINITY_DN6908_c0_g2, TRINITY_DN21711_c0_g1, TRINITY_DN15830_c0_g4	4	3616	14	19442	0.2857	0.254549	ns	0.818156	ns
GO:0005545	1-phosphatidylinositol binding	Molecular Function	TRINITY_DN1529_c0_g1, TRINITY_DN4989_c0_g1, TRINITY_DN10063_c0_g1, TRINITY_DN34260_c0_g2	4	3616	14	19442	0.2857	0.254549	ns	0.818156	ns
GO:0043138	3'-5' DNA helicase activity	Molecular Function	TRINITY_DN19017_c0_g1, TRINITY_DN18456_c0_g1, TRINITY_DN18456_c0_g3, TRINITY_DN7360_c0_g1	4	3616	14	19442	0.2857	0.254549	ns	0.818156	ns
GO:0006883	cellular sodium ion homeostasis	Biological Process	TRINITY_DN880_c0_g1, TRINITY_DN1852_c0_g1, TRINITY_DN12150_c0_g1, TRINITY_DN24673_c0_g1	4	3616	14	19442	0.2857	0.254549	ns	0.818156	ns
GO:0050896	response to stimulus	Biological Process	TRINITY_DN1589_c0_g2, TRINITY_DN16449_c0_g2, TRINITY_DN44792_c0_g1, TRINITY_DN1589_c0_g1	4	3616	14	19442	0.2857	0.254549	ns	0.818156	ns
GO:0031053	primary miRNA processing	Biological Process	TRINITY_DN12516_c0_g2, TRINITY_DN5014_c0_g3, TRINITY_DN14612_c0_g1, TRINITY_DN5014_c0_g1	4	3616	14	19442	0.2857	0.254549	ns	0.818156	ns
GO:0050729	positive regulation of inflammatory response	Biological Process	TRINITY_DN35399_c0_g1, TRINITY_DN4023_c1_g1, TRINITY_DN4388_c1_g1, TRINITY_DN7003_c0_g2	4	3616	14	19442	0.2857	0.254549	ns	0.818156	ns
GO:0015770	sucrose transport	Biological Process	TRINITY_DN5143_c0_g1, TRINITY_DN26417_c0_g1, TRINITY_DN20248_c0_g1, TRINITY_DN2330_c0_g1	4	3616	14	19442	0.2857	0.254549	ns	0.818156	ns
GO:0050965	detection of temperature stimulus involved in sensory perception of pain	Biological Process	TRINITY_DN13908_c0_g1, TRINITY_DN4264_c0_g1, TRINITY_DN382_c0_g1, TRINITY_DN14457_c0_g1	4	3616	14	19442	0.2857	0.254549	ns	0.818156	ns
GO:0016339	calcium-dependent cell-cell adhesion via plasma membrane cell adhesion molecules	Biological Process	TRINITY_DN12576_c0_g2, TRINITY_DN6809_c0_g1, TRINITY_DN37434_c0_g2, TRINITY_DN32688_c0_g5, TRINITY_DN6906_c0_g1, TRINITY_DN919_c0_g1, TRINITY_DN20673_c0_g2	7	3616	28	19442	0.25	0.255066	ns	0.818156	ns
GO:0030177	positive regulation of Wnt signaling pathway	Biological Process	TRINITY_DN26768_c0_g1, TRINITY_DN1412_c1_g1, TRINITY_DN30932_c0_g1, TRINITY_DN17672_c0_g1, TRINITY_DN3281_c0_g1, TRINITY_DN44830_c0_g1, TRINITY_DN10905_c0_g3	7	3616	28	19442	0.25	0.255066	ns	0.818156	ns
GO:0072593	reactive oxygen species metabolic process	Biological Process	TRINITY_DN20203_c0_g2, TRINITY_DN30_c0_g3, TRINITY_DN30_c0_g2, TRINITY_DN18269_c0_g1, TRINITY_DN23923_c0_g1, TRINITY_DN7448_c0_g1, TRINITY_DN38087_c0_g1	7	3616	28	19442	0.25	0.255066	ns	0.818156	ns
GO:0035172	hemocyte proliferation	Biological Process	TRINITY_DN1920_c3_g1, TRINITY_DN13713_c0_g1, TRINITY_DN797_c0_g1, TRINITY_DN27375_c0_g1, TRINITY_DN1920_c0_g1, TRINITY_DN39516_c0_g2, TRINITY_DN34605_c0_g1	7	3616	28	19442	0.25	0.255066	ns	0.818156	ns
GO:0001736	establishment of planar polarity	Biological Process	TRINITY_DN7179_c0_g1, TRINITY_DN23443_c0_g1, TRINITY_DN18272_c0_g2, TRINITY_DN426_c0_g1, TRINITY_DN7836_c0_g2, TRINITY_DN8782_c0_g2, TRINITY_DN20673_c0_g2	7	3616	28	19442	0.25	0.255066	ns	0.818156	ns
GO:0043161	proteasome-mediated ubiquitin-dependent protein catabolic process	Biological Process	TRINITY_DN22960_c0_g1, TRINITY_DN40525_c0_g1, TRINITY_DN2071_c1_g1, TRINITY_DN1341_c0_g1, TRINITY_DN1082_c0_g1, TRINITY_DN44307_c0_g1, TRINITY_DN18490_c0_g1, TRINITY_DN1575_c0_g1, TRINITY_DN3158_c0_g1, TRINITY_DN43040_c0_g1, TRINITY_DN23227_c0_g1, TRINITY_DN12692_c0_g1, TRINITY_DN2315_c0_g2, TRINITY_DN18916_c0_g1, TRINITY_DN33025_c0_g2, TRINITY_DN27269_c1_g1, TRINITY_DN2747_c0_g1, TRINITY_DN29065…	33	3616	158	19442	0.2089	0.257318	ns	0.818156	ns
GO:0043547	positive regulation of GTPase activity	Biological Process	TRINITY_DN16445_c0_g1, TRINITY_DN12274_c0_g2, TRINITY_DN1616_c0_g1, TRINITY_DN3435_c0_g1, TRINITY_DN6114_c0_g1, TRINITY_DN5905_c0_g2, TRINITY_DN11016_c0_g2, TRINITY_DN6753_c0_g3, TRINITY_DN11931_c0_g1, TRINITY_DN28918_c0_g1, TRINITY_DN63_c0_g2, TRINITY_DN193_c4_g1, TRINITY_DN135_c0_g1, TRINITY_DN11805_c1_g1, TRINITY_DN20591_c0_g1, TRINITY_DN9032_c0_g1, TRINITY_DN18173_c0_g2, TRINITY_DN2423_c0_g2,…	33	3616	158	19442	0.2089	0.257318	ns	0.818156	ns
GO:0016318	ommatidial rotation	Biological Process	TRINITY_DN12576_c0_g2, TRINITY_DN416_c0_g1, TRINITY_DN5475_c0_g1, TRINITY_DN7836_c0_g2, TRINITY_DN8782_c0_g2, TRINITY_DN3322_c0_g1, TRINITY_DN4683_c0_g1, TRINITY_DN20673_c0_g2	8	3616	33	19442	0.2424	0.261387	ns	0.818156	ns
GO:0071805	potassium ion transmembrane transport	Biological Process	TRINITY_DN2246_c0_g1, TRINITY_DN22143_c1_g5, TRINITY_DN33279_c0_g2, TRINITY_DN2256_c0_g1, TRINITY_DN4004_c0_g1, TRINITY_DN2979_c0_g1, TRINITY_DN3913_c0_g2, TRINITY_DN8506_c0_g1	8	3616	33	19442	0.2424	0.261387	ns	0.818156	ns
GO:0007613	memory	Biological Process	TRINITY_DN90_c0_g1, TRINITY_DN19645_c0_g2, TRINITY_DN1523_c0_g1, TRINITY_DN19171_c0_g1, TRINITY_DN2114_c0_g1, TRINITY_DN61_c0_g1, TRINITY_DN4102_c0_g1, TRINITY_DN33760_c0_g1	8	3616	33	19442	0.2424	0.261387	ns	0.818156	ns
GO:0030261	chromosome condensation	Biological Process	TRINITY_DN1219_c0_g1, TRINITY_DN222_c0_g1, TRINITY_DN7805_c0_g1, TRINITY_DN21909_c0_g1, TRINITY_DN19710_c0_g1, TRINITY_DN7360_c0_g1, TRINITY_DN10221_c0_g1, TRINITY_DN5393_c0_g1	8	3616	33	19442	0.2424	0.261387	ns	0.818156	ns
GO:0016477	cell migration	Biological Process	TRINITY_DN35977_c0_g1, TRINITY_DN26768_c0_g1, TRINITY_DN4320_c0_g1, TRINITY_DN1738_c0_g1, TRINITY_DN37819_c0_g1, TRINITY_DN450_c0_g1, TRINITY_DN14235_c0_g1, TRINITY_DN5385_c0_g1, TRINITY_DN15025_c0_g1, TRINITY_DN6222_c0_g1, TRINITY_DN56_c0_g1, TRINITY_DN33025_c0_g2, TRINITY_DN307_c0_g2, TRINITY_DN44973_c0_g1, TRINITY_DN908_c0_g1, TRINITY_DN30324_c0_g3, TRINITY_DN9757_c0_g1, TRINITY_DN5565_c0_g1, …	29	3616	138	19442	0.2101	0.26243	ns	0.818156	ns
GO:0030308	negative regulation of cell growth	Biological Process	TRINITY_DN42453_c0_g1, TRINITY_DN18551_c0_g1, TRINITY_DN654_c0_g1, TRINITY_DN265_c0_g1, TRINITY_DN11142_c0_g1, TRINITY_DN29708_c0_g1, TRINITY_DN24673_c0_g1, TRINITY_DN30807_c0_g3, TRINITY_DN31078_c0_g1	9	3616	38	19442	0.2368	0.26584	ns	0.818156	ns
GO:0005769	early endosome	Cellular Component	TRINITY_DN1412_c1_g1, TRINITY_DN11706_c0_g1, TRINITY_DN4989_c0_g1, TRINITY_DN797_c0_g1, TRINITY_DN42561_c0_g1, TRINITY_DN2059_c0_g1, TRINITY_DN22210_c0_g1, TRINITY_DN2200_c0_g1, TRINITY_DN5276_c0_g1, TRINITY_DN933_c0_g1, TRINITY_DN1098_c0_g1, TRINITY_DN5550_c0_g1, TRINITY_DN3982_c0_g1, TRINITY_DN3704_c0_g1, TRINITY_DN25_c0_g1, TRINITY_DN3682_c0_g1, TRINITY_DN195_c0_g1, TRINITY_DN1020_c1_g1, TRINI…	26	3616	123	19442	0.2114	0.266057	ns	0.818156	ns
GO:0032956	regulation of actin cytoskeleton organization	Biological Process	TRINITY_DN90_c0_g1, TRINITY_DN11016_c0_g2, TRINITY_DN10593_c0_g1, TRINITY_DN44973_c0_g1, TRINITY_DN573_c0_g1, TRINITY_DN2114_c0_g1, TRINITY_DN3400_c0_g1, TRINITY_DN10911_c0_g1, TRINITY_DN4683_c0_g1, TRINITY_DN2875_c0_g1	10	3616	43	19442	0.2326	0.268987	ns	0.818156	ns
GO:0030126	COPI vesicle coat	Cellular Component	TRINITY_DN10426_c0_g1, TRINITY_DN4473_c0_g1, TRINITY_DN43631_c0_g1, TRINITY_DN4208_c0_g2, TRINITY_DN3743_c0_g1	5	3616	19	19442	0.2632	0.270545	ns	0.818156	ns
GO:0007516	hemocyte development	Biological Process	TRINITY_DN1920_c3_g1, TRINITY_DN13713_c0_g1, TRINITY_DN1920_c0_g1, TRINITY_DN39516_c0_g2, TRINITY_DN34605_c0_g1	5	3616	19	19442	0.2632	0.270545	ns	0.818156	ns
GO:0006309	apoptotic DNA fragmentation	Biological Process	TRINITY_DN1453_c0_g1, TRINITY_DN29844_c0_g4, TRINITY_DN4391_c0_g1, TRINITY_DN11141_c0_g1, TRINITY_DN38087_c0_g1	5	3616	19	19442	0.2632	0.270545	ns	0.818156	ns
GO:0007314	oocyte anterior/posterior axis specification	Biological Process	TRINITY_DN1341_c0_g1, TRINITY_DN619_c0_g1, TRINITY_DN153_c0_g1, TRINITY_DN7836_c0_g2, TRINITY_DN3322_c0_g1	5	3616	19	19442	0.2632	0.270545	ns	0.818156	ns
GO:0007271	synaptic transmission, cholinergic	Biological Process	TRINITY_DN2176_c0_g2, TRINITY_DN21388_c0_g2, TRINITY_DN5795_c0_g1, TRINITY_DN11541_c0_g1, TRINITY_DN2851_c0_g1	5	3616	19	19442	0.2632	0.270545	ns	0.818156	ns
GO:0048565	digestive tract development	Biological Process	TRINITY_DN5713_c0_g1, TRINITY_DN8925_c0_g1, TRINITY_DN7770_c0_g3, TRINITY_DN1159_c0_g1, TRINITY_DN1303_c0_g1	5	3616	19	19442	0.2632	0.270545	ns	0.818156	ns
GO:0008553	P-type proton-exporting transporter activity	Molecular Function	TRINITY_DN9027_c0_g1, TRINITY_DN41563_c0_g1, TRINITY_DN8904_c0_g1, TRINITY_DN5841_c0_g1, TRINITY_DN41991_c0_g1	5	3616	19	19442	0.2632	0.270545	ns	0.818156	ns
GO:0010507	negative regulation of autophagy	Biological Process	TRINITY_DN14629_c0_g1, TRINITY_DN4757_c0_g1, TRINITY_DN9514_c0_g1, TRINITY_DN28264_c0_g1, TRINITY_DN5273_c0_g1	5	3616	19	19442	0.2632	0.270545	ns	0.818156	ns
GO:0007629	flight behavior	Biological Process	TRINITY_DN1331_c0_g1, TRINITY_DN1782_c0_g1, TRINITY_DN3442_c0_g1, TRINITY_DN5748_c0_g1, TRINITY_DN37755_c0_g2	5	3616	19	19442	0.2632	0.270545	ns	0.818156	ns
GO:0007611	learning or memory	Biological Process	TRINITY_DN5737_c0_g1, TRINITY_DN848_c0_g1, TRINITY_DN1788_c0_g1, TRINITY_DN977_c0_g1, TRINITY_DN2856_c0_g1, TRINITY_DN1742_c0_g1, TRINITY_DN2957_c0_g1, TRINITY_DN2053_c0_g1, TRINITY_DN15387_c0_g1, TRINITY_DN538_c0_g1, TRINITY_DN61_c0_g1	11	3616	48	19442	0.2292	0.271184	ns	0.818156	ns
GO:0007052	mitotic spindle organization	Biological Process	TRINITY_DN1609_c0_g1, TRINITY_DN28000_c0_g2, TRINITY_DN3340_c0_g1, TRINITY_DN2424_c0_g1, TRINITY_DN15500_c0_g1, TRINITY_DN31431_c0_g2, TRINITY_DN870_c0_g1, TRINITY_DN1159_c0_g1, TRINITY_DN722_c0_g1, TRINITY_DN39393_c0_g1, TRINITY_DN5393_c0_g1	11	3616	48	19442	0.2292	0.271184	ns	0.818156	ns
GO:0000281	mitotic cytokinesis	Biological Process	TRINITY_DN3471_c0_g1, TRINITY_DN26850_c0_g3, TRINITY_DN4473_c0_g1, TRINITY_DN28445_c0_g1, TRINITY_DN18868_c0_g1, TRINITY_DN43288_c0_g1, TRINITY_DN44973_c0_g1, TRINITY_DN9059_c0_g1, TRINITY_DN4139_c0_g1, TRINITY_DN15618_c0_g2, TRINITY_DN13465_c0_g1, TRINITY_DN8782_c0_g2, TRINITY_DN31431_c0_g2, TRINITY_DN28530_c1_g1, TRINITY_DN870_c0_g1, TRINITY_DN722_c0_g1, TRINITY_DN39393_c0_g1, TRINITY_DN26858_c…	19	3616	88	19442	0.2159	0.272862	ns	0.818156	ns
GO:0005912	adherens junction	Cellular Component	TRINITY_DN22591_c0_g2, TRINITY_DN1616_c0_g1, TRINITY_DN23176_c0_g1, TRINITY_DN885_c0_g1, TRINITY_DN10593_c0_g1, TRINITY_DN8277_c0_g1, TRINITY_DN51_c1_g2, TRINITY_DN35265_c0_g1, TRINITY_DN1666_c0_g1, TRINITY_DN573_c0_g1, TRINITY_DN426_c0_g1, TRINITY_DN7836_c0_g2, TRINITY_DN5565_c0_g1, TRINITY_DN2495_c0_g1, TRINITY_DN3400_c0_g1, TRINITY_DN37744_c0_g1, TRINITY_DN4683_c0_g1, TRINITY_DN64_c0_g1	18	3616	83	19442	0.2169	0.273482	ns	0.818156	ns
GO:0016573	histone acetylation	Biological Process	TRINITY_DN2595_c0_g1, TRINITY_DN35712_c0_g1, TRINITY_DN16633_c0_g3, TRINITY_DN11672_c0_g1, TRINITY_DN27373_c0_g1, TRINITY_DN2638_c0_g1, TRINITY_DN43288_c0_g1, TRINITY_DN17216_c0_g1, TRINITY_DN1048_c0_g1, TRINITY_DN27486_c0_g2, TRINITY_DN5139_c0_g1, TRINITY_DN5244_c0_g1, TRINITY_DN28847_c0_g1	13	3616	58	19442	0.2241	0.273618	ns	0.818156	ns
GO:0019005	SCF ubiquitin ligase complex	Cellular Component	TRINITY_DN1341_c0_g1, TRINITY_DN18490_c0_g1, TRINITY_DN4109_c0_g1, TRINITY_DN2314_c0_g2, TRINITY_DN3158_c0_g1, TRINITY_DN1164_c1_g1, TRINITY_DN26627_c0_g1, TRINITY_DN2273_c0_g1, TRINITY_DN17684_c0_g1, TRINITY_DN35531_c0_g1, TRINITY_DN7038_c0_g1, TRINITY_DN10221_c0_g1, TRINITY_DN5064_c0_g1, TRINITY_DN12996_c0_g2	14	3616	63	19442	0.2222	0.274141	ns	0.818156	ns
GO:0043968	histone H2A acetylation	Biological Process	TRINITY_DN2595_c0_g1, TRINITY_DN1636_c0_g1, TRINITY_DN9236_c0_g2, TRINITY_DN11807_c0_g1, TRINITY_DN5139_c0_g1, TRINITY_DN5221_c0_g2	6	3616	24	19442	0.25	0.280254	ns	0.818156	ns
GO:0071329	cellular response to sucrose stimulus	Biological Process	TRINITY_DN1769_c0_g1, TRINITY_DN18798_c0_g1, TRINITY_DN23798_c0_g1	3	3616	10	19442	0.3	0.280318	ns	0.818156	ns
GO:0048137	spermatocyte division	Biological Process	TRINITY_DN12120_c0_g1, TRINITY_DN4000_c0_g1, TRINITY_DN608_c0_g1	3	3616	10	19442	0.3	0.280318	ns	0.818156	ns
GO:0043392	negative regulation of DNA binding	Biological Process	TRINITY_DN41947_c0_g1, TRINITY_DN44588_c0_g1, TRINITY_DN3049_c0_g1	3	3616	10	19442	0.3	0.280318	ns	0.818156	ns
GO:0010452	histone H3-K36 methylation	Biological Process	TRINITY_DN2736_c0_g1, TRINITY_DN11363_c0_g1, TRINITY_DN1305_c0_g1	3	3616	10	19442	0.3	0.280318	ns	0.818156	ns
GO:0046975	histone methyltransferase activity (H3-K36 specific)	Molecular Function	TRINITY_DN2736_c0_g1, TRINITY_DN11363_c0_g1, TRINITY_DN1305_c0_g1	3	3616	10	19442	0.3	0.280318	ns	0.818156	ns
GO:0003688	DNA replication origin binding	Molecular Function	TRINITY_DN5737_c0_g1, TRINITY_DN2424_c0_g1, TRINITY_DN7360_c0_g1	3	3616	10	19442	0.3	0.280318	ns	0.818156	ns
GO:0002027	regulation of heart rate	Biological Process	TRINITY_DN7560_c0_g1, TRINITY_DN38150_c0_g1, TRINITY_DN24673_c0_g1	3	3616	10	19442	0.3	0.280318	ns	0.818156	ns
GO:0006424	glutamyl-tRNA aminoacylation	Biological Process	TRINITY_DN17461_c0_g2, TRINITY_DN6022_c0_g1, TRINITY_DN4251_c0_g1	3	3616	10	19442	0.3	0.280318	ns	0.818156	ns
GO:0004623	phospholipase A2 activity	Molecular Function	TRINITY_DN12885_c0_g1, TRINITY_DN38697_c0_g2, TRINITY_DN45117_c0_g1	3	3616	10	19442	0.3	0.280318	ns	0.818156	ns
GO:0050482	arachidonic acid secretion	Biological Process	TRINITY_DN12885_c0_g1, TRINITY_DN38697_c0_g2, TRINITY_DN45117_c0_g1	3	3616	10	19442	0.3	0.280318	ns	0.818156	ns
GO:0034968	histone lysine methylation	Biological Process	TRINITY_DN23067_c0_g1, TRINITY_DN36095_c0_g1, TRINITY_DN11573_c0_g1	3	3616	10	19442	0.3	0.280318	ns	0.818156	ns
GO:0019226	transmission of nerve impulse	Biological Process	TRINITY_DN2903_c0_g1, TRINITY_DN3579_c0_g1, TRINITY_DN38087_c0_g1	3	3616	10	19442	0.3	0.280318	ns	0.818156	ns
GO:0008420	RNA polymerase II CTD heptapeptide repeat phosphatase activity	Molecular Function	TRINITY_DN681_c0_g1, TRINITY_DN37574_c0_g2, TRINITY_DN22153_c0_g6	3	3616	10	19442	0.3	0.280318	ns	0.818156	ns
GO:0007043	cell-cell junction assembly	Biological Process	TRINITY_DN5610_c0_g1, TRINITY_DN885_c0_g1, TRINITY_DN426_c0_g1	3	3616	10	19442	0.3	0.280318	ns	0.818156	ns
GO:0060179	male mating behavior	Biological Process	TRINITY_DN1788_c0_g1, TRINITY_DN10748_c0_g1, TRINITY_DN92_c0_g2	3	3616	10	19442	0.3	0.280318	ns	0.818156	ns
GO:0045252	oxoglutarate dehydrogenase complex	Cellular Component	TRINITY_DN5682_c0_g1, TRINITY_DN3860_c0_g1, TRINITY_DN5137_c0_g2	3	3616	10	19442	0.3	0.280318	ns	0.818156	ns
GO:0015459	potassium channel regulator activity	Molecular Function	TRINITY_DN3984_c0_g1, TRINITY_DN4882_c0_g1, TRINITY_DN44641_c0_g1	3	3616	10	19442	0.3	0.280318	ns	0.818156	ns
GO:0015181	arginine transmembrane transporter activity	Molecular Function	TRINITY_DN8214_c0_g1, TRINITY_DN1034_c0_g1, TRINITY_DN1036_c0_g1	3	3616	10	19442	0.3	0.280318	ns	0.818156	ns
GO:0015189	L-lysine transmembrane transporter activity	Molecular Function	TRINITY_DN8214_c0_g1, TRINITY_DN1034_c0_g1, TRINITY_DN1036_c0_g1	3	3616	10	19442	0.3	0.280318	ns	0.818156	ns
GO:0048047	mating behavior, sex discrimination	Biological Process	TRINITY_DN10748_c0_g1, TRINITY_DN3527_c0_g1, TRINITY_DN92_c0_g2	3	3616	10	19442	0.3	0.280318	ns	0.818156	ns
GO:0003910	DNA ligase (ATP) activity	Molecular Function	TRINITY_DN34626_c0_g1, TRINITY_DN277_c0_g1, TRINITY_DN3533_c0_g1	3	3616	10	19442	0.3	0.280318	ns	0.818156	ns
GO:0005459	UDP-galactose transmembrane transporter activity	Molecular Function	TRINITY_DN13161_c0_g2, TRINITY_DN14927_c0_g1, TRINITY_DN25524_c0_g1	3	3616	10	19442	0.3	0.280318	ns	0.818156	ns
GO:0006886	intracellular protein transport	Biological Process	TRINITY_DN10426_c0_g1, TRINITY_DN12120_c0_g1, TRINITY_DN147_c0_g1, TRINITY_DN20720_c0_g1, TRINITY_DN5783_c0_g1, TRINITY_DN4473_c0_g1, TRINITY_DN39693_c0_g1, TRINITY_DN3138_c0_g2, TRINITY_DN43631_c0_g1, TRINITY_DN3162_c0_g1, TRINITY_DN194_c0_g1, TRINITY_DN8085_c0_g1, TRINITY_DN977_c0_g1, TRINITY_DN5097_c0_g1, TRINITY_DN22210_c0_g1, TRINITY_DN9032_c0_g1, TRINITY_DN93_c1_g1, TRINITY_DN5425_c0_g1, TR…	51	3616	253	19442	0.2016	0.283825	ns	0.818156	ns
GO:0034097	response to cytokine	Biological Process	TRINITY_DN1304_c0_g1, TRINITY_DN4023_c1_g1, TRINITY_DN13931_c0_g1, TRINITY_DN6908_c0_g2, TRINITY_DN2300_c0_g1, TRINITY_DN5820_c0_g1, TRINITY_DN6613_c1_g1	7	3616	29	19442	0.2414	0.286437	ns	0.818156	ns
GO:0005869	dynactin complex	Cellular Component	TRINITY_DN9813_c0_g1, TRINITY_DN18233_c0_g1, TRINITY_DN8678_c0_g1, TRINITY_DN14457_c0_g1, TRINITY_DN44876_c0_g1, TRINITY_DN12705_c0_g1, TRINITY_DN64_c0_g1	7	3616	29	19442	0.2414	0.286437	ns	0.818156	ns
GO:0004715	non-membrane spanning protein tyrosine kinase activity	Molecular Function	TRINITY_DN8805_c0_g1, TRINITY_DN5385_c0_g1, TRINITY_DN15025_c0_g1, TRINITY_DN6222_c0_g1, TRINITY_DN60_c1_g1, TRINITY_DN1913_c0_g1, TRINITY_DN4990_c2_g2	7	3616	29	19442	0.2414	0.286437	ns	0.818156	ns
GO:0007614	short-term memory	Biological Process	TRINITY_DN9243_c0_g2, TRINITY_DN90_c0_g1, TRINITY_DN2856_c0_g1, TRINITY_DN15025_c0_g1, TRINITY_DN24107_c0_g1, TRINITY_DN2114_c0_g1, TRINITY_DN61_c0_g1, TRINITY_DN2180_c0_g1	8	3616	34	19442	0.2353	0.290438	ns	0.818156	ns
GO:0016705	oxidoreductase activity, acting on paired donors, with incorporation or reduction of molecular oxygen	Molecular Function	TRINITY_DN24818_c0_g1, TRINITY_DN5248_c0_g2, TRINITY_DN16068_c0_g2, TRINITY_DN42337_c0_g1, TRINITY_DN3434_c0_g1, TRINITY_DN13255_c0_g1, TRINITY_DN17163_c0_g1, TRINITY_DN16547_c0_g3, TRINITY_DN28882_c0_g2, TRINITY_DN9789_c0_g1, TRINITY_DN6202_c0_g1, TRINITY_DN33265_c0_g2, TRINITY_DN5609_c0_g1, TRINITY_DN2547_c0_g1, TRINITY_DN1157_c0_g1, TRINITY_DN32379_c0_g1, TRINITY_DN36541_c0_g2	17	3616	79	19442	0.2152	0.292854	ns	0.818156	ns
GO:0007409	axonogenesis	Biological Process	TRINITY_DN32835_c0_g1, TRINITY_DN1213_c0_g1, TRINITY_DN694_c0_g1, TRINITY_DN27375_c0_g1, TRINITY_DN4991_c0_g1, TRINITY_DN5276_c0_g1, TRINITY_DN4845_c0_g1, TRINITY_DN573_c0_g1, TRINITY_DN2402_c0_g1, TRINITY_DN733_c0_g1, TRINITY_DN38287_c0_g1, TRINITY_DN34260_c0_g2, TRINITY_DN1718_c0_g1, TRINITY_DN3400_c0_g1, TRINITY_DN30807_c0_g3, TRINITY_DN1494_c1_g1, TRINITY_DN33760_c0_g1	17	3616	79	19442	0.2152	0.292854	ns	0.818156	ns
GO:0030182	neuron differentiation	Biological Process	TRINITY_DN22012_c0_g1, TRINITY_DN35977_c0_g1, TRINITY_DN33046_c0_g1, TRINITY_DN531_c0_g1, TRINITY_DN1296_c0_g1, TRINITY_DN222_c0_g1, TRINITY_DN22147_c0_g1, TRINITY_DN8862_c0_g1, TRINITY_DN5194_c0_g1	9	3616	39	19442	0.2308	0.293	ns	0.818156	ns
GO:0000276	mitochondrial proton-transporting ATP synthase complex, coupling factor F(o)	Cellular Component	TRINITY_DN10879_c0_g1, TRINITY_DN5830_c0_g1, TRINITY_DN43235_c0_g1, TRINITY_DN5551_c0_g1, TRINITY_DN9356_c0_g4, TRINITY_DN3539_c0_g1, TRINITY_DN41991_c0_g1, TRINITY_DN9356_c0_g1, TRINITY_DN44571_c0_g1	9	3616	39	19442	0.2308	0.293	ns	0.818156	ns
GO:0048149	behavioral response to ethanol	Biological Process	TRINITY_DN6753_c0_g3, TRINITY_DN4495_c0_g1, TRINITY_DN2957_c0_g1, TRINITY_DN2053_c0_g1, TRINITY_DN61_c0_g1, TRINITY_DN6622_c0_g1, TRINITY_DN3322_c0_g1, TRINITY_DN34_c2_g2, TRINITY_DN6267_c0_g1	9	3616	39	19442	0.2308	0.293	ns	0.818156	ns
GO:0016203	muscle attachment	Biological Process	TRINITY_DN619_c0_g1, TRINITY_DN56_c0_g1, TRINITY_DN22924_c0_g1, TRINITY_DN4431_c0_g1, TRINITY_DN44973_c0_g1, TRINITY_DN30324_c0_g3, TRINITY_DN40431_c2_g1, TRINITY_DN8782_c0_g2, TRINITY_DN3322_c0_g1	9	3616	39	19442	0.2308	0.293	ns	0.818156	ns
GO:1901215	negative regulation of neuron death	Biological Process	TRINITY_DN11918_c0_g1, TRINITY_DN2856_c0_g1, TRINITY_DN11341_c0_g1, TRINITY_DN3476_c0_g1, TRINITY_DN22210_c0_g1, TRINITY_DN85_c0_g1, TRINITY_DN733_c0_g1, TRINITY_DN37216_c0_g1, TRINITY_DN966_c0_g1	9	3616	39	19442	0.2308	0.293	ns	0.818156	ns
GO:0007269	neurotransmitter secretion	Biological Process	TRINITY_DN5755_c0_g1, TRINITY_DN1412_c1_g1, TRINITY_DN35712_c0_g1, TRINITY_DN36300_c0_g1, TRINITY_DN31409_c0_g1, TRINITY_DN12659_c0_g1, TRINITY_DN936_c0_g1, TRINITY_DN990_c0_g1, TRINITY_DN5425_c0_g1, TRINITY_DN4139_c0_g1, TRINITY_DN17216_c0_g1, TRINITY_DN5755_c1_g1, TRINITY_DN34260_c0_g2, TRINITY_DN4903_c2_g1	14	3616	64	19442	0.2188	0.295262	ns	0.818156	ns
GO:0004721	phosphoprotein phosphatase activity	Molecular Function	TRINITY_DN33893_c0_g1, TRINITY_DN44723_c0_g1, TRINITY_DN1213_c0_g1, TRINITY_DN681_c0_g1, TRINITY_DN1162_c0_g1, TRINITY_DN2257_c0_g1, TRINITY_DN3476_c0_g1, TRINITY_DN13931_c0_g1, TRINITY_DN542_c0_g1, TRINITY_DN35632_c0_g2, TRINITY_DN37574_c0_g2, TRINITY_DN7488_c0_g2, TRINITY_DN41893_c0_g1, TRINITY_DN22153_c0_g6	14	3616	64	19442	0.2188	0.295262	ns	0.818156	ns
GO:0019898	extrinsic component of membrane	Cellular Component	TRINITY_DN3231_c0_g1, TRINITY_DN1866_c0_g1, TRINITY_DN10368_c0_g1, TRINITY_DN42561_c0_g1, TRINITY_DN6813_c0_g1, TRINITY_DN2268_c0_g1, TRINITY_DN6612_c0_g1, TRINITY_DN2333_c0_g1, TRINITY_DN193_c0_g1, TRINITY_DN6460_c0_g1, TRINITY_DN17711_c0_g1, TRINITY_DN4429_c0_g1, TRINITY_DN9749_c0_g1, TRINITY_DN15980_c0_g1	14	3616	64	19442	0.2188	0.295262	ns	0.818156	ns
GO:0004888	transmembrane signaling receptor activity	Molecular Function	TRINITY_DN6809_c0_g1, TRINITY_DN7069_c0_g1, TRINITY_DN1920_c3_g1, TRINITY_DN13713_c0_g1, TRINITY_DN797_c0_g1, TRINITY_DN1920_c0_g1, TRINITY_DN39516_c0_g2, TRINITY_DN44114_c0_g1, TRINITY_DN14650_c0_g1, TRINITY_DN34605_c0_g1, TRINITY_DN966_c0_g1, TRINITY_DN3322_c0_g1	12	3616	54	19442	0.2222	0.29573	ns	0.818156	ns
GO:0007163	establishment or maintenance of cell polarity	Biological Process	TRINITY_DN23176_c0_g1, TRINITY_DN805_c0_g1, TRINITY_DN619_c0_g1, TRINITY_DN5610_c0_g1, TRINITY_DN885_c0_g1, TRINITY_DN16587_c0_g3, TRINITY_DN44973_c0_g1, TRINITY_DN426_c0_g1, TRINITY_DN486_c0_g1, TRINITY_DN34260_c0_g2, TRINITY_DN3400_c0_g1, TRINITY_DN4903_c2_g1	12	3616	54	19442	0.2222	0.29573	ns	0.818156	ns
GO:0009269	response to desiccation	Biological Process	TRINITY_DN21791_c0_g1, TRINITY_DN12312_c0_g1, TRINITY_DN6277_c0_g2, TRINITY_DN501_c0_g1	4	3616	15	19442	0.2667	0.299849	ns	0.818156	ns
GO:0007317	regulation of pole plasm oskar mRNA localization	Biological Process	TRINITY_DN12120_c0_g1, TRINITY_DN694_c0_g1, TRINITY_DN4139_c0_g1, TRINITY_DN16426_c0_g1	4	3616	15	19442	0.2667	0.299849	ns	0.818156	ns
GO:0035332	positive regulation of hippo signaling	Biological Process	TRINITY_DN7984_c0_g1, TRINITY_DN848_c0_g1, TRINITY_DN6222_c0_g1, TRINITY_DN28050_c0_g1	4	3616	15	19442	0.2667	0.299849	ns	0.818156	ns
GO:0008298	intracellular mRNA localization	Biological Process	TRINITY_DN499_c0_g1, TRINITY_DN34902_c0_g1, TRINITY_DN15500_c0_g1, TRINITY_DN14457_c0_g1	4	3616	15	19442	0.2667	0.299849	ns	0.818156	ns
GO:0005798	Golgi-associated vesicle	Cellular Component	TRINITY_DN17672_c0_g1, TRINITY_DN27245_c0_g2, TRINITY_DN13161_c0_g2, TRINITY_DN44947_c0_g1	4	3616	15	19442	0.2667	0.299849	ns	0.818156	ns
GO:0050877	nervous system process	Biological Process	TRINITY_DN2176_c0_g2, TRINITY_DN268_c0_g3, TRINITY_DN11483_c0_g1, TRINITY_DN36040_c0_g1	4	3616	15	19442	0.2667	0.299849	ns	0.818156	ns
GO:0004565	beta-galactosidase activity	Molecular Function	TRINITY_DN33078_c0_g1, TRINITY_DN42302_c0_g1, TRINITY_DN8487_c0_g1, TRINITY_DN7269_c0_g1	4	3616	15	19442	0.2667	0.299849	ns	0.818156	ns
GO:0061343	cell adhesion involved in heart morphogenesis	Biological Process	TRINITY_DN880_c0_g1, TRINITY_DN28982_c0_g1, TRINITY_DN486_c0_g1, TRINITY_DN27383_c0_g1	4	3616	15	19442	0.2667	0.299849	ns	0.818156	ns
GO:0060025	regulation of synaptic activity	Biological Process	TRINITY_DN619_c0_g1, TRINITY_DN3058_c0_g1, TRINITY_DN3296_c0_g2, TRINITY_DN29226_c0_g1	4	3616	15	19442	0.2667	0.299849	ns	0.818156	ns
GO:0000289	nuclear-transcribed mRNA poly(A) tail shortening	Biological Process	TRINITY_DN7510_c0_g1, TRINITY_DN6821_c0_g1, TRINITY_DN2771_c0_g1, TRINITY_DN4175_c0_g1	4	3616	15	19442	0.2667	0.299849	ns	0.818156	ns
GO:0033180	proton-transporting V-type ATPase, V1 domain	Cellular Component	TRINITY_DN42026_c0_g1, TRINITY_DN1402_c0_g1, TRINITY_DN8904_c0_g1, TRINITY_DN44970_c0_g1	4	3616	15	19442	0.2667	0.299849	ns	0.818156	ns
GO:0005216	ion channel activity	Molecular Function	TRINITY_DN16449_c0_g2, TRINITY_DN13152_c0_g1, TRINITY_DN33279_c0_g2, TRINITY_DN24177_c1_g1	4	3616	15	19442	0.2667	0.299849	ns	0.818156	ns
GO:0030218	erythrocyte differentiation	Biological Process	TRINITY_DN13489_c0_g1, TRINITY_DN7026_c0_g1, TRINITY_DN2074_c0_g1, TRINITY_DN7129_c0_g1	4	3616	15	19442	0.2667	0.299849	ns	0.818156	ns
GO:0046620	regulation of organ growth	Biological Process	TRINITY_DN28386_c0_g1, TRINITY_DN1928_c0_g1, TRINITY_DN28050_c0_g1, TRINITY_DN20673_c0_g2	4	3616	15	19442	0.2667	0.299849	ns	0.818156	ns
GO:0000981	DNA-binding transcription factor activity, RNA polymerase II-specific	Molecular Function	TRINITY_DN6000_c2_g1, TRINITY_DN2509_c0_g1, TRINITY_DN15639_c1_g1, TRINITY_DN33038_c0_g1, TRINITY_DN1304_c0_g1, TRINITY_DN21676_c0_g2, TRINITY_DN20379_c0_g1, TRINITY_DN15595_c0_g1, TRINITY_DN8925_c0_g1, TRINITY_DN42323_c0_g1, TRINITY_DN28386_c0_g1, TRINITY_DN9434_c0_g2, TRINITY_DN2951_c0_g1, TRINITY_DN40456_c0_g1, TRINITY_DN1369_c0_g2, TRINITY_DN23262_c0_g3, TRINITY_DN11439_c0_g1, TRINITY_DN38982…	30	3616	146	19442	0.2055	0.30255	ns	0.818156	ns
GO:0030155	regulation of cell adhesion	Biological Process	TRINITY_DN11162_c0_g2, TRINITY_DN8918_c0_g1, TRINITY_DN37819_c0_g1, TRINITY_DN7760_c0_g1, TRINITY_DN7003_c0_g2	5	3616	20	19442	0.25	0.309939	ns	0.818156	ns
GO:0007220	Notch receptor processing	Biological Process	TRINITY_DN42582_c0_g1, TRINITY_DN7832_c0_g2, TRINITY_DN11222_c0_g1, TRINITY_DN19458_c0_g1, TRINITY_DN19715_c0_g1	5	3616	20	19442	0.25	0.309939	ns	0.818156	ns
GO:0005885	Arp2/3 protein complex	Cellular Component	TRINITY_DN9560_c0_g1, TRINITY_DN4633_c0_g1, TRINITY_DN13019_c0_g2, TRINITY_DN712_c0_g1, TRINITY_DN7907_c0_g1	5	3616	20	19442	0.25	0.309939	ns	0.818156	ns
GO:0019706	protein-cysteine S-palmitoyltransferase activity	Molecular Function	TRINITY_DN9864_c0_g1, TRINITY_DN3113_c0_g1, TRINITY_DN3022_c0_g1, TRINITY_DN1563_c0_g1, TRINITY_DN3637_c0_g1	5	3616	20	19442	0.25	0.309939	ns	0.818156	ns
GO:0034501	protein localization to kinetochore	Biological Process	TRINITY_DN13157_c0_g1, TRINITY_DN27154_c0_g2, TRINITY_DN18233_c0_g1, TRINITY_DN15500_c0_g1, TRINITY_DN14457_c0_g1	5	3616	20	19442	0.25	0.309939	ns	0.818156	ns
GO:0048067	cuticle pigmentation	Biological Process	TRINITY_DN2509_c0_g1, TRINITY_DN205_c1_g1, TRINITY_DN14181_c0_g1, TRINITY_DN2585_c2_g3, TRINITY_DN15185_c0_g1	5	3616	20	19442	0.25	0.309939	ns	0.818156	ns
GO:0050803	regulation of synapse structure or activity	Biological Process	TRINITY_DN90_c0_g1, TRINITY_DN13457_c0_g1, TRINITY_DN8959_c0_g1, TRINITY_DN2114_c0_g1, TRINITY_DN6622_c0_g1	5	3616	20	19442	0.25	0.309939	ns	0.818156	ns
GO:0031307	integral component of mitochondrial outer membrane	Cellular Component	TRINITY_DN6255_c0_g1, TRINITY_DN1937_c0_g1, TRINITY_DN596_c0_g1, TRINITY_DN4209_c0_g1, TRINITY_DN17862_c0_g1	5	3616	20	19442	0.25	0.309939	ns	0.818156	ns
[truncated: 4,558 more rows]
