# Supplementary material for: Transcriptomic Characterization of miRNAs in Pyrrhalta aenescens Fairmaire in Response to 20-Hydroxyecdysone Treatment
Source: Genes (Basel). 2025 Apr 5;16(4):435. doi: 10.3390/genes16040435 (PMC12026910; doi:10.3390/genes16040435)
Supplement: Supplementary file 1 [file genes-16-00435-s001.zip › Table S7 KEGG enrichment analysis.xlsx]

## Sheet: Sheet1
Pathway_ID	KEGG_Level_1	KEGG_Level_2	Pathway_Name	IDs	Significant ID Number	Total Significant ID Number	Background ID Number	Total Background ID Number	Rich.Factor	P.value	Sig.Sign.P	Q.value	Sig.Sign.Q
map04013	Environmental Information Processing	Signal transduction	MAPK signaling pathway - fly	TRINITY_DN31058_c0_g1, TRINITY_DN819_c0_g1, TRINITY_DN33332_c0_g1, TRINITY_DN30583_c0_g2, TRINITY_DN370_c0_g1, TRINITY_DN24836_c0_g2, TRINITY_DN13347_c0_g1, TRINITY_DN1082_c0_g1, TRINITY_DN7082_c0_g1, TRINITY_DN17751_c0_g3, TRINITY_DN4792_c0_g1, TRINITY_DN6753_c0_g3, TRINITY_DN31044_c0_g1, TRINITY_DN1162_c0_g1, TRINITY_DN18269_c0_g1, TRINITY_DN127_c0_g1, TRINITY_DN5385_c0_g1, TRINITY_DN261_c0_g1,…	45	1733	118	9590	0.3814	1.9266e-07	****	6.3385e-05	****
map00563	Metabolism	Glycan biosynthesis and metabolism	Glycosylphosphatidylinositol (GPI)-anchor biosynthesis	TRINITY_DN1409_c0_g1, TRINITY_DN29064_c0_g1, TRINITY_DN15489_c0_g1, TRINITY_DN15764_c0_g1, TRINITY_DN17230_c0_g1, TRINITY_DN8077_c0_g1, TRINITY_DN4481_c0_g1, TRINITY_DN13550_c0_g1, TRINITY_DN2147_c0_g3, TRINITY_DN22834_c0_g1, TRINITY_DN10362_c0_g1, TRINITY_DN5971_c0_g2, TRINITY_DN6437_c0_g1, TRINITY_DN3085_c0_g1, TRINITY_DN3430_c0_g1, TRINITY_DN716_c0_g1, TRINITY_DN28115_c0_g1, TRINITY_DN13_c0_g1…	19	1733	41	9590	0.4634	2.9116e-05	****	0.00478958	**
map04320	Organismal Systems	Development and regeneration	Dorso-ventral axis formation	TRINITY_DN13347_c0_g1, TRINITY_DN523_c0_g1, TRINITY_DN2891_c0_g1, TRINITY_DN15025_c0_g1, TRINITY_DN4586_c0_g1, TRINITY_DN32781_c0_g1, TRINITY_DN17142_c0_g1, TRINITY_DN27638_c0_g2, TRINITY_DN1491_c0_g1, TRINITY_DN596_c0_g2, TRINITY_DN14987_c0_g1, TRINITY_DN23879_c0_g1, TRINITY_DN6622_c0_g1, TRINITY_DN3322_c0_g1, TRINITY_DN43493_c0_g1, TRINITY_DN11502_c0_g3, TRINITY_DN8385_c0_g2	17	1733	40	9590	0.425	0.000281909	***	0.029729	*
map02010	Environmental Information Processing	Membrane transport	ABC transporters	TRINITY_DN7324_c0_g1, TRINITY_DN21443_c0_g2, TRINITY_DN13025_c0_g1, TRINITY_DN442_c1_g1, TRINITY_DN6505_c0_g1, TRINITY_DN1044_c0_g1, TRINITY_DN14591_c0_g1, TRINITY_DN10534_c0_g3, TRINITY_DN21754_c0_g1, TRINITY_DN23064_c0_g1, TRINITY_DN14674_c0_g2, TRINITY_DN6167_c0_g2, TRINITY_DN4620_c0_g2, TRINITY_DN13998_c0_g1, TRINITY_DN38778_c0_g1, TRINITY_DN2673_c0_g1, TRINITY_DN2580_c0_g1, TRINITY_DN3830_c0…	38	1733	123	9590	0.3089	0.000361447	***	0.029729	*
map04214	Cellular Processes	Cell growth and death	Apoptosis - fly	TRINITY_DN20299_c0_g1, TRINITY_DN819_c0_g1, TRINITY_DN6428_c0_g1, TRINITY_DN31044_c0_g1, TRINITY_DN5828_c0_g1, TRINITY_DN523_c0_g1, TRINITY_DN32781_c0_g1, TRINITY_DN222_c0_g1, TRINITY_DN34626_c0_g1, TRINITY_DN608_c0_g1, TRINITY_DN1194_c0_g2, TRINITY_DN27638_c0_g2, TRINITY_DN5166_c0_g1, TRINITY_DN277_c0_g1, TRINITY_DN4209_c0_g1, TRINITY_DN14987_c0_g1, TRINITY_DN19204_c0_g1, TRINITY_DN8683_c0_g1, T…	27	1733	86	9590	0.314	0.00188013	**	0.123712	ns
map04391	Environmental Information Processing	Signal transduction	Hippo signaling pathway - fly	TRINITY_DN13842_c0_g1, TRINITY_DN646_c0_g1, TRINITY_DN13457_c0_g1, TRINITY_DN5610_c0_g1, TRINITY_DN885_c0_g1, TRINITY_DN29454_c0_g1, TRINITY_DN5828_c0_g1, TRINITY_DN28386_c0_g1, TRINITY_DN8277_c0_g1, TRINITY_DN12063_c0_g1, TRINITY_DN10441_c0_g1, TRINITY_DN35265_c0_g1, TRINITY_DN1928_c0_g1, TRINITY_DN426_c0_g1, TRINITY_DN1048_c0_g1, TRINITY_DN338_c0_g2, TRINITY_DN538_c0_g1, TRINITY_DN13180_c0_g1, …	25	1733	80	9590	0.3125	0.00291841	**	0.160026	ns
map00564	Metabolism	Lipid metabolism	Glycerophospholipid metabolism	TRINITY_DN14050_c0_g1, TRINITY_DN12445_c0_g1, TRINITY_DN43599_c0_g1, TRINITY_DN4182_c0_g2, TRINITY_DN289_c0_g1, TRINITY_DN9605_c0_g2, TRINITY_DN27213_c0_g1, TRINITY_DN12885_c0_g1, TRINITY_DN21889_c0_g1, TRINITY_DN497_c0_g1, TRINITY_DN1331_c0_g1, TRINITY_DN930_c0_g1, TRINITY_DN1521_c0_g1, TRINITY_DN6013_c0_g1, TRINITY_DN14565_c0_g1, TRINITY_DN11794_c0_g1, TRINITY_DN2254_c0_g1, TRINITY_DN18102_c0_g…	38	1733	150	9590	0.2533	0.0157647	*	0.740939	ns
map04624	Organismal Systems	Immune system	Toll and Imd signaling pathway	TRINITY_DN31058_c0_g1, TRINITY_DN9243_c0_g2, TRINITY_DN1047_c4_g1, TRINITY_DN1080_c0_g2, TRINITY_DN1304_c0_g1, TRINITY_DN797_c0_g1, TRINITY_DN15576_c0_g1, TRINITY_DN5324_c0_g1, TRINITY_DN31044_c0_g1, TRINITY_DN18269_c0_g1, TRINITY_DN261_c0_g1, TRINITY_DN5156_c0_g1, TRINITY_DN27264_c0_g1, TRINITY_DN36532_c0_g1, TRINITY_DN9243_c0_g1, TRINITY_DN248_c0_g1, TRINITY_DN6613_c1_g1, TRINITY_DN9243_c0_g4, …	19	1733	66	9590	0.2879	0.0217099	*	0.830126	ns
map00565	Metabolism	Lipid metabolism	Ether lipid metabolism	TRINITY_DN12445_c0_g1, TRINITY_DN27213_c0_g1, TRINITY_DN12885_c0_g1, TRINITY_DN275_c0_g1, TRINITY_DN497_c0_g1, TRINITY_DN6013_c0_g1, TRINITY_DN1643_c0_g1, TRINITY_DN44327_c0_g1, TRINITY_DN477_c0_g1, TRINITY_DN5175_c0_g1, TRINITY_DN14457_c0_g1, TRINITY_DN38697_c0_g2, TRINITY_DN45117_c0_g1, TRINITY_DN1973_c0_g1, TRINITY_DN108_c2_g1	15	1733	49	9590	0.3061	0.0227086	*	0.830126	ns
map03018	Genetic Information Processing	Folding, sorting and degradation	RNA degradation	TRINITY_DN4336_c0_g1, TRINITY_DN26828_c0_g1, TRINITY_DN958_c0_g1, TRINITY_DN28215_c0_g2, TRINITY_DN33472_c0_g2, TRINITY_DN39693_c0_g1, TRINITY_DN9403_c0_g1, TRINITY_DN36122_c0_g1, TRINITY_DN7510_c0_g1, TRINITY_DN3382_c0_g1, TRINITY_DN3771_c0_g1, TRINITY_DN40284_c0_g1, TRINITY_DN6821_c0_g1, TRINITY_DN895_c0_g1, TRINITY_DN11316_c0_g1, TRINITY_DN4116_c0_g1, TRINITY_DN2453_c0_g1, TRINITY_DN6347_c0_g2…	39	1733	163	9590	0.2393	0.0349381	*	1	ns
map04918	Organismal Systems	Endocrine system	Thyroid hormone synthesis	TRINITY_DN28918_c0_g1, TRINITY_DN5228_c0_g1, TRINITY_DN5161_c0_g2, TRINITY_DN2501_c0_g1, TRINITY_DN12150_c0_g1, TRINITY_DN3191_c0_g1, TRINITY_DN966_c0_g1, TRINITY_DN3191_c0_g2, TRINITY_DN5194_c0_g1	9	1733	27	9590	0.3333	0.0420017	*	1	ns
map04350	Environmental Information Processing	Signal transduction	TGF-beta signaling pathway	TRINITY_DN13138_c0_g1, TRINITY_DN35712_c0_g1, TRINITY_DN13842_c0_g1, TRINITY_DN4989_c0_g1, TRINITY_DN515_c0_g1, TRINITY_DN13457_c0_g1, TRINITY_DN14629_c0_g1, TRINITY_DN8974_c0_g4, TRINITY_DN2059_c0_g1, TRINITY_DN28386_c0_g1, TRINITY_DN1272_c0_g1, TRINITY_DN44973_c0_g1, TRINITY_DN8974_c0_g3, TRINITY_DN17216_c0_g1, TRINITY_DN7574_c0_g2, TRINITY_DN10221_c0_g1, TRINITY_DN6622_c0_g1, TRINITY_DN31078_c…	20	1733	76	9590	0.2632	0.0468856	*	1	ns
map00983	Metabolism	Xenobiotics biodegradation and metabolism	Drug metabolism - other enzymes	TRINITY_DN5577_c0_g1, TRINITY_DN30862_c0_g1, TRINITY_DN18404_c0_g1, TRINITY_DN7810_c0_g1, TRINITY_DN45176_c0_g1, TRINITY_DN16129_c0_g1, TRINITY_DN6932_c0_g1, TRINITY_DN42329_c0_g1, TRINITY_DN34379_c0_g1, TRINITY_DN35138_c0_g3, TRINITY_DN833_c0_g1, TRINITY_DN3572_c0_g1, TRINITY_DN37523_c0_g1, TRINITY_DN2286_c0_g1, TRINITY_DN8946_c0_g1, TRINITY_DN6019_c0_g1, TRINITY_DN416_c0_g1, TRINITY_DN3880_c0_g…	38	1733	162	9590	0.2346	0.0484781	*	1	ns
map00601	Metabolism	Glycan biosynthesis and metabolism	Glycosphingolipid biosynthesis - lacto and neolacto series	TRINITY_DN2869_c0_g1, TRINITY_DN6297_c0_g1, TRINITY_DN3173_c0_g1, TRINITY_DN36367_c0_g1, TRINITY_DN32783_c0_g1, TRINITY_DN29464_c0_g1	6	1733	16	9590	0.375	0.0534787	ns	1	ns
map00230	Metabolism	Nucleotide metabolism	Purine metabolism	TRINITY_DN12994_c0_g1, TRINITY_DN4159_c0_g1, TRINITY_DN2107_c0_g1, TRINITY_DN3390_c0_g1, TRINITY_DN13179_c0_g1, TRINITY_DN752_c0_g3, TRINITY_DN7810_c0_g1, TRINITY_DN1203_c0_g1, TRINITY_DN3571_c0_g1, TRINITY_DN16129_c0_g1, TRINITY_DN5087_c0_g1, TRINITY_DN52_c1_g1, TRINITY_DN6200_c0_g2, TRINITY_DN1142_c0_g1, TRINITY_DN5430_c0_g1, TRINITY_DN2530_c0_g2, TRINITY_DN833_c0_g1, TRINITY_DN11063_c0_g1, TRI…	75	1733	349	9590	0.2149	0.0548345	ns	1	ns
map04150	Environmental Information Processing	Signal transduction	mTOR signaling pathway	TRINITY_DN22012_c0_g1, TRINITY_DN217_c0_g1, TRINITY_DN1412_c1_g1, TRINITY_DN18396_c0_g1, TRINITY_DN13347_c0_g1, TRINITY_DN35021_c0_g1, TRINITY_DN780_c0_g1, TRINITY_DN6103_c0_g1, TRINITY_DN265_c0_g1, TRINITY_DN1788_c0_g1, TRINITY_DN4078_c0_g1, TRINITY_DN42026_c0_g1, TRINITY_DN4757_c0_g1, TRINITY_DN15025_c0_g1, TRINITY_DN29708_c0_g1, TRINITY_DN693_c0_g1, TRINITY_DN44973_c0_g1, TRINITY_DN4655_c0_g1,…	47	1733	208	9590	0.226	0.0551168	ns	1	ns
map03460	Genetic Information Processing	Replication and repair	Fanconi anemia pathway	TRINITY_DN1412_c1_g1, TRINITY_DN33245_c0_g1, TRINITY_DN2575_c0_g1, TRINITY_DN19017_c0_g1, TRINITY_DN4257_c0_g1, TRINITY_DN6410_c0_g1, TRINITY_DN4175_c0_g1, TRINITY_DN9009_c0_g1, TRINITY_DN4095_c0_g1, TRINITY_DN2653_c0_g1, TRINITY_DN4106_c0_g1, TRINITY_DN4295_c0_g1, TRINITY_DN25142_c0_g1, TRINITY_DN6537_c0_g1, TRINITY_DN12753_c0_g1, TRINITY_DN3880_c0_g1, TRINITY_DN33481_c1_g2, TRINITY_DN5506_c0_g1…	20	1733	79	9590	0.2532	0.0667987	ns	1	ns
map00310	Metabolism	Amino acid metabolism	Lysine degradation	TRINITY_DN13555_c0_g2, TRINITY_DN7984_c0_g1, TRINITY_DN2736_c0_g1, TRINITY_DN42337_c0_g1, TRINITY_DN44190_c0_g1, TRINITY_DN1640_c0_g2, TRINITY_DN851_c1_g1, TRINITY_DN4368_c0_g2, TRINITY_DN11363_c0_g1, TRINITY_DN4107_c0_g2, TRINITY_DN5682_c0_g1, TRINITY_DN87_c0_g1, TRINITY_DN5832_c0_g1, TRINITY_DN36095_c0_g1, TRINITY_DN3860_c0_g1, TRINITY_DN13464_c0_g2, TRINITY_DN28128_c0_g2, TRINITY_DN11618_c0_g1…	45	1733	202	9590	0.2228	0.0723674	ns	1	ns
map00600	Metabolism	Lipid metabolism	Sphingolipid metabolism	TRINITY_DN3608_c0_g1, TRINITY_DN12445_c0_g1, TRINITY_DN20190_c0_g2, TRINITY_DN3168_c0_g1, TRINITY_DN1014_c0_g1, TRINITY_DN16380_c1_g1, TRINITY_DN6013_c0_g1, TRINITY_DN27305_c0_g1, TRINITY_DN360_c0_g1, TRINITY_DN1261_c0_g1, TRINITY_DN9591_c0_g1, TRINITY_DN4554_c0_g1, TRINITY_DN12736_c0_g1, TRINITY_DN4506_c0_g1, TRINITY_DN4661_c0_g1, TRINITY_DN13470_c0_g1, TRINITY_DN3081_c0_g1, TRINITY_DN21306_c0_g4	18	1733	71	9590	0.2535	0.0781995	ns	1	ns
map00625	Metabolism	Xenobiotics biodegradation and metabolism	Chloroalkane and chloroalkene degradation	TRINITY_DN2989_c0_g1, TRINITY_DN1547_c0_g1	2	1733	3	9590	0.6667	0.0861353	ns	1	ns
map00626	Metabolism	Xenobiotics biodegradation and metabolism	Naphthalene degradation	TRINITY_DN2989_c0_g1, TRINITY_DN1547_c0_g1	2	1733	3	9590	0.6667	0.0861353	ns	1	ns
map00053	Metabolism	Carbohydrate metabolism	Ascorbate and aldarate metabolism	TRINITY_DN30862_c0_g1, TRINITY_DN1595_c2_g1, TRINITY_DN4368_c0_g2, TRINITY_DN3572_c0_g1, TRINITY_DN37523_c0_g1, TRINITY_DN5832_c0_g1, TRINITY_DN38996_c0_g1, TRINITY_DN13464_c0_g2, TRINITY_DN3880_c0_g2, TRINITY_DN3863_c0_g1, TRINITY_DN5575_c0_g1, TRINITY_DN17950_c0_g1, TRINITY_DN33236_c0_g1, TRINITY_DN2919_c0_g1, TRINITY_DN7229_c0_g1, TRINITY_DN14737_c0_g2, TRINITY_DN12947_c0_g1, TRINITY_DN37216_c…	22	1733	91	9590	0.2418	0.0865223	ns	1	ns
map00534	Metabolism	Glycan biosynthesis and metabolism	Glycosaminoglycan biosynthesis - heparan sulfate / heparin	TRINITY_DN1190_c0_g1, TRINITY_DN116_c2_g1, TRINITY_DN1822_c1_g1, TRINITY_DN18205_c0_g1, TRINITY_DN1790_c0_g1, TRINITY_DN7433_c0_g2, TRINITY_DN2453_c0_g4	7	1733	22	9590	0.3182	0.0865828	ns	1	ns
map00970	Genetic Information Processing	Translation	Aminoacyl-tRNA biosynthesis	TRINITY_DN35041_c0_g1, TRINITY_DN17461_c0_g2, TRINITY_DN5676_c0_g1, TRINITY_DN2126_c0_g1, TRINITY_DN13633_c0_g3, TRINITY_DN28998_c0_g2, TRINITY_DN3634_c0_g1, TRINITY_DN6022_c0_g1, TRINITY_DN34406_c0_g1, TRINITY_DN4613_c0_g3, TRINITY_DN18391_c0_g1, TRINITY_DN7224_c0_g1, TRINITY_DN4013_c0_g1, TRINITY_DN5424_c0_g1, TRINITY_DN1220_c0_g1, TRINITY_DN20131_c0_g1, TRINITY_DN34763_c0_g1, TRINITY_DN7168_c0…	23	1733	97	9590	0.2371	0.0964927	ns	1	ns
map00760	Metabolism	Metabolism of cofactors and vitamins	Nicotinate and nicotinamide metabolism	TRINITY_DN39839_c0_g1, TRINITY_DN662_c1_g3, TRINITY_DN42618_c0_g1, TRINITY_DN4653_c0_g1, TRINITY_DN1480_c0_g2, TRINITY_DN10154_c0_g1, TRINITY_DN16266_c0_g2, TRINITY_DN20947_c0_g1, TRINITY_DN8330_c0_g1, TRINITY_DN2359_c0_g1, TRINITY_DN3684_c0_g1, TRINITY_DN17209_c0_g1	12	1733	45	9590	0.2667	0.0991638	ns	1	ns
map04120	Genetic Information Processing	Folding, sorting and degradation	Ubiquitin mediated proteolysis	TRINITY_DN40525_c0_g1, TRINITY_DN5723_c0_g1, TRINITY_DN1047_c4_g1, TRINITY_DN19744_c0_g1, TRINITY_DN2071_c1_g1, TRINITY_DN1294_c0_g1, TRINITY_DN1082_c0_g1, TRINITY_DN82_c0_g1, TRINITY_DN508_c0_g1, TRINITY_DN14694_c0_g3, TRINITY_DN4541_c0_g1, TRINITY_DN29803_c0_g1, TRINITY_DN23171_c0_g1, TRINITY_DN3306_c0_g1, TRINITY_DN11782_c0_g2, TRINITY_DN7493_c0_g1, TRINITY_DN10253_c0_g1, TRINITY_DN2961_c0_g1,…	57	1733	275	9590	0.2073	0.140081	ns	1	ns
map04068	Environmental Information Processing	Signal transduction	FoxO signaling pathway	TRINITY_DN13347_c0_g1, TRINITY_DN35712_c0_g1, TRINITY_DN780_c0_g1, TRINITY_DN14629_c0_g1, TRINITY_DN1788_c0_g1, TRINITY_DN3153_c0_g1, TRINITY_DN18269_c0_g1, TRINITY_DN34033_c0_g1, TRINITY_DN15025_c0_g1, TRINITY_DN29708_c0_g1, TRINITY_DN44982_c0_g1, TRINITY_DN2429_c0_g1, TRINITY_DN32384_c0_g2, TRINITY_DN18940_c0_g1, TRINITY_DN17216_c0_g1, TRINITY_DN9321_c0_g2, TRINITY_DN29420_c0_g1, TRINITY_DN5235…	32	1733	148	9590	0.2162	0.153032	ns	1	ns
map04122	Genetic Information Processing	Folding, sorting and degradation	Sulfur relay system	TRINITY_DN2479_c0_g1, TRINITY_DN2607_c0_g1, TRINITY_DN4293_c0_g1, TRINITY_DN8922_c0_g2	4	1733	12	9590	0.3333	0.156703	ns	1	ns
map04512	Environmental Information Processing	Signaling molecules and interaction	ECM-receptor interaction	TRINITY_DN11162_c0_g2, TRINITY_DN17670_c0_g1, TRINITY_DN27384_c0_g1, TRINITY_DN515_c0_g1, TRINITY_DN37819_c0_g1, TRINITY_DN619_c0_g1, TRINITY_DN11162_c0_g1, TRINITY_DN27685_c0_g1, TRINITY_DN1032_c0_g1, TRINITY_DN9922_c0_g1, TRINITY_DN36054_c0_g1, TRINITY_DN5295_c0_g1, TRINITY_DN4431_c0_g1, TRINITY_DN19171_c0_g1, TRINITY_DN3201_c0_g1, TRINITY_DN33423_c0_g2, TRINITY_DN4992_c0_g3, TRINITY_DN25641_c0…	26	1733	118	9590	0.2203	0.157189	ns	1	ns
map00830	Metabolism	Metabolism of cofactors and vitamins	Retinol metabolism	TRINITY_DN30862_c0_g1, TRINITY_DN16089_c0_g2, TRINITY_DN21368_c0_g1, TRINITY_DN3572_c0_g1, TRINITY_DN16474_c0_g1, TRINITY_DN37523_c0_g1, TRINITY_DN3958_c0_g1, TRINITY_DN3880_c0_g2, TRINITY_DN9381_c0_g2, TRINITY_DN4653_c0_g1, TRINITY_DN3863_c0_g1, TRINITY_DN5575_c0_g1, TRINITY_DN17950_c0_g1, TRINITY_DN33236_c0_g1, TRINITY_DN2919_c0_g1, TRINITY_DN7229_c0_g1, TRINITY_DN7180_c0_g2, TRINITY_DN38144_c0…	20	1733	88	9590	0.2273	0.158052	ns	1	ns
map00860	Metabolism	Metabolism of cofactors and vitamins	Porphyrin metabolism	TRINITY_DN30862_c0_g1, TRINITY_DN41947_c0_g1, TRINITY_DN17461_c0_g2, TRINITY_DN5380_c0_g1, TRINITY_DN4659_c0_g1, TRINITY_DN41646_c0_g1, TRINITY_DN3572_c0_g1, TRINITY_DN37523_c0_g1, TRINITY_DN9780_c0_g1, TRINITY_DN3880_c0_g2, TRINITY_DN6022_c0_g1, TRINITY_DN3863_c0_g1, TRINITY_DN5575_c0_g1, TRINITY_DN17950_c0_g1, TRINITY_DN33236_c0_g1, TRINITY_DN2919_c0_g1, TRINITY_DN7229_c0_g1, TRINITY_DN12947_c0…	22	1733	99	9590	0.2222	0.170698	ns	1	ns
map00620	Metabolism	Carbohydrate metabolism	Pyruvate metabolism	TRINITY_DN2477_c0_g1, TRINITY_DN829_c0_g1, TRINITY_DN3245_c0_g1, TRINITY_DN4920_c0_g1, TRINITY_DN44285_c0_g1, TRINITY_DN44190_c0_g1, TRINITY_DN1142_c0_g1, TRINITY_DN4368_c0_g2, TRINITY_DN5832_c0_g1, TRINITY_DN13464_c0_g2, TRINITY_DN2824_c0_g1, TRINITY_DN36973_c0_g1, TRINITY_DN28802_c0_g1, TRINITY_DN29420_c0_g1, TRINITY_DN4535_c0_g1, TRINITY_DN1041_c0_g1, TRINITY_DN14737_c0_g2, TRINITY_DN37216_c0_…	31	1733	145	9590	0.2138	0.174146	ns	1	ns
map00561	Metabolism	Lipid metabolism	Glycerolipid metabolism	TRINITY_DN12445_c0_g1, TRINITY_DN34981_c0_g1, TRINITY_DN289_c0_g1, TRINITY_DN9605_c0_g2, TRINITY_DN4223_c0_g1, TRINITY_DN4368_c0_g2, TRINITY_DN930_c0_g1, TRINITY_DN768_c0_g1, TRINITY_DN5832_c0_g1, TRINITY_DN1521_c0_g1, TRINITY_DN13464_c0_g2, TRINITY_DN6013_c0_g1, TRINITY_DN2769_c0_g1, TRINITY_DN9381_c0_g2, TRINITY_DN2254_c0_g1, TRINITY_DN43734_c0_g1, TRINITY_DN2627_c0_g1, TRINITY_DN2504_c0_g1, TR…	26	1733	120	9590	0.2167	0.179949	ns	1	ns
map04950	Human Diseases	Endocrine and metabolic disease	Maturity onset diabetes of the young	TRINITY_DN13619_c0_g3	1	1733	1	9590	1	0.180709	ns	1	ns
map05340	Human Diseases	Immune disease	Primary immunodeficiency	TRINITY_DN19400_c0_g2	1	1733	1	9590	1	0.180709	ns	1	ns
map00020	Metabolism	Carbohydrate metabolism	Citrate cycle (TCA cycle)	TRINITY_DN2477_c0_g1, TRINITY_DN25168_c0_g2, TRINITY_DN829_c0_g1, TRINITY_DN45223_c0_g1, TRINITY_DN4920_c0_g1, TRINITY_DN44285_c0_g1, TRINITY_DN42225_c0_g1, TRINITY_DN43077_c0_g1, TRINITY_DN3827_c0_g1, TRINITY_DN2778_c0_g1, TRINITY_DN5682_c0_g1, TRINITY_DN2050_c0_g1, TRINITY_DN3860_c0_g1, TRINITY_DN2824_c0_g1, TRINITY_DN36973_c0_g1, TRINITY_DN3108_c0_g1, TRINITY_DN29420_c0_g1, TRINITY_DN4535_c0_g…	31	1733	146	9590	0.2123	0.184815	ns	1	ns
map00052	Metabolism	Carbohydrate metabolism	Galactose metabolism	TRINITY_DN7183_c0_g1, TRINITY_DN21459_c0_g1, TRINITY_DN3490_c0_g1, TRINITY_DN42302_c0_g1, TRINITY_DN479_c0_g1, TRINITY_DN1403_c0_g1, TRINITY_DN3070_c0_g1, TRINITY_DN41554_c0_g1, TRINITY_DN36367_c0_g1, TRINITY_DN2627_c0_g1, TRINITY_DN19012_c0_g1, TRINITY_DN27_c0_g2, TRINITY_DN8487_c0_g1, TRINITY_DN660_c0_g1, TRINITY_DN19513_c0_g1, TRINITY_DN1917_c1_g1, TRINITY_DN5421_c0_g1, TRINITY_DN4556_c0_g1, T…	25	1733	116	9590	0.2155	0.193281	ns	1	ns
map03440	Genetic Information Processing	Replication and repair	Homologous recombination	TRINITY_DN3390_c0_g1, TRINITY_DN2575_c0_g1, TRINITY_DN45232_c0_g1, TRINITY_DN6410_c0_g1, TRINITY_DN5059_c0_g1, TRINITY_DN23915_c0_g1, TRINITY_DN32637_c0_g1, TRINITY_DN4006_c0_g1, TRINITY_DN4095_c0_g1, TRINITY_DN32847_c0_g1, TRINITY_DN4106_c0_g1, TRINITY_DN25142_c0_g1, TRINITY_DN16054_c0_g1	13	1733	56	9590	0.2321	0.20012	ns	1	ns
map00062	Metabolism	Lipid metabolism	Fatty acid elongation	TRINITY_DN3244_c1_g1, TRINITY_DN16706_c0_g1, TRINITY_DN10066_c0_g1, TRINITY_DN3343_c0_g1, TRINITY_DN1951_c0_g1, TRINITY_DN9206_c0_g1, TRINITY_DN7999_c0_g1, TRINITY_DN19586_c1_g1, TRINITY_DN123_c0_g3, TRINITY_DN645_c0_g1, TRINITY_DN42009_c0_g1, TRINITY_DN44288_c0_g1, TRINITY_DN33267_c0_g3, TRINITY_DN8293_c0_g1	14	1733	61	9590	0.2295	0.200885	ns	1	ns
map04142	Cellular Processes	Transport and catabolism	Lysosome	TRINITY_DN29419_c0_g1, TRINITY_DN2184_c0_g1, TRINITY_DN8505_c0_g1, TRINITY_DN1453_c0_g1, TRINITY_DN13443_c0_g1, TRINITY_DN21769_c0_g1, TRINITY_DN4519_c0_g1, TRINITY_DN3989_c0_g1, TRINITY_DN33078_c0_g1, TRINITY_DN12190_c0_g1, TRINITY_DN4678_c0_g1, TRINITY_DN2803_c0_g1, TRINITY_DN21889_c0_g1, TRINITY_DN18342_c0_g1, TRINITY_DN19990_c0_g1, TRINITY_DN9798_c0_g1, TRINITY_DN1951_c0_g1, TRINITY_DN17172_c…	70	1733	353	9590	0.1983	0.209058	ns	1	ns
map04080	Environmental Information Processing	Signaling molecules and interaction	Neuroactive ligand-receptor interaction	TRINITY_DN20299_c0_g1, TRINITY_DN3275_c0_g1, TRINITY_DN2697_c0_g1, TRINITY_DN11223_c0_g1, TRINITY_DN4337_c0_g1, TRINITY_DN15441_c0_g1, TRINITY_DN7796_c0_g2, TRINITY_DN21388_c0_g2, TRINITY_DN5795_c0_g1, TRINITY_DN44741_c0_g1, TRINITY_DN40923_c0_g2, TRINITY_DN15481_c0_g1, TRINITY_DN2851_c0_g1, TRINITY_DN8344_c0_g1, TRINITY_DN26065_c0_g1, TRINITY_DN33243_c0_g2, TRINITY_DN7550_c0_g1, TRINITY_DN42352_…	29	1733	138	9590	0.2101	0.211142	ns	1	ns
map03410	Genetic Information Processing	Replication and repair	Base excision repair	TRINITY_DN3390_c0_g1, TRINITY_DN1465_c0_g1, TRINITY_DN1874_c0_g1, TRINITY_DN23915_c0_g1, TRINITY_DN7566_c0_g1, TRINITY_DN2482_c0_g2, TRINITY_DN34626_c0_g1, TRINITY_DN1194_c0_g2, TRINITY_DN5902_c0_g1, TRINITY_DN313_c0_g1, TRINITY_DN277_c0_g1, TRINITY_DN3533_c0_g1, TRINITY_DN15059_c0_g1, TRINITY_DN16054_c0_g1	14	1733	62	9590	0.2258	0.219104	ns	1	ns
map05222	Human Diseases	Cancer: specific types	Small cell lung cancer	TRINITY_DN5245_c0_g2, TRINITY_DN37819_c0_g1, TRINITY_DN35399_c0_g1, TRINITY_DN27685_c0_g1, TRINITY_DN1032_c0_g1, TRINITY_DN36054_c0_g1, TRINITY_DN3201_c0_g1, TRINITY_DN7038_c0_g1	8	1733	33	9590	0.2424	0.235393	ns	1	ns
map00440	Metabolism	Metabolism of other amino acids	Phosphonate and phosphinate metabolism	TRINITY_DN27213_c0_g1, TRINITY_DN19407_c0_g3, TRINITY_DN2582_c0_g1, TRINITY_DN1973_c0_g1	4	1733	14	9590	0.2857	0.237298	ns	1	ns
map00240	Metabolism	Nucleotide metabolism	Pyrimidine metabolism	TRINITY_DN5577_c0_g1, TRINITY_DN3390_c0_g1, TRINITY_DN13179_c0_g1, TRINITY_DN752_c0_g3, TRINITY_DN9589_c1_g3, TRINITY_DN16129_c0_g1, TRINITY_DN52_c1_g1, TRINITY_DN5430_c0_g1, TRINITY_DN833_c0_g1, TRINITY_DN10610_c0_g3, TRINITY_DN6591_c0_g3, TRINITY_DN2341_c0_g1, TRINITY_DN1551_c0_g3, TRINITY_DN44282_c0_g1, TRINITY_DN2286_c0_g1, TRINITY_DN270_c0_g1, TRINITY_DN5372_c0_g1, TRINITY_DN9289_c0_g1, TRIN…	44	1733	220	9590	0.2	0.250257	ns	1	ns
map00250	Metabolism	Amino acid metabolism	Alanine, aspartate and glutamate metabolism	TRINITY_DN4390_c0_g1, TRINITY_DN3571_c0_g1, TRINITY_DN1365_c0_g1, TRINITY_DN6434_c0_g1, TRINITY_DN3676_c0_g1, TRINITY_DN371_c0_g1, TRINITY_DN2492_c0_g1, TRINITY_DN42996_c0_g1, TRINITY_DN8389_c0_g1, TRINITY_DN5340_c0_g1, TRINITY_DN5504_c0_g1, TRINITY_DN655_c0_g1, TRINITY_DN10979_c0_g2, TRINITY_DN29787_c0_g1, TRINITY_DN10287_c0_g1, TRINITY_DN3615_c0_g2	16	1733	74	9590	0.2162	0.253451	ns	1	ns
map00740	Metabolism	Metabolism of cofactors and vitamins	Riboflavin metabolism	TRINITY_DN12131_c0_g2, TRINITY_DN4678_c0_g1, TRINITY_DN2803_c0_g1, TRINITY_DN17172_c0_g1, TRINITY_DN35206_c0_g1, TRINITY_DN23923_c0_g1, TRINITY_DN16789_c0_g2	7	1733	29	9590	0.2414	0.260867	ns	1	ns
map00130	Metabolism	Metabolism of cofactors and vitamins	Ubiquinone and other terpenoid-quinone biosynthesis	TRINITY_DN2802_c1_g1, TRINITY_DN4393_c0_g2, TRINITY_DN27431_c0_g1, TRINITY_DN10874_c1_g2, TRINITY_DN34432_c0_g1, TRINITY_DN11391_c0_g4, TRINITY_DN6530_c0_g1, TRINITY_DN4_c0_g3, TRINITY_DN35_c0_g1, TRINITY_DN322_c0_g1, TRINITY_DN4679_c0_g1	11	1733	49	9590	0.2245	0.262166	ns	1	ns
map00514	Metabolism	Glycan biosynthesis and metabolism	Other types of O-glycan biosynthesis	TRINITY_DN2679_c0_g1, TRINITY_DN36367_c0_g1, TRINITY_DN2179_c0_g1, TRINITY_DN8306_c0_g1, TRINITY_DN258_c0_g1, TRINITY_DN4191_c0_g1, TRINITY_DN9510_c0_g1, TRINITY_DN6477_c0_g1, TRINITY_DN2566_c0_g1	9	1733	39	9590	0.2308	0.263283	ns	1	ns
map00520	Metabolism	Carbohydrate metabolism	Amino sugar and nucleotide sugar metabolism	TRINITY_DN1756_c0_g1, TRINITY_DN16401_c0_g1, TRINITY_DN14701_c1_g2, TRINITY_DN6491_c0_g1, TRINITY_DN3778_c0_g1, TRINITY_DN25047_c0_g1, TRINITY_DN650_c0_g1, TRINITY_DN26824_c0_g1, TRINITY_DN3490_c0_g1, TRINITY_DN10568_c0_g2, TRINITY_DN7125_c0_g1, TRINITY_DN17798_c0_g1, TRINITY_DN1403_c0_g1, TRINITY_DN5260_c0_g1, TRINITY_DN1096_c0_g1, TRINITY_DN9674_c0_g1, TRINITY_DN7277_c0_g1, TRINITY_DN5923_c0_g1…	30	1733	148	9590	0.2027	0.271793	ns	1	ns
map00410	Metabolism	Metabolism of other amino acids	beta-Alanine metabolism	TRINITY_DN5577_c0_g1, TRINITY_DN364_c0_g1, TRINITY_DN4368_c0_g2, TRINITY_DN2696_c0_g1, TRINITY_DN5832_c0_g1, TRINITY_DN13464_c0_g2, TRINITY_DN13915_c0_g2, TRINITY_DN8811_c0_g1, TRINITY_DN1075_c0_g1, TRINITY_DN1523_c0_g1, TRINITY_DN41943_c0_g1, TRINITY_DN14737_c0_g2, TRINITY_DN37216_c0_g1, TRINITY_DN5926_c0_g1, TRINITY_DN9197_c0_g1, TRINITY_DN8086_c0_g3	16	1733	75	9590	0.2133	0.271926	ns	1	ns
map00515	Metabolism	Glycan biosynthesis and metabolism	Mannose type O-glycan biosynthesis	TRINITY_DN22082_c0_g1, TRINITY_DN36367_c0_g1, TRINITY_DN4191_c0_g1, TRINITY_DN9510_c0_g1	4	1733	15	9590	0.2667	0.280654	ns	1	ns
map04380	Organismal Systems	Development and regeneration	Osteoclast differentiation	TRINITY_DN1052_c0_g1, TRINITY_DN35399_c0_g1, TRINITY_DN13931_c0_g1, TRINITY_DN31078_c0_g1, TRINITY_DN8437_c0_g1	5	1733	20	9590	0.25	0.287703	ns	1	ns
map00511	Metabolism	Glycan biosynthesis and metabolism	Other glycan degradation	TRINITY_DN581_c0_g1, TRINITY_DN16380_c1_g1, TRINITY_DN12507_c0_g1, TRINITY_DN2841_c0_g1, TRINITY_DN2320_c0_g1, TRINITY_DN2344_c0_g1, TRINITY_DN12736_c0_g1, TRINITY_DN25661_c0_g1, TRINITY_DN30145_c0_g1	9	1733	40	9590	0.225	0.289528	ns	1	ns
map04341	Environmental Information Processing	Signal transduction	Hedgehog signaling pathway - fly	TRINITY_DN44114_c0_g1, TRINITY_DN16119_c0_g1, TRINITY_DN1218_c0_g1, TRINITY_DN16388_c0_g1, TRINITY_DN10221_c0_g1, TRINITY_DN18546_c0_g4, TRINITY_DN2882_c0_g4, TRINITY_DN21515_c0_g1	8	1733	35	9590	0.2286	0.290882	ns	1	ns
map05145	Human Diseases	Infectious disease: parasitic	Toxoplasmosis	TRINITY_DN5245_c0_g2, TRINITY_DN11867_c0_g1, TRINITY_DN37819_c0_g1, TRINITY_DN35399_c0_g1, TRINITY_DN1032_c0_g1, TRINITY_DN36054_c0_g1, TRINITY_DN31078_c0_g1	7	1733	30	9590	0.2333	0.291423	ns	1	ns
map04070	Environmental Information Processing	Signal transduction	Phosphatidylinositol signaling system	TRINITY_DN5905_c0_g2, TRINITY_DN2691_c0_g1, TRINITY_DN3618_c0_g1, TRINITY_DN8959_c0_g1, TRINITY_DN1110_c0_g1, TRINITY_DN1788_c0_g1, TRINITY_DN38500_c0_g1, TRINITY_DN38150_c0_g1, TRINITY_DN39614_c0_g1, TRINITY_DN14565_c0_g1, TRINITY_DN16535_c0_g2, TRINITY_DN2254_c0_g1, TRINITY_DN1958_c0_g1, TRINITY_DN2504_c0_g1, TRINITY_DN5119_c0_g1, TRINITY_DN5748_c0_g1, TRINITY_DN890_c0_g1, TRINITY_DN3221_c0_g1,…	29	1733	145	9590	0.2	0.302846	ns	1	ns
map00512	Metabolism	Glycan biosynthesis and metabolism	Mucin type O-glycan biosynthesis	TRINITY_DN2397_c0_g1, TRINITY_DN11362_c0_g2, TRINITY_DN8928_c0_g1, TRINITY_DN626_c0_g1, TRINITY_DN11438_c0_g2, TRINITY_DN109_c2_g1	6	1733	26	9590	0.2308	0.325055	ns	1	ns
map04924	Organismal Systems	Endocrine system	Renin secretion	TRINITY_DN28918_c0_g1, TRINITY_DN38150_c0_g1, TRINITY_DN13931_c0_g1, TRINITY_DN24673_c0_g1	4	1733	16	9590	0.25	0.325063	ns	1	ns
map04218	Cellular Processes	Cell growth and death	Cellular senescence	TRINITY_DN9644_c0_g1, TRINITY_DN2914_c0_g2, TRINITY_DN2929_c0_g1, TRINITY_DN34108_c0_g2, TRINITY_DN38150_c0_g1, TRINITY_DN4023_c1_g1, TRINITY_DN13931_c0_g1, TRINITY_DN9321_c0_g2, TRINITY_DN31078_c0_g1, TRINITY_DN13645_c0_g2, TRINITY_DN8437_c0_g1, TRINITY_DN695_c0_g1	12	1733	57	9590	0.2105	0.328566	ns	1	ns
map00930	Metabolism	Xenobiotics biodegradation and metabolism	Caprolactam degradation	TRINITY_DN34981_c0_g1	1	1733	2	9590	0.5	0.328778	ns	1	ns
map00904	Metabolism	Metabolism of terpenoids and polyketides	Diterpenoid biosynthesis	TRINITY_DN30685_c0_g4	1	1733	2	9590	0.5	0.328778	ns	1	ns
map04138	Cellular Processes	Transport and catabolism	Autophagy - yeast	TRINITY_DN8971_c0_g1	1	1733	2	9590	0.5	0.328778	ns	1	ns
map05410	Human Diseases	Cardiovascular disease	Hypertrophic cardiomyopathy	TRINITY_DN168_c0_g1, TRINITY_DN40009_c1_g2, TRINITY_DN4623_c0_g1, TRINITY_DN25149_c0_g6, TRINITY_DN24673_c0_g1, TRINITY_DN31078_c0_g1, TRINITY_DN15879_c0_g1, TRINITY_DN5303_c0_g2	8	1733	37	9590	0.2162	0.349112	ns	1	ns
map00260	Metabolism	Amino acid metabolism	Glycine, serine and threonine metabolism	TRINITY_DN13555_c0_g2, TRINITY_DN5291_c0_g1, TRINITY_DN5632_c0_g1, TRINITY_DN6434_c0_g1, TRINITY_DN27027_c0_g2, TRINITY_DN36993_c0_g1, TRINITY_DN28128_c0_g2, TRINITY_DN2049_c1_g2, TRINITY_DN5504_c0_g1, TRINITY_DN4422_c0_g1, TRINITY_DN19508_c0_g1, TRINITY_DN12968_c0_g1, TRINITY_DN10979_c0_g2, TRINITY_DN2871_c0_g1, TRINITY_DN14737_c0_g2, TRINITY_DN5623_c0_g1, TRINITY_DN8975_c0_g1, TRINITY_DN20118_c…	19	1733	95	9590	0.2	0.351508	ns	1	ns
map00340	Metabolism	Amino acid metabolism	Histidine metabolism	TRINITY_DN4368_c0_g2, TRINITY_DN5832_c0_g1, TRINITY_DN13464_c0_g2, TRINITY_DN14737_c0_g2, TRINITY_DN1056_c0_g1, TRINITY_DN37216_c0_g1, TRINITY_DN8086_c0_g3	7	1733	32	9590	0.2188	0.354526	ns	1	ns
map03030	Genetic Information Processing	Replication and repair	DNA replication	TRINITY_DN7902_c0_g1, TRINITY_DN12444_c0_g1, TRINITY_DN3390_c0_g1, TRINITY_DN4346_c0_g1, TRINITY_DN5126_c0_g1, TRINITY_DN18456_c0_g1, TRINITY_DN6591_c0_g3, TRINITY_DN23915_c0_g1, TRINITY_DN18456_c0_g3, TRINITY_DN7566_c0_g1, TRINITY_DN29815_c0_g1, TRINITY_DN7360_c0_g1, TRINITY_DN37098_c0_g3, TRINITY_DN7913_c0_g4, TRINITY_DN21230_c0_g2, TRINITY_DN3806_c0_g1, TRINITY_DN5461_c0_g1, TRINITY_DN16054_c0…	18	1733	90	9590	0.2	0.357398	ns	1	ns
map01040	Metabolism	Lipid metabolism	Biosynthesis of unsaturated fatty acids	TRINITY_DN17402_c0_g1, TRINITY_DN3343_c0_g1, TRINITY_DN8327_c0_g1, TRINITY_DN10748_c0_g1, TRINITY_DN19586_c1_g1, TRINITY_DN123_c0_g3, TRINITY_DN92_c0_g2, TRINITY_DN5001_c0_g1, TRINITY_DN42009_c0_g1, TRINITY_DN44288_c0_g1, TRINITY_DN33267_c0_g3	11	1733	53	9590	0.2075	0.358127	ns	1	ns
map04360	Organismal Systems	Development and regeneration	Axon guidance	TRINITY_DN23042_c0_g1, TRINITY_DN473_c0_g1, TRINITY_DN35977_c0_g1, TRINITY_DN5852_c0_g1, TRINITY_DN13931_c0_g1, TRINITY_DN573_c0_g1, TRINITY_DN7574_c0_g2, TRINITY_DN9321_c0_g2, TRINITY_DN14416_c0_g1, TRINITY_DN6416_c0_g1	10	1733	48	9590	0.2083	0.364622	ns	1	ns
map04970	Organismal Systems	Digestive system	Salivary secretion	TRINITY_DN22042_c0_g1, TRINITY_DN28918_c0_g1, TRINITY_DN38150_c0_g1, TRINITY_DN12150_c0_g1, TRINITY_DN14218_c0_g1	5	1733	22	9590	0.2273	0.365194	ns	1	ns
map05321	Human Diseases	Immune disease	Inflammatory bowel disease	TRINITY_DN19400_c0_g2, TRINITY_DN31078_c0_g1	2	1733	7	9590	0.2857	0.369665	ns	1	ns
map00785	Metabolism	Metabolism of cofactors and vitamins	Lipoic acid metabolism	TRINITY_DN6597_c0_g1, TRINITY_DN11831_c0_g1	2	1733	7	9590	0.2857	0.369665	ns	1	ns
map00750	Metabolism	Metabolism of cofactors and vitamins	Vitamin B6 metabolism	TRINITY_DN2049_c1_g2, TRINITY_DN4653_c0_g1, TRINITY_DN15722_c0_g2	3	1733	12	9590	0.25	0.372753	ns	1	ns
map04260	Organismal Systems	Circulatory system	Cardiac muscle contraction	TRINITY_DN44669_c0_g1, TRINITY_DN3468_c0_g1, TRINITY_DN45006_c0_g1, TRINITY_DN40009_c1_g2, TRINITY_DN6430_c0_g2, TRINITY_DN25149_c0_g6, TRINITY_DN12150_c0_g1, TRINITY_DN33_c0_g1, TRINITY_DN15940_c0_g1, TRINITY_DN7837_c0_g1, TRINITY_DN11652_c0_g1, TRINITY_DN3341_c0_g1	12	1733	59	9590	0.2034	0.37561	ns	1	ns
map04270	Organismal Systems	Circulatory system	Vascular smooth muscle contraction	TRINITY_DN34108_c0_g2, TRINITY_DN28918_c0_g1, TRINITY_DN38150_c0_g1, TRINITY_DN7574_c0_g2, TRINITY_DN9321_c0_g2, TRINITY_DN24673_c0_g1, TRINITY_DN27928_c0_g3, TRINITY_DN14256_c0_g1	8	1733	38	9590	0.2105	0.378788	ns	1	ns
map03420	Genetic Information Processing	Replication and repair	Nucleotide excision repair	TRINITY_DN12444_c0_g1, TRINITY_DN3390_c0_g1, TRINITY_DN3427_c0_g2, TRINITY_DN5126_c0_g1, TRINITY_DN2287_c0_g2, TRINITY_DN2315_c0_g2, TRINITY_DN6681_c0_g1, TRINITY_DN9009_c0_g1, TRINITY_DN23915_c0_g1, TRINITY_DN7566_c0_g1, TRINITY_DN8315_c0_g1, TRINITY_DN36677_c0_g1, TRINITY_DN42494_c0_g1, TRINITY_DN1323_c0_g1, TRINITY_DN3302_c0_g1, TRINITY_DN11763_c0_g1, TRINITY_DN6537_c0_g1, TRINITY_DN12753_c0_g…	23	1733	118	9590	0.1949	0.379802	ns	1	ns
map03430	Genetic Information Processing	Replication and repair	Mismatch repair	TRINITY_DN12444_c0_g1, TRINITY_DN3390_c0_g1, TRINITY_DN5126_c0_g1, TRINITY_DN3971_c0_g1, TRINITY_DN44769_c0_g1, TRINITY_DN4175_c0_g1, TRINITY_DN23915_c0_g1, TRINITY_DN16054_c0_g1	8	1733	39	9590	0.2051	0.408595	ns	1	ns
map00480	Metabolism	Metabolism of other amino acids	Glutathione metabolism	TRINITY_DN1067_c1_g2, TRINITY_DN23743_c0_g3, TRINITY_DN45176_c0_g1, TRINITY_DN1408_c0_g1, TRINITY_DN6932_c0_g1, TRINITY_DN43077_c0_g1, TRINITY_DN33984_c0_g2, TRINITY_DN27547_c0_g2, TRINITY_DN833_c0_g1, TRINITY_DN36633_c0_g1, TRINITY_DN45187_c0_g1, TRINITY_DN2286_c0_g1, TRINITY_DN41136_c0_g1, TRINITY_DN2050_c0_g1, TRINITY_DN6019_c0_g1, TRINITY_DN3896_c0_g1, TRINITY_DN42893_c0_g1, TRINITY_DN8438_c0…	28	1733	147	9590	0.1905	0.411601	ns	1	ns
map00532	Metabolism	Glycan biosynthesis and metabolism	Glycosaminoglycan biosynthesis - chondroitin sulfate / dermatan sulfate	TRINITY_DN5804_c0_g1, TRINITY_DN116_c2_g1, TRINITY_DN1822_c1_g1, TRINITY_DN19337_c0_g1	4	1733	18	9590	0.2222	0.414411	ns	1	ns
map05142	Human Diseases	Infectious disease: parasitic	Chagas disease	TRINITY_DN28918_c0_g1, TRINITY_DN35399_c0_g1, TRINITY_DN4023_c1_g1, TRINITY_DN31078_c0_g1	4	1733	18	9590	0.2222	0.414411	ns	1	ns
map04658	Organismal Systems	Immune system	Th1 and Th2 cell differentiation	TRINITY_DN19400_c0_g2, TRINITY_DN35399_c0_g1, TRINITY_DN13931_c0_g1	3	1733	13	9590	0.2308	0.42586	ns	1	ns
map04215	Cellular Processes	Cell growth and death	Apoptosis - multiple species	TRINITY_DN5245_c0_g2, TRINITY_DN6428_c0_g1, TRINITY_DN39765_c0_g1, TRINITY_DN5166_c0_g1, TRINITY_DN566_c0_g1, TRINITY_DN19658_c0_g2, TRINITY_DN8907_c0_g1, TRINITY_DN10_c0_g1, TRINITY_DN1733_c0_g1	9	1733	45	9590	0.2	0.427314	ns	1	ns
map05414	Human Diseases	Cardiovascular disease	Dilated cardiomyopathy	TRINITY_DN168_c0_g1, TRINITY_DN28918_c0_g1, TRINITY_DN40009_c1_g2, TRINITY_DN4623_c0_g1, TRINITY_DN25149_c0_g6, TRINITY_DN31078_c0_g1, TRINITY_DN15879_c0_g1, TRINITY_DN5303_c0_g2	8	1733	40	9590	0.2	0.438362	ns	1	ns
map04340	Environmental Information Processing	Signal transduction	Hedgehog signaling pathway	TRINITY_DN5228_c0_g1, TRINITY_DN966_c0_g1	2	1733	8	9590	0.25	0.438829	ns	1	ns
map03022	Genetic Information Processing	Transcription	Basal transcription factors	TRINITY_DN3427_c0_g2, TRINITY_DN11152_c0_g2, TRINITY_DN26734_c0_g1, TRINITY_DN39506_c0_g2, TRINITY_DN2287_c0_g2, TRINITY_DN16317_c0_g1, TRINITY_DN2422_c0_g1, TRINITY_DN6742_c0_g1, TRINITY_DN36677_c0_g1, TRINITY_DN42494_c0_g1, TRINITY_DN3008_c0_g2, TRINITY_DN1323_c0_g1, TRINITY_DN849_c0_g2, TRINITY_DN38263_c0_g1, TRINITY_DN26826_c0_g1	15	1733	78	9590	0.1923	0.440332	ns	1	ns
map00591	Metabolism	Lipid metabolism	Linoleic acid metabolism	TRINITY_DN12885_c0_g1, TRINITY_DN497_c0_g1, TRINITY_DN477_c0_g1, TRINITY_DN38697_c0_g2, TRINITY_DN45117_c0_g1	5	1733	24	9590	0.2083	0.442955	ns	1	ns
map04971	Organismal Systems	Digestive system	Gastric acid secretion	TRINITY_DN28918_c0_g1, TRINITY_DN5795_c0_g1, TRINITY_DN38150_c0_g1, TRINITY_DN12150_c0_g1, TRINITY_DN26065_c0_g1	5	1733	24	9590	0.2083	0.442955	ns	1	ns
map05146	Human Diseases	Infectious disease: parasitic	Amoebiasis	TRINITY_DN37819_c0_g1, TRINITY_DN28918_c0_g1, TRINITY_DN1837_c0_g1, TRINITY_DN27685_c0_g1, TRINITY_DN1032_c0_g1, TRINITY_DN36054_c0_g1, TRINITY_DN3201_c0_g1, TRINITY_DN3200_c0_g1, TRINITY_DN16386_c0_g1, TRINITY_DN2600_c0_g1, TRINITY_DN31078_c0_g1, TRINITY_DN5153_c0_g1	12	1733	62	9590	0.1935	0.447235	ns	1	ns
map00909	Metabolism	Metabolism of terpenoids and polyketides	Sesquiterpenoid and triterpenoid biosynthesis	TRINITY_DN9965_c0_g1	1	1733	3	9590	0.3333	0.450099	ns	1	ns
map04011	Environmental Information Processing	Signal transduction	MAPK signaling pathway - yeast	TRINITY_DN890_c0_g1	1	1733	3	9590	0.3333	0.450099	ns	1	ns
map02024	Cellular Processes	Cellular community - prokaryotes	Quorum sensing	TRINITY_DN4493_c0_g1	1	1733	3	9590	0.3333	0.450099	ns	1	ns
map00770	Metabolism	Metabolism of cofactors and vitamins	Pantothenate and CoA biosynthesis	TRINITY_DN5577_c0_g1, TRINITY_DN4463_c0_g1, TRINITY_DN26001_c0_g1, TRINITY_DN13915_c0_g2, TRINITY_DN1523_c0_g1, TRINITY_DN1551_c0_g2, TRINITY_DN5926_c0_g1	7	1733	35	9590	0.2	0.450682	ns	1	ns
map04146	Cellular Processes	Transport and catabolism	Peroxisome	TRINITY_DN13555_c0_g2, TRINITY_DN18447_c0_g1, TRINITY_DN4219_c0_g2, TRINITY_DN17402_c0_g1, TRINITY_DN2122_c0_g1, TRINITY_DN2677_c0_g2, TRINITY_DN11723_c0_g1, TRINITY_DN43077_c0_g1, TRINITY_DN27709_c0_g1, TRINITY_DN3676_c0_g1, TRINITY_DN8327_c0_g1, TRINITY_DN23064_c0_g1, TRINITY_DN5455_c0_g1, TRINITY_DN530_c0_g1, TRINITY_DN39992_c0_g1, TRINITY_DN2050_c0_g1, TRINITY_DN4000_c0_g1, TRINITY_DN1522_c0_…	45	1733	243	9590	0.1852	0.453774	ns	1	ns
map04022	Environmental Information Processing	Signal transduction	cGMP-PKG signaling pathway	TRINITY_DN9644_c0_g1, TRINITY_DN34108_c0_g2, TRINITY_DN38150_c0_g1, TRINITY_DN13931_c0_g1, TRINITY_DN25149_c0_g6, TRINITY_DN12150_c0_g1, TRINITY_DN7574_c0_g2, TRINITY_DN9321_c0_g2, TRINITY_DN13645_c0_g2	9	1733	46	9590	0.1957	0.455151	ns	1	ns
map05152	Human Diseases	Infectious disease: bacterial	Tuberculosis	TRINITY_DN5245_c0_g2, TRINITY_DN19990_c0_g1, TRINITY_DN38150_c0_g1, TRINITY_DN13931_c0_g1, TRINITY_DN7574_c0_g2, TRINITY_DN9321_c0_g2, TRINITY_DN7129_c0_g1, TRINITY_DN31078_c0_g1, TRINITY_DN38302_c0_g1	9	1733	46	9590	0.1957	0.455151	ns	1	ns
map04024	Environmental Information Processing	Signal transduction	cAMP signaling pathway	TRINITY_DN34108_c0_g2, TRINITY_DN28918_c0_g1, TRINITY_DN35399_c0_g1, TRINITY_DN38150_c0_g1, TRINITY_DN25149_c0_g6, TRINITY_DN12150_c0_g1, TRINITY_DN26065_c0_g1, TRINITY_DN7574_c0_g2, TRINITY_DN9321_c0_g2	9	1733	46	9590	0.1957	0.455151	ns	1	ns
map04310	Environmental Information Processing	Signal transduction	Wnt signaling pathway	TRINITY_DN8737_c0_g1, TRINITY_DN22012_c0_g1, TRINITY_DN16291_c0_g2, TRINITY_DN217_c0_g1, TRINITY_DN30583_c0_g2, TRINITY_DN35712_c0_g1, TRINITY_DN1082_c0_g1, TRINITY_DN25862_c0_g1, TRINITY_DN2441_c0_g1, TRINITY_DN10034_c0_g1, TRINITY_DN28386_c0_g1, TRINITY_DN1259_c0_g1, TRINITY_DN13931_c0_g1, TRINITY_DN44973_c0_g1, TRINITY_DN908_c0_g1, TRINITY_DN11247_c0_g1, TRINITY_DN17216_c0_g1, TRINITY_DN7574_c…	30	1733	161	9590	0.1863	0.458208	ns	1	ns
map04720	Organismal Systems	Nervous system	Long-term potentiation	TRINITY_DN34108_c0_g2, TRINITY_DN38150_c0_g1, TRINITY_DN13931_c0_g1, TRINITY_DN9321_c0_g2	4	1733	19	9590	0.2105	0.458226	ns	1	ns
map00982	Metabolism	Xenobiotics biodegradation and metabolism	Drug metabolism - cytochrome P450	TRINITY_DN30862_c0_g1, TRINITY_DN4349_c0_g1, TRINITY_DN45176_c0_g1, TRINITY_DN6932_c0_g1, TRINITY_DN3572_c0_g1, TRINITY_DN37523_c0_g1, TRINITY_DN6019_c0_g1, TRINITY_DN3880_c0_g2, TRINITY_DN42893_c0_g1, TRINITY_DN8438_c0_g1, TRINITY_DN35047_c0_g1, TRINITY_DN4653_c0_g1, TRINITY_DN3863_c0_g1, TRINITY_DN5575_c0_g1, TRINITY_DN17950_c0_g1, TRINITY_DN33236_c0_g1, TRINITY_DN2919_c0_g1, TRINITY_DN7229_c0_…	19	1733	101	9590	0.1881	0.463488	ns	1	ns
map00380	Metabolism	Amino acid metabolism	Tryptophan metabolism	TRINITY_DN6247_c0_g1, TRINITY_DN44190_c0_g1, TRINITY_DN4368_c0_g2, TRINITY_DN8821_c0_g1, TRINITY_DN5455_c0_g1, TRINITY_DN5682_c0_g1, TRINITY_DN5832_c0_g1, TRINITY_DN39992_c0_g1, TRINITY_DN3860_c0_g1, TRINITY_DN13464_c0_g2, TRINITY_DN4653_c0_g1, TRINITY_DN32384_c0_g2, TRINITY_DN28802_c0_g1, TRINITY_DN14737_c0_g2, TRINITY_DN1699_c0_g1, TRINITY_DN37216_c0_g1, TRINITY_DN5363_c0_g1, TRINITY_DN35446_c0…	19	1733	101	9590	0.1881	0.463488	ns	1	ns
map00450	Metabolism	Metabolism of other amino acids	Selenocompound metabolism	TRINITY_DN6247_c0_g1, TRINITY_DN3199_c0_g1, TRINITY_DN31882_c0_g1, TRINITY_DN4613_c0_g3, TRINITY_DN1699_c0_g1, TRINITY_DN34763_c0_g1, TRINITY_DN22822_c0_g1, TRINITY_DN2537_c0_g1	8	1733	41	9590	0.1951	0.467926	ns	1	ns
map03060	Genetic Information Processing	Folding, sorting and degradation	Protein export	TRINITY_DN11741_c0_g1, TRINITY_DN20720_c0_g1, TRINITY_DN32835_c0_g1, TRINITY_DN7916_c0_g2, TRINITY_DN16380_c2_g1, TRINITY_DN9620_c0_g1, TRINITY_DN28264_c1_g4, TRINITY_DN28264_c0_g1, TRINITY_DN27203_c0_g1, TRINITY_DN160_c0_g2, TRINITY_DN8623_c0_g1, TRINITY_DN27521_c1_g1, TRINITY_DN20720_c0_g3, TRINITY_DN13961_c0_g1, TRINITY_DN28264_c1_g2, TRINITY_DN5194_c0_g1	16	1733	85	9590	0.1882	0.472371	ns	1	ns
map00040	Metabolism	Carbohydrate metabolism	Pentose and glucuronate interconversions	TRINITY_DN736_c0_g1, TRINITY_DN30862_c0_g1, TRINITY_DN34981_c0_g1, TRINITY_DN4394_c0_g2, TRINITY_DN42238_c0_g1, TRINITY_DN3572_c0_g1, TRINITY_DN37523_c0_g1, TRINITY_DN3880_c0_g2, TRINITY_DN2627_c0_g1, TRINITY_DN24260_c0_g1, TRINITY_DN3863_c0_g1, TRINITY_DN5575_c0_g1, TRINITY_DN18056_c0_g1, TRINITY_DN17950_c0_g1, TRINITY_DN33236_c0_g1, TRINITY_DN2919_c0_g1, TRINITY_DN7229_c0_g1, TRINITY_DN4851_c0_…	24	1733	129	9590	0.186	0.473157	ns	1	ns
map04115	Cellular Processes	Cell growth and death	p53 signaling pathway	TRINITY_DN5245_c0_g2, TRINITY_DN515_c0_g1, TRINITY_DN265_c0_g1, TRINITY_DN4023_c1_g1, TRINITY_DN44215_c0_g1	5	1733	25	9590	0.2	0.481027	ns	1	ns
map00270	Metabolism	Amino acid metabolism	Cysteine and methionine metabolism	TRINITY_DN2477_c0_g1, TRINITY_DN829_c0_g1, TRINITY_DN6116_c0_g2, TRINITY_DN23743_c0_g3, TRINITY_DN37334_c1_g1, TRINITY_DN27810_c0_g3, TRINITY_DN605_c0_g1, TRINITY_DN41136_c0_g1, TRINITY_DN4422_c0_g1, TRINITY_DN4903_c0_g1, TRINITY_DN10979_c0_g2, TRINITY_DN4535_c0_g1, TRINITY_DN7770_c0_g3, TRINITY_DN2871_c0_g1, TRINITY_DN1421_c0_g1, TRINITY_DN6116_c0_g1, TRINITY_DN1233_c0_g1, TRINITY_DN8651_c0_g1, …	23	1733	124	9590	0.1855	0.481616	ns	1	ns
map04213	Organismal Systems	Aging	Longevity regulating pathway - multiple species	TRINITY_DN5755_c0_g1, TRINITY_DN18551_c0_g1, TRINITY_DN41043_c0_g1, TRINITY_DN2107_c0_g1, TRINITY_DN11867_c0_g1, TRINITY_DN780_c0_g1, TRINITY_DN2302_c0_g1, TRINITY_DN3153_c0_g1, TRINITY_DN3389_c0_g1, TRINITY_DN18763_c0_g1, TRINITY_DN44982_c0_g1, TRINITY_DN2024_c0_g1, TRINITY_DN32384_c0_g2, TRINITY_DN18940_c0_g1, TRINITY_DN23365_c0_g1, TRINITY_DN26513_c0_g2, TRINITY_DN5755_c1_g1, TRINITY_DN29725_c…	23	1733	124	9590	0.1855	0.481616	ns	1	ns
map00562	Metabolism	Carbohydrate metabolism	Inositol phosphate metabolism	TRINITY_DN5905_c0_g2, TRINITY_DN33875_c0_g1, TRINITY_DN3618_c0_g1, TRINITY_DN8959_c0_g1, TRINITY_DN1110_c0_g1, TRINITY_DN1788_c0_g1, TRINITY_DN38500_c0_g1, TRINITY_DN39614_c0_g1, TRINITY_DN16535_c0_g2, TRINITY_DN1075_c0_g1, TRINITY_DN5119_c0_g1, TRINITY_DN890_c0_g1, TRINITY_DN14524_c0_g1, TRINITY_DN1961_c0_g1, TRINITY_DN2936_c0_g1, TRINITY_DN39614_c0_g2, TRINITY_DN34078_c0_g1, TRINITY_DN2236_c0_g…	21	1733	113	9590	0.1858	0.481918	ns	1	ns
map00592	Metabolism	Lipid metabolism	alpha-Linolenic acid metabolism	TRINITY_DN17402_c0_g1, TRINITY_DN12885_c0_g1, TRINITY_DN497_c0_g1, TRINITY_DN8327_c0_g1, TRINITY_DN477_c0_g1, TRINITY_DN38697_c0_g2, TRINITY_DN45117_c0_g1	7	1733	36	9590	0.1944	0.482287	ns	1	ns
map00981	Metabolism	Metabolism of terpenoids and polyketides	Insect hormone biosynthesis	TRINITY_DN4368_c0_g2, TRINITY_DN5832_c0_g1, TRINITY_DN16547_c0_g3, TRINITY_DN22023_c0_g1, TRINITY_DN3013_c0_g1, TRINITY_DN25461_c0_g1, TRINITY_DN37216_c0_g1	7	1733	36	9590	0.1944	0.482287	ns	1	ns
map00630	Metabolism	Carbohydrate metabolism	Glyoxylate and dicarboxylate metabolism	TRINITY_DN2477_c0_g1, TRINITY_DN25168_c0_g2, TRINITY_DN829_c0_g1, TRINITY_DN18447_c0_g1, TRINITY_DN44190_c0_g1, TRINITY_DN5632_c0_g1, TRINITY_DN1365_c0_g1, TRINITY_DN6434_c0_g1, TRINITY_DN27027_c0_g2, TRINITY_DN5455_c0_g1, TRINITY_DN39992_c0_g1, TRINITY_DN8389_c0_g1, TRINITY_DN5340_c0_g1, TRINITY_DN5504_c0_g1, TRINITY_DN32384_c0_g2, TRINITY_DN28802_c0_g1, TRINITY_DN4535_c0_g1, TRINITY_DN8651_c0_g…	22	1733	119	9590	0.1849	0.490428	ns	1	ns
map04722	Organismal Systems	Nervous system	Neurotrophin signaling pathway	TRINITY_DN14713_c0_g1, TRINITY_DN35399_c0_g1, TRINITY_DN3984_c0_g1, TRINITY_DN38150_c0_g1, TRINITY_DN18178_c0_g1, TRINITY_DN2868_c0_g1, TRINITY_DN7574_c0_g2, TRINITY_DN9321_c0_g2	8	1733	42	9590	0.1905	0.497137	ns	1	ns
map04740	Organismal Systems	Sensory system	Olfactory transduction	TRINITY_DN11736_c0_g1, TRINITY_DN38150_c0_g1	2	1733	9	9590	0.2222	0.503593	ns	1	ns
map04711	Organismal Systems	Environmental adaptation	Circadian rhythm - fly	TRINITY_DN1218_c0_g1, TRINITY_DN18681_c0_g3	2	1733	9	9590	0.2222	0.503593	ns	1	ns
map04144	Cellular Processes	Transport and catabolism	Endocytosis	TRINITY_DN9560_c0_g1, TRINITY_DN12120_c0_g1, TRINITY_DN35865_c0_g1, TRINITY_DN22591_c0_g2, TRINITY_DN28314_c0_g1, TRINITY_DN4327_c0_g1, TRINITY_DN90_c0_g1, TRINITY_DN5755_c0_g1, TRINITY_DN43258_c0_g1, TRINITY_DN26035_c0_g1, TRINITY_DN6114_c0_g1, TRINITY_DN588_c0_g1, TRINITY_DN11867_c0_g1, TRINITY_DN4354_c0_g1, TRINITY_DN19400_c0_g2, TRINITY_DN36640_c0_g2, TRINITY_DN4989_c0_g1, TRINITY_DN3298_c0_g…	77	1733	425	9590	0.1812	0.510505	ns	1	ns
map00071	Metabolism	Lipid metabolism	Fatty acid degradation	TRINITY_DN17402_c0_g1, TRINITY_DN44190_c0_g1, TRINITY_DN27709_c0_g1, TRINITY_DN4368_c0_g2, TRINITY_DN8327_c0_g1, TRINITY_DN4953_c0_g1, TRINITY_DN2989_c0_g1, TRINITY_DN1925_c0_g1, TRINITY_DN530_c0_g1, TRINITY_DN3092_c0_g1, TRINITY_DN5832_c0_g1, TRINITY_DN11670_c0_g1, TRINITY_DN13464_c0_g2, TRINITY_DN53_c2_g1, TRINITY_DN1547_c0_g1, TRINITY_DN7999_c0_g1, TRINITY_DN28802_c0_g1, TRINITY_DN14737_c0_g2,…	22	1733	121	9590	0.1818	0.524806	ns	1	ns
map04745	Organismal Systems	Sensory system	Phototransduction - fly	TRINITY_DN2691_c0_g1, TRINITY_DN4980_c0_g1, TRINITY_DN5748_c0_g1, TRINITY_DN15509_c1_g1, TRINITY_DN1048_c0_g1, TRINITY_DN3907_c0_g1, TRINITY_DN554_c0_g2, TRINITY_DN37755_c0_g2	8	1733	43	9590	0.186	0.525857	ns	1	ns
map04662	Organismal Systems	Immune system	B cell receptor signaling pathway	TRINITY_DN35399_c0_g1, TRINITY_DN13931_c0_g1, TRINITY_DN9321_c0_g2	3	1733	15	9590	0.2	0.526444	ns	1	ns
map00910	Metabolism	Energy metabolism	Nitrogen metabolism	TRINITY_DN21019_c0_g1, TRINITY_DN2036_c0_g1, TRINITY_DN1365_c0_g1, TRINITY_DN30821_c0_g1, TRINITY_DN371_c0_g1, TRINITY_DN8389_c0_g1, TRINITY_DN5340_c0_g1, TRINITY_DN655_c0_g1, TRINITY_DN3208_c0_g1	9	1733	49	9590	0.1837	0.536829	ns	1	ns
map05033	Human Diseases	Substance dependence	Nicotine addiction	TRINITY_DN2697_c0_g1	1	1733	4	9590	0.25	0.549502	ns	1	ns
map00680	Metabolism	Energy metabolism	Methane metabolism	TRINITY_DN10159_c0_g1	1	1733	4	9590	0.25	0.549502	ns	1	ns
map04614	Organismal Systems	Endocrine system	Renin-angiotensin system	TRINITY_DN24673_c0_g1	1	1733	4	9590	0.25	0.549502	ns	1	ns
map04145	Cellular Processes	Transport and catabolism	Phagosome	TRINITY_DN12576_c0_g2, TRINITY_DN2184_c0_g1, TRINITY_DN11741_c0_g1, TRINITY_DN27307_c0_g1, TRINITY_DN30583_c0_g2, TRINITY_DN8505_c0_g1, TRINITY_DN7133_c0_g1, TRINITY_DN33046_c0_g1, TRINITY_DN3033_c0_g1, TRINITY_DN3989_c0_g1, TRINITY_DN12190_c0_g1, TRINITY_DN3298_c0_g1, TRINITY_DN515_c0_g1, TRINITY_DN168_c0_g1, TRINITY_DN18342_c0_g1, TRINITY_DN19990_c0_g1, TRINITY_DN42026_c0_g1, TRINITY_DN9996_c0_…	57	1733	318	9590	0.1792	0.551151	ns	1	ns
map04212	Organismal Systems	Aging	Longevity regulating pathway - worm	TRINITY_DN11341_c0_g1, TRINITY_DN6019_c0_g1, TRINITY_DN6347_c0_g2, TRINITY_DN23788_c0_g1, TRINITY_DN35047_c0_g1, TRINITY_DN44982_c0_g1, TRINITY_DN32384_c0_g2, TRINITY_DN6128_c0_g1, TRINITY_DN44941_c0_g1	9	1733	50	9590	0.18	0.563076	ns	1	ns
map00533	Metabolism	Glycan biosynthesis and metabolism	Glycosaminoglycan biosynthesis - keratan sulfate	TRINITY_DN19166_c0_g1, TRINITY_DN36367_c0_g1	2	1733	10	9590	0.2	0.563289	ns	1	ns
map00261	Metabolism	Biosynthesis of other secondary metabolites	Monobactam biosynthesis	TRINITY_DN3199_c0_g1, TRINITY_DN22822_c0_g1	2	1733	10	9590	0.2	0.563289	ns	1	ns
map03450	Genetic Information Processing	Replication and repair	Non-homologous end-joining	TRINITY_DN32637_c0_g1, TRINITY_DN4006_c0_g1, TRINITY_DN4823_c0_g2	3	1733	16	9590	0.1875	0.572917	ns	1	ns
map00220	Metabolism	Amino acid metabolism	Arginine biosynthesis	TRINITY_DN4390_c0_g1, TRINITY_DN1365_c0_g1, TRINITY_DN6434_c0_g1, TRINITY_DN371_c0_g1, TRINITY_DN8389_c0_g1, TRINITY_DN5340_c0_g1, TRINITY_DN29787_c0_g1	7	1733	39	9590	0.1795	0.573314	ns	1	ns
map00280	Metabolism	Amino acid metabolism	Valine, leucine and isoleucine degradation	TRINITY_DN364_c0_g1, TRINITY_DN44190_c0_g1, TRINITY_DN4368_c0_g2, TRINITY_DN13946_c0_g1, TRINITY_DN5832_c0_g1, TRINITY_DN11670_c0_g1, TRINITY_DN14013_c0_g3, TRINITY_DN13464_c0_g2, TRINITY_DN2826_c0_g1, TRINITY_DN1075_c0_g1, TRINITY_DN43518_c0_g1, TRINITY_DN7999_c0_g1, TRINITY_DN4653_c0_g1, TRINITY_DN41943_c0_g1, TRINITY_DN28802_c0_g1, TRINITY_DN10979_c0_g2, TRINITY_DN579_c0_g1, TRINITY_DN14737_c0…	22	1733	124	9590	0.1774	0.575196	ns	1	ns
map04330	Environmental Information Processing	Signal transduction	Notch signaling pathway	TRINITY_DN42582_c0_g1, TRINITY_DN35712_c0_g1, TRINITY_DN33008_c1_g1, TRINITY_DN4685_c0_g1, TRINITY_DN5878_c0_g1, TRINITY_DN7832_c0_g2, TRINITY_DN11222_c0_g1, TRINITY_DN7836_c0_g2, TRINITY_DN17216_c0_g1, TRINITY_DN19715_c0_g1, TRINITY_DN121_c0_g1	11	1733	62	9590	0.1774	0.57894	ns	1	ns
map04724	Organismal Systems	Nervous system	Glutamatergic synapse	TRINITY_DN1030_c0_g1, TRINITY_DN28918_c0_g1, TRINITY_DN8389_c0_g1, TRINITY_DN13931_c0_g1	4	1733	22	9590	0.1818	0.581228	ns	1	ns
map05031	Human Diseases	Substance dependence	Amphetamine addiction	TRINITY_DN34108_c0_g2, TRINITY_DN28918_c0_g1, TRINITY_DN38150_c0_g1, TRINITY_DN13931_c0_g1	4	1733	22	9590	0.1818	0.581228	ns	1	ns
map00190	Metabolism	Energy metabolism	Oxidative phosphorylation	TRINITY_DN13986_c0_g2, TRINITY_DN2184_c0_g1, TRINITY_DN45223_c0_g1, TRINITY_DN20203_c0_g2, TRINITY_DN10879_c0_g1, TRINITY_DN3236_c0_g2, TRINITY_DN43035_c0_g1, TRINITY_DN41863_c0_g1, TRINITY_DN5830_c0_g1, TRINITY_DN30_c0_g3, TRINITY_DN43235_c0_g1, TRINITY_DN12190_c0_g1, TRINITY_DN42225_c0_g1, TRINITY_DN5380_c0_g1, TRINITY_DN24457_c0_g1, TRINITY_DN2782_c0_g1, TRINITY_DN18851_c0_g1, TRINITY_DN3827_c…	77	1733	433	9590	0.1778	0.583728	ns	1	ns
map04136	Cellular Processes	Transport and catabolism	Autophagy - other	TRINITY_DN41043_c0_g1, TRINITY_DN1173_c0_g1, TRINITY_DN6943_c0_g4, TRINITY_DN3163_c0_g1, TRINITY_DN16100_c0_g1, TRINITY_DN26513_c0_g2, TRINITY_DN1124_c0_g1, TRINITY_DN15492_c0_g4, TRINITY_DN30753_c1_g2	9	1733	51	9590	0.1765	0.588675	ns	1	ns
map00051	Metabolism	Carbohydrate metabolism	Fructose and mannose metabolism	TRINITY_DN6491_c0_g1, TRINITY_DN33875_c0_g1, TRINITY_DN3490_c0_g1, TRINITY_DN42238_c0_g1, TRINITY_DN7125_c0_g1, TRINITY_DN1096_c0_g1, TRINITY_DN2627_c0_g1, TRINITY_DN660_c0_g1, TRINITY_DN26488_c0_g1, TRINITY_DN19513_c0_g1, TRINITY_DN42567_c0_g1, TRINITY_DN22709_c0_g1, TRINITY_DN4851_c0_g1, TRINITY_DN27815_c0_g1, TRINITY_DN7142_c0_g1	15	1733	86	9590	0.1744	0.604645	ns	1	ns
map00400	Metabolism	Amino acid metabolism	Phenylalanine, tyrosine and tryptophan biosynthesis	TRINITY_DN19508_c0_g1, TRINITY_DN3005_c1_g1, TRINITY_DN29787_c0_g1	3	1733	17	9590	0.1765	0.616431	ns	1	ns
map04730	Organismal Systems	Nervous system	Long-term depression	TRINITY_DN28918_c0_g1, TRINITY_DN9321_c0_g2	2	1733	11	9590	0.1818	0.617634	ns	1	ns
map05140	Human Diseases	Infectious disease: parasitic	Leishmaniasis	TRINITY_DN35399_c0_g1, TRINITY_DN31078_c0_g1	2	1733	11	9590	0.1818	0.617634	ns	1	ns
map04966	Organismal Systems	Excretory system	Collecting duct acid secretion	TRINITY_DN42053_c0_g1, TRINITY_DN41563_c0_g1	2	1733	11	9590	0.1818	0.617634	ns	1	ns
map04972	Organismal Systems	Digestive system	Pancreatic secretion	TRINITY_DN28918_c0_g1, TRINITY_DN25149_c0_g6, TRINITY_DN12150_c0_g1, TRINITY_DN7574_c0_g2	4	1733	23	9590	0.1739	0.61849	ns	1	ns
map05416	Human Diseases	Cardiovascular disease	Viral myocarditis	TRINITY_DN5245_c0_g2, TRINITY_DN168_c0_g1, TRINITY_DN38823_c0_g1, TRINITY_DN15879_c0_g1, TRINITY_DN5303_c0_g2	5	1733	29	9590	0.1724	0.621763	ns	1	ns
map00360	Metabolism	Amino acid metabolism	Phenylalanine metabolism	TRINITY_DN8821_c0_g1, TRINITY_DN27431_c0_g1, TRINITY_DN10874_c1_g2, TRINITY_DN3092_c0_g1, TRINITY_DN6530_c0_g1, TRINITY_DN4_c0_g3, TRINITY_DN3005_c1_g1, TRINITY_DN29787_c0_g1, TRINITY_DN4679_c0_g1	9	1733	53	9590	0.1698	0.637633	ns	1	ns
map00980	Metabolism	Xenobiotics biodegradation and metabolism	Metabolism of xenobiotics by cytochrome P450	TRINITY_DN30862_c0_g1, TRINITY_DN45176_c0_g1, TRINITY_DN6932_c0_g1, TRINITY_DN3572_c0_g1, TRINITY_DN37523_c0_g1, TRINITY_DN6019_c0_g1, TRINITY_DN3880_c0_g2, TRINITY_DN42893_c0_g1, TRINITY_DN8438_c0_g1, TRINITY_DN35047_c0_g1, TRINITY_DN24260_c0_g1, TRINITY_DN3863_c0_g1, TRINITY_DN5575_c0_g1, TRINITY_DN17950_c0_g1, TRINITY_DN33236_c0_g1, TRINITY_DN2919_c0_g1, TRINITY_DN7229_c0_g1, TRINITY_DN12947_c…	18	1733	105	9590	0.1714	0.637795	ns	1	ns
map03008	Genetic Information Processing	Translation	Ribosome biogenesis in eukaryotes	TRINITY_DN4336_c0_g1, TRINITY_DN3964_c0_g1, TRINITY_DN35029_c0_g2, TRINITY_DN23529_c0_g1, TRINITY_DN39693_c0_g1, TRINITY_DN25862_c0_g1, TRINITY_DN10802_c0_g1, TRINITY_DN38764_c0_g2, TRINITY_DN13094_c0_g1, TRINITY_DN1042_c0_g1, TRINITY_DN7016_c0_g1, TRINITY_DN23186_c0_g1, TRINITY_DN32076_c0_g1, TRINITY_DN906_c0_g1, TRINITY_DN8484_c0_g1, TRINITY_DN11720_c0_g1, TRINITY_DN3497_c0_g1, TRINITY_DN37598_…	36	1733	208	9590	0.1731	0.642128	ns	1	ns
map00900	Metabolism	Metabolism of terpenoids and polyketides	Terpenoid backbone biosynthesis	TRINITY_DN5010_c0_g1, TRINITY_DN9965_c0_g1, TRINITY_DN44190_c0_g1, TRINITY_DN1708_c0_g1, TRINITY_DN2665_c0_g1, TRINITY_DN9839_c0_g1, TRINITY_DN4059_c0_g1, TRINITY_DN8074_c0_g1, TRINITY_DN12361_c0_g1, TRINITY_DN22023_c0_g1, TRINITY_DN25461_c0_g1, TRINITY_DN28802_c0_g1	12	1733	71	9590	0.169	0.64944	ns	1	ns
map05210	Human Diseases	Cancer: specific types	Colorectal cancer	TRINITY_DN5245_c0_g2, TRINITY_DN7574_c0_g2, TRINITY_DN9321_c0_g2, TRINITY_DN31078_c0_g1	4	1733	24	9590	0.1667	0.653597	ns	1	ns
map00061	Metabolism	Lipid metabolism	Fatty acid biosynthesis	TRINITY_DN18798_c0_g1, TRINITY_DN23798_c0_g1, TRINITY_DN3297_c0_g1, TRINITY_DN530_c0_g1, TRINITY_DN53_c2_g1, TRINITY_DN4049_c0_g1, TRINITY_DN184_c0_g1	7	1733	42	9590	0.1667	0.65601	ns	1	ns
map04261	Organismal Systems	Circulatory system	Adrenergic signaling in cardiomyocytes	TRINITY_DN33893_c0_g1, TRINITY_DN44669_c0_g1, TRINITY_DN34108_c0_g2, TRINITY_DN28918_c0_g1, TRINITY_DN40009_c1_g2, TRINITY_DN38150_c0_g1, TRINITY_DN6430_c0_g2, TRINITY_DN25149_c0_g6, TRINITY_DN12150_c0_g1	9	1733	54	9590	0.1667	0.660871	ns	1	ns
map00010	Metabolism	Carbohydrate metabolism	Glycolysis / Gluconeogenesis	TRINITY_DN34981_c0_g1, TRINITY_DN4920_c0_g1, TRINITY_DN44285_c0_g1, TRINITY_DN33875_c0_g1, TRINITY_DN3490_c0_g1, TRINITY_DN1142_c0_g1, TRINITY_DN37778_c0_g2, TRINITY_DN4368_c0_g2, TRINITY_DN2989_c0_g1, TRINITY_DN5832_c0_g1, TRINITY_DN13464_c0_g2, TRINITY_DN1547_c0_g1, TRINITY_DN12155_c0_g1, TRINITY_DN20797_c0_g1, TRINITY_DN533_c0_g1, TRINITY_DN660_c0_g1, TRINITY_DN36973_c0_g1, TRINITY_DN19513_c0_…	35	1733	205	9590	0.1707	0.674407	ns	1	ns
map00603	Metabolism	Glycan biosynthesis and metabolism	Glycosphingolipid biosynthesis - globo and isoglobo series	TRINITY_DN2869_c0_g1, TRINITY_DN2344_c0_g1, TRINITY_DN29464_c0_g1	3	1733	19	9590	0.1579	0.694075	ns	1	ns
map00330	Metabolism	Amino acid metabolism	Arginine and proline metabolism	TRINITY_DN24818_c0_g1, TRINITY_DN850_c0_g1, TRINITY_DN4368_c0_g2, TRINITY_DN2696_c0_g1, TRINITY_DN5832_c0_g1, TRINITY_DN11527_c0_g1, TRINITY_DN13464_c0_g2, TRINITY_DN8811_c0_g1, TRINITY_DN992_c0_g1, TRINITY_DN14737_c0_g2, TRINITY_DN13861_c0_g1, TRINITY_DN1421_c0_g1, TRINITY_DN37216_c0_g1, TRINITY_DN29787_c0_g1, TRINITY_DN9197_c0_g1, TRINITY_DN8086_c0_g3	16	1733	97	9590	0.1649	0.69767	ns	1	ns
map00232	Metabolism	Biosynthesis of other secondary metabolites	Caffeine metabolism	TRINITY_DN3748_c0_g1	1	1733	6	9590	0.1667	0.697672	ns	1	ns
map05144	Human Diseases	Infectious disease: parasitic	Malaria	TRINITY_DN31078_c0_g1	1	1733	6	9590	0.1667	0.697672	ns	1	ns
map04712	Organismal Systems	Environmental adaptation	Circadian rhythm - plant	TRINITY_DN43870_c0_g1	1	1733	6	9590	0.1667	0.697672	ns	1	ns
map05206	Human Diseases	Cancer: overview	MicroRNAs in cancer	TRINITY_DN41947_c0_g1, TRINITY_DN40009_c1_g2, TRINITY_DN2300_c0_g1, TRINITY_DN592_c0_g1, TRINITY_DN7574_c0_g2, TRINITY_DN9321_c0_g2, TRINITY_DN31078_c0_g1	7	1733	44	9590	0.1591	0.705412	ns	1	ns
map00604	Metabolism	Glycan biosynthesis and metabolism	Glycosphingolipid biosynthesis - ganglio series	TRINITY_DN12662_c0_g2, TRINITY_DN2344_c0_g1	2	1733	13	9590	0.1538	0.710382	ns	1	ns
map04514	Environmental Information Processing	Signaling molecules and interaction	Cell adhesion molecules	TRINITY_DN12516_c0_g2, TRINITY_DN684_c0_g1, TRINITY_DN1707_c0_g2, TRINITY_DN486_c0_g1, TRINITY_DN5014_c0_g1	5	1733	32	9590	0.1562	0.710809	ns	1	ns
map04625	Organismal Systems	Immune system	C-type lectin receptor signaling pathway	TRINITY_DN35399_c0_g1, TRINITY_DN38150_c0_g1, TRINITY_DN13931_c0_g1, TRINITY_DN7574_c0_g2, TRINITY_DN9321_c0_g2	5	1733	32	9590	0.1562	0.710809	ns	1	ns
map03020	Genetic Information Processing	Transcription	RNA polymerase	TRINITY_DN13179_c0_g1, TRINITY_DN752_c0_g3, TRINITY_DN52_c1_g1, TRINITY_DN5430_c0_g1, TRINITY_DN2341_c0_g1, TRINITY_DN1551_c0_g3, TRINITY_DN44282_c0_g1, TRINITY_DN270_c0_g1, TRINITY_DN5372_c0_g1, TRINITY_DN10338_c0_g1, TRINITY_DN42187_c0_g1, TRINITY_DN25108_c0_g2, TRINITY_DN21306_c0_g3, TRINITY_DN32250_c0_g2, TRINITY_DN12131_c0_g1, TRINITY_DN28798_c0_g1	16	1733	98	9590	0.1633	0.713697	ns	1	ns
map04626	Organismal Systems	Environmental adaptation	Plant-pathogen interaction	TRINITY_DN27782_c0_g1, TRINITY_DN9341_c0_g1, TRINITY_DN33279_c0_g2, TRINITY_DN5842_c0_g1	4	1733	26	9590	0.1538	0.717069	ns	1	ns
map04750	Organismal Systems	Sensory system	Inflammatory mediator regulation of TRP channels	TRINITY_DN34108_c0_g2, TRINITY_DN28918_c0_g1, TRINITY_DN38150_c0_g1, TRINITY_DN3531_c0_g1	4	1733	26	9590	0.1538	0.717069	ns	1	ns
map04660	Organismal Systems	Immune system	T cell receptor signaling pathway	TRINITY_DN35399_c0_g1, TRINITY_DN13931_c0_g1, TRINITY_DN7574_c0_g2, TRINITY_DN9321_c0_g2	4	1733	26	9590	0.1538	0.717069	ns	1	ns
map04931	Human Diseases	Endocrine and metabolic disease	Insulin resistance	TRINITY_DN34108_c0_g2, TRINITY_DN35399_c0_g1, TRINITY_DN16713_c0_g1	3	1733	20	9590	0.15	0.728172	ns	1	ns
map04620	Organismal Systems	Immune system	Toll-like receptor signaling pathway	TRINITY_DN3196_c0_g1, TRINITY_DN35399_c0_g1, TRINITY_DN8868_c0_g1	3	1733	20	9590	0.15	0.728172	ns	1	ns
map00100	Metabolism	Lipid metabolism	Steroid biosynthesis	TRINITY_DN7651_c0_g1, TRINITY_DN36385_c0_g1, TRINITY_DN7_c0_g1, TRINITY_DN2967_c0_g1, TRINITY_DN40_c0_g1	5	1733	33	9590	0.1515	0.73696	ns	1	ns
map00920	Metabolism	Energy metabolism	Sulfur metabolism	TRINITY_DN3199_c0_g1, TRINITY_DN24547_c0_g2, TRINITY_DN5119_c0_g1, TRINITY_DN22822_c0_g1, TRINITY_DN15350_c0_g1	5	1733	33	9590	0.1515	0.73696	ns	1	ns
map04530	Cellular Processes	Cellular community - eukaryotes	Tight junction	TRINITY_DN1616_c0_g1, TRINITY_DN19654_c0_g1, TRINITY_DN10351_c0_g1, TRINITY_DN11564_c0_g1, TRINITY_DN168_c0_g1, TRINITY_DN482_c0_g1, TRINITY_DN7574_c0_g2, TRINITY_DN41923_c0_g1, TRINITY_DN858_c0_g1, TRINITY_DN1015_c0_g1, TRINITY_DN27928_c0_g3, TRINITY_DN37744_c0_g1, TRINITY_DN14256_c0_g1, TRINITY_DN5303_c0_g2	14	1733	88	9590	0.1591	0.742789	ns	1	ns
map05100	Human Diseases	Infectious disease: bacterial	Bacterial invasion of epithelial cells	TRINITY_DN9560_c0_g1, TRINITY_DN11706_c0_g1, TRINITY_DN168_c0_g1, TRINITY_DN56_c0_g1, TRINITY_DN33315_c0_g2, TRINITY_DN3201_c0_g1, TRINITY_DN7574_c0_g2, TRINITY_DN3661_c0_g1, TRINITY_DN5303_c0_g2	9	1733	58	9590	0.1552	0.744624	ns	1	ns
map04921	Organismal Systems	Endocrine system	Oxytocin signaling pathway	TRINITY_DN168_c0_g1, TRINITY_DN34108_c0_g2, TRINITY_DN28918_c0_g1, TRINITY_DN38150_c0_g1, TRINITY_DN13931_c0_g1, TRINITY_DN7574_c0_g2, TRINITY_DN9321_c0_g2, TRINITY_DN27928_c0_g3, TRINITY_DN5303_c0_g2	9	1733	58	9590	0.1552	0.744624	ns	1	ns
map03050	Genetic Information Processing	Folding, sorting and degradation	Proteasome	TRINITY_DN22960_c0_g1, TRINITY_DN23254_c0_g1, TRINITY_DN3578_c0_g1, TRINITY_DN45232_c0_g1, TRINITY_DN44307_c0_g1, TRINITY_DN16211_c0_g2, TRINITY_DN43040_c0_g1, TRINITY_DN12692_c0_g1, TRINITY_DN18916_c0_g1, TRINITY_DN2747_c0_g1, TRINITY_DN43065_c0_g1, TRINITY_DN2916_c0_g1, TRINITY_DN25965_c0_g1, TRINITY_DN24926_c0_g2, TRINITY_DN23015_c0_g1, TRINITY_DN28427_c0_g1, TRINITY_DN24004_c0_g1, TRINITY_DN9…	20	1733	124	9590	0.1613	0.748494	ns	1	ns
map00430	Metabolism	Metabolism of other amino acids	Taurine and hypotaurine metabolism	TRINITY_DN1408_c0_g1, TRINITY_DN3980_c0_g1	2	1733	14	9590	0.1429	0.749232	ns	1	ns
map00350	Metabolism	Amino acid metabolism	Tyrosine metabolism	TRINITY_DN205_c1_g1, TRINITY_DN2989_c0_g1, TRINITY_DN8821_c0_g1, TRINITY_DN165_c0_g1, TRINITY_DN6883_c0_g1, TRINITY_DN1547_c0_g1, TRINITY_DN4653_c0_g1, TRINITY_DN14181_c0_g1, TRINITY_DN2585_c2_g3, TRINITY_DN17274_c0_g1, TRINITY_DN29787_c0_g1, TRINITY_DN15185_c0_g1	12	1733	77	9590	0.1558	0.758781	ns	1	ns
map03015	Genetic Information Processing	Translation	mRNA surveillance pathway	TRINITY_DN1387_c0_g1, TRINITY_DN803_c0_g1, TRINITY_DN11758_c0_g2, TRINITY_DN3964_c0_g1, TRINITY_DN33893_c0_g1, TRINITY_DN13842_c0_g1, TRINITY_DN502_c0_g2, TRINITY_DN34902_c0_g1, TRINITY_DN11564_c0_g1, TRINITY_DN34108_c0_g2, TRINITY_DN36122_c0_g1, TRINITY_DN13489_c0_g1, TRINITY_DN7691_c0_g1, TRINITY_DN11720_c0_g1, TRINITY_DN19939_c0_g1, TRINITY_DN7760_c0_g1, TRINITY_DN3454_c1_g1, TRINITY_DN83_c0_g…	30	1733	184	9590	0.163	0.763012	ns	1	ns
map04071	Environmental Information Processing	Signal transduction	Sphingolipid signaling pathway	TRINITY_DN33893_c0_g1, TRINITY_DN193_c0_g1, TRINITY_DN7574_c0_g2, TRINITY_DN9321_c0_g2	4	1733	28	9590	0.1429	0.771524	ns	1	ns
map05323	Human Diseases	Immune disease	Rheumatoid arthritis	TRINITY_DN3989_c0_g1, TRINITY_DN42053_c0_g1, TRINITY_DN41563_c0_g1, TRINITY_DN31078_c0_g1	4	1733	28	9590	0.1429	0.771524	ns	1	ns
map04979	Organismal Systems	Digestive system	Cholesterol metabolism	TRINITY_DN5228_c0_g1, TRINITY_DN42985_c0_g1, TRINITY_DN966_c0_g1, TRINITY_DN13645_c0_g2	4	1733	28	9590	0.1429	0.771524	ns	1	ns
map04020	Environmental Information Processing	Signal transduction	Calcium signaling pathway	TRINITY_DN9644_c0_g1, TRINITY_DN29543_c0_g3, TRINITY_DN9027_c0_g1, TRINITY_DN28918_c0_g1, TRINITY_DN506_c0_g1, TRINITY_DN5795_c0_g1, TRINITY_DN38150_c0_g1, TRINITY_DN42466_c0_g1, TRINITY_DN13931_c0_g1, TRINITY_DN25149_c0_g6, TRINITY_DN659_c0_g1, TRINITY_DN3221_c0_g1, TRINITY_DN13645_c0_g2, TRINITY_DN33481_c0_g2	14	1733	90	9590	0.1556	0.772865	ns	1	ns
map00073	Metabolism	Lipid metabolism	Cutin, suberine and wax biosynthesis	TRINITY_DN4219_c0_g2, TRINITY_DN6935_c0_g1, TRINITY_DN2677_c0_g2, TRINITY_DN1522_c0_g1, TRINITY_DN35597_c0_g1, TRINITY_DN10505_c0_g1, TRINITY_DN6712_c0_g2, TRINITY_DN27236_c0_g1, TRINITY_DN5827_c0_g1	9	1733	60	9590	0.15	0.780728	ns	1	ns
map00940	Metabolism	Biosynthesis of other secondary metabolites	Phenylpropanoid biosynthesis	TRINITY_DN35519_c0_g2, TRINITY_DN39973_c0_g1	2	1733	15	9590	0.1333	0.783507	ns	1	ns
map04728	Organismal Systems	Nervous system	Dopaminergic synapse	TRINITY_DN33893_c0_g1, TRINITY_DN34108_c0_g2, TRINITY_DN28918_c0_g1, TRINITY_DN38150_c0_g1, TRINITY_DN13931_c0_g1	5	1733	35	9590	0.1429	0.783971	ns	1	ns
map00790	Metabolism	Metabolism of cofactors and vitamins	Folate biosynthesis	TRINITY_DN3621_c0_g1, TRINITY_DN22137_c0_g1, TRINITY_DN30197_c1_g3, TRINITY_DN4760_c0_g1, TRINITY_DN4293_c0_g1, TRINITY_DN2627_c0_g1, TRINITY_DN3005_c1_g1, TRINITY_DN12816_c0_g1	8	1733	54	9590	0.1481	0.784409	ns	1	ns
map04978	Organismal Systems	Digestive system	Mineral absorption	TRINITY_DN41947_c0_g1, TRINITY_DN12150_c0_g1, TRINITY_DN6291_c0_g1	3	1733	22	9590	0.1364	0.787311	ns	1	ns
map04925	Organismal Systems	Endocrine system	Aldosterone synthesis and secretion	TRINITY_DN28918_c0_g1, TRINITY_DN38150_c0_g1, TRINITY_DN12150_c0_g1	3	1733	22	9590	0.1364	0.787311	ns	1	ns
map00531	Metabolism	Glycan biosynthesis and metabolism	Glycosaminoglycan degradation	TRINITY_DN29419_c0_g1, TRINITY_DN5268_c0_g1, TRINITY_DN2344_c0_g1, TRINITY_DN2791_c0_g1	4	1733	29	9590	0.1379	0.795486	ns	1	ns
map05134	Human Diseases	Infectious disease: bacterial	Legionellosis	TRINITY_DN5245_c0_g2, TRINITY_DN11867_c0_g1, TRINITY_DN9408_c0_g1, TRINITY_DN35399_c0_g1	4	1733	29	9590	0.1379	0.795486	ns	1	ns
map04922	Organismal Systems	Endocrine system	Glucagon signaling pathway	TRINITY_DN28918_c0_g1, TRINITY_DN38150_c0_g1, TRINITY_DN13931_c0_g1, TRINITY_DN23780_c0_g2	4	1733	29	9590	0.1379	0.795486	ns	1	ns
map04913	Organismal Systems	Endocrine system	Ovarian steroidogenesis	TRINITY_DN28918_c0_g1	1	1733	8	9590	0.125	0.797126	ns	1	ns
map04622	Organismal Systems	Immune system	RIG-I-like receptor signaling pathway	TRINITY_DN35399_c0_g1	1	1733	8	9590	0.125	0.797126	ns	1	ns
map04744	Organismal Systems	Sensory system	Phototransduction	TRINITY_DN38150_c0_g1	1	1733	8	9590	0.125	0.797126	ns	1	ns
map04933	Human Diseases	Endocrine and metabolic disease	AGE-RAGE signaling pathway in diabetic complications	TRINITY_DN30583_c0_g2, TRINITY_DN5905_c0_g2, TRINITY_DN14629_c0_g1, TRINITY_DN27685_c0_g1, TRINITY_DN18269_c0_g1, TRINITY_DN4023_c1_g1, TRINITY_DN3201_c0_g1, TRINITY_DN908_c0_g1, TRINITY_DN93_c3_g1, TRINITY_DN4992_c0_g3, TRINITY_DN6622_c0_g1, TRINITY_DN3400_c0_g1, TRINITY_DN7003_c0_g2, TRINITY_DN31078_c0_g1, TRINITY_DN875_c0_g3, TRINITY_DN14256_c0_g1, TRINITY_DN37755_c0_g2, TRINITY_DN12015_c0_g1,…	20	1733	128	9590	0.1562	0.797481	ns	1	ns
map00640	Metabolism	Carbohydrate metabolism	Propanoate metabolism	TRINITY_DN364_c0_g1, TRINITY_DN44190_c0_g1, TRINITY_DN19109_c0_g1, TRINITY_DN13946_c0_g1, TRINITY_DN1075_c0_g1, TRINITY_DN41943_c0_g1, TRINITY_DN28802_c0_g1, TRINITY_DN1233_c0_g1, TRINITY_DN34_c2_g2, TRINITY_DN5174_c0_g1	10	1733	68	9590	0.1471	0.809167	ns	1	ns
map05032	Human Diseases	Substance dependence	Morphine addiction	TRINITY_DN2697_c0_g1, TRINITY_DN28918_c0_g1	2	1733	16	9590	0.125	0.813591	ns	1	ns
map05150	Human Diseases	Infectious disease: bacterial	Staphylococcus aureus infection	TRINITY_DN7923_c0_g1, TRINITY_DN44741_c0_g1	2	1733	16	9590	0.125	0.813591	ns	1	ns
map04713	Organismal Systems	Environmental adaptation	Circadian entrainment	TRINITY_DN28918_c0_g1, TRINITY_DN38150_c0_g1	2	1733	16	9590	0.125	0.813591	ns	1	ns
map00730	Metabolism	Metabolism of cofactors and vitamins	Thiamine metabolism	TRINITY_DN12994_c0_g1, TRINITY_DN4159_c0_g1, TRINITY_DN15976_c0_g1, TRINITY_DN8922_c0_g2	4	1733	30	9590	0.1333	0.817379	ns	1	ns
map00196	Metabolism	Energy metabolism	Photosynthesis - antenna proteins	TRINITY_DN7081_c0_g1, TRINITY_DN6277_c0_g2, TRINITY_DN3441_c0_g3, TRINITY_DN2941_c0_g1	4	1733	30	9590	0.1333	0.817379	ns	1	ns
map05131	Human Diseases	Infectious disease: bacterial	Shigellosis	TRINITY_DN11706_c0_g1	1	1733	9	9590	0.1111	0.833818	ns	1	ns
map04923	Organismal Systems	Endocrine system	Regulation of lipolysis in adipocytes	TRINITY_DN28918_c0_g1	1	1733	9	9590	0.1111	0.833818	ns	1	ns
map04927	Organismal Systems	Endocrine system	Cortisol synthesis and secretion	TRINITY_DN28918_c0_g1	1	1733	9	9590	0.1111	0.833818	ns	1	ns
map04623	Organismal Systems	Immune system	Cytosolic DNA-sensing pathway	TRINITY_DN35399_c0_g1	1	1733	9	9590	0.1111	0.833818	ns	1	ns
map04640	Organismal Systems	Immune system	Hematopoietic cell lineage	TRINITY_DN933_c0_g1	1	1733	9	9590	0.1111	0.833818	ns	1	ns
map04960	Organismal Systems	Excretory system	Aldosterone-regulated sodium reabsorption	TRINITY_DN12150_c0_g1	1	1733	9	9590	0.1111	0.833818	ns	1	ns
map04964	Organismal Systems	Excretory system	Proximal tubule bicarbonate reclamation	TRINITY_DN12150_c0_g1	1	1733	9	9590	0.1111	0.833818	ns	1	ns
map04977	Organismal Systems	Digestive system	Vitamin digestion and absorption	TRINITY_DN19754_c0_g1	1	1733	9	9590	0.1111	0.833818	ns	1	ns
map04916	Organismal Systems	Endocrine system	Melanogenesis	TRINITY_DN28918_c0_g1, TRINITY_DN38150_c0_g1, TRINITY_DN9321_c0_g2	3	1733	24	9590	0.125	0.835354	ns	1	ns
map05220	Human Diseases	Cancer: specific types	Chronic myeloid leukemia	TRINITY_DN35399_c0_g1, TRINITY_DN9321_c0_g2, TRINITY_DN31078_c0_g1	3	1733	24	9590	0.125	0.835354	ns	1	ns
map05133	Human Diseases	Infectious disease: bacterial	Pertussis	TRINITY_DN38150_c0_g1, TRINITY_DN7574_c0_g2	2	1733	17	9590	0.1176	0.839879	ns	1	ns
map05164	Human Diseases	Infectious disease: viral	Influenza A	TRINITY_DN5245_c0_g2, TRINITY_DN11867_c0_g1, TRINITY_DN168_c0_g1, TRINITY_DN35399_c0_g1, TRINITY_DN44741_c0_g1, TRINITY_DN9321_c0_g2, TRINITY_DN13645_c0_g2, TRINITY_DN5303_c0_g2	8	1733	58	9590	0.1379	0.847059	ns	1	ns
map04392	Environmental Information Processing	Signal transduction	Hippo signaling pathway - multiple species	TRINITY_DN5828_c0_g1, TRINITY_DN8277_c0_g1, TRINITY_DN35265_c0_g1, TRINITY_DN1928_c0_g1, TRINITY_DN20673_c0_g2, TRINITY_DN1975_c0_g1	6	1733	45	9590	0.1333	0.847659	ns	1	ns
map05412	Human Diseases	Cardiovascular disease	Arrhythmogenic right ventricular cardiomyopathy	TRINITY_DN168_c0_g1, TRINITY_DN25149_c0_g6, TRINITY_DN15879_c0_g1, TRINITY_DN5303_c0_g2	4	1733	32	9590	0.125	0.855376	ns	1	ns
map04961	Organismal Systems	Excretory system	Endocrine and other factor-regulated calcium reabsorption	TRINITY_DN28918_c0_g1, TRINITY_DN33315_c0_g2, TRINITY_DN12150_c0_g1	3	1733	25	9590	0.12	0.855657	ns	1	ns
map05014	Human Diseases	Neurodegenerative disease	Amyotrophic lateral sclerosis	TRINITY_DN5245_c0_g2, TRINITY_DN13931_c0_g1	2	1733	18	9590	0.1111	0.862759	ns	1	ns
map04973	Organismal Systems	Digestive system	Carbohydrate digestion and absorption	TRINITY_DN12150_c0_g1	1	1733	10	9590	0.1	0.863877	ns	1	ns
map00510	Metabolism	Glycan biosynthesis and metabolism	N-Glycan biosynthesis	TRINITY_DN594_c0_g1, TRINITY_DN5315_c0_g1, TRINITY_DN9866_c0_g1, TRINITY_DN2913_c0_g1, TRINITY_DN2303_c0_g1, TRINITY_DN15446_c0_g1, TRINITY_DN36367_c0_g1, TRINITY_DN1955_c0_g1, TRINITY_DN18256_c0_g1, TRINITY_DN16064_c0_g2, TRINITY_DN3855_c0_g1, TRINITY_DN3161_c0_g1, TRINITY_DN198_c0_g1, TRINITY_DN1736_c0_g1	14	1733	98	9590	0.1429	0.868491	ns	1	ns
map04540	Cellular Processes	Cellular community - eukaryotes	Gap junction	TRINITY_DN15441_c0_g1, TRINITY_DN28918_c0_g1, TRINITY_DN9321_c0_g2, TRINITY_DN8862_c0_g1	4	1733	33	9590	0.1212	0.87171	ns	1	ns
map04919	Organismal Systems	Endocrine system	Thyroid hormone signaling pathway	TRINITY_DN168_c0_g1, TRINITY_DN25149_c0_g6, TRINITY_DN12150_c0_g1, TRINITY_DN19513_c0_g1, TRINITY_DN9321_c0_g2, TRINITY_DN5303_c0_g2	6	1733	47	9590	0.1277	0.875807	ns	1	ns
map04910	Organismal Systems	Endocrine system	Insulin signaling pathway	TRINITY_DN34108_c0_g2, TRINITY_DN4495_c0_g1, TRINITY_DN38150_c0_g1, TRINITY_DN9321_c0_g2, TRINITY_DN3803_c0_g1, TRINITY_DN10911_c0_g1	6	1733	47	9590	0.1277	0.875807	ns	1	ns
map04137	Cellular Processes	Transport and catabolism	Mitophagy - animal	TRINITY_DN7118_c1_g1, TRINITY_DN41043_c0_g1, TRINITY_DN419_c0_g2, TRINITY_DN25862_c0_g1, TRINITY_DN194_c0_g1, TRINITY_DN1937_c0_g1, TRINITY_DN596_c0_g1, TRINITY_DN748_c0_g1, TRINITY_DN1913_c0_g1, TRINITY_DN4209_c0_g1, TRINITY_DN8437_c0_g1, TRINITY_DN44941_c0_g1, TRINITY_DN15492_c0_g4, TRINITY_DN12556_c0_g3	14	1733	99	9590	0.1414	0.877819	ns	1	ns
map04130	Genetic Information Processing	Folding, sorting and degradation	SNARE interactions in vesicular transport	TRINITY_DN5425_c0_g1, TRINITY_DN1132_c0_g1, TRINITY_DN4139_c0_g1, TRINITY_DN2145_c0_g2, TRINITY_DN2981_c0_g1, TRINITY_DN5282_c0_g2, TRINITY_DN11228_c0_g1	7	1733	54	9590	0.1296	0.879569	ns	1	ns
map04962	Organismal Systems	Excretory system	Vasopressin-regulated water reabsorption	TRINITY_DN14713_c0_g1, TRINITY_DN28918_c0_g1	2	1733	19	9590	0.1053	0.882604	ns	1	ns
map04920	Organismal Systems	Endocrine system	Adipocytokine signaling pathway	TRINITY_DN35399_c0_g1, TRINITY_DN630_c0_g1	2	1733	19	9590	0.1053	0.882604	ns	1	ns
map04110	Cellular Processes	Cell growth and death	Cell cycle	TRINITY_DN3984_c0_g1, TRINITY_DN7038_c0_g1, TRINITY_DN31078_c0_g1, TRINITY_DN695_c0_g1	4	1733	34	9590	0.1176	0.886426	ns	1	ns
map04371	Environmental Information Processing	Signal transduction	Apelin signaling pathway	TRINITY_DN44669_c0_g1, TRINITY_DN38150_c0_g1, TRINITY_DN4023_c1_g1, TRINITY_DN9321_c0_g2, TRINITY_DN3803_c0_g1, TRINITY_DN14256_c0_g1	6	1733	48	9590	0.125	0.888161	ns	1	ns
map00524	Metabolism	Biosynthesis of other secondary metabolites	Neomycin, kanamycin and gentamicin biosynthesis	TRINITY_DN3490_c0_g1	1	1733	11	9590	0.0909	0.888501	ns	1	ns
map05162	Human Diseases	Infectious disease: viral	Measles	TRINITY_DN11867_c0_g1, TRINITY_DN19400_c0_g2, TRINITY_DN35399_c0_g1	3	1733	27	9590	0.1111	0.889774	ns	1	ns
map05168	Human Diseases	Infectious disease: viral	Herpes simplex virus 1 infection	TRINITY_DN5245_c0_g2, TRINITY_DN34108_c0_g2, TRINITY_DN35399_c0_g1, TRINITY_DN3747_c0_g1, TRINITY_DN7038_c0_g1, TRINITY_DN8868_c0_g1, TRINITY_DN3696_c0_g1	7	1733	55	9590	0.1273	0.890935	ns	1	ns
map00590	Metabolism	Lipid metabolism	Arachidonic acid metabolism	TRINITY_DN1408_c0_g1, TRINITY_DN12885_c0_g1, TRINITY_DN497_c0_g1, TRINITY_DN45187_c0_g1, TRINITY_DN477_c0_g1, TRINITY_DN38697_c0_g2, TRINITY_DN45117_c0_g1, TRINITY_DN7574_c0_g3	8	1733	62	9590	0.129	0.894277	ns	1	ns
map04114	Cellular Processes	Cell growth and death	Oocyte meiosis	TRINITY_DN33893_c0_g1, TRINITY_DN34108_c0_g2, TRINITY_DN3984_c0_g1, TRINITY_DN38150_c0_g1, TRINITY_DN13931_c0_g1	5	1733	42	9590	0.119	0.898621	ns	1	ns
map04390	Environmental Information Processing	Signal transduction	Hippo signaling pathway	TRINITY_DN168_c0_g1, TRINITY_DN34108_c0_g2, TRINITY_DN3984_c0_g1, TRINITY_DN4023_c1_g1, TRINITY_DN31078_c0_g1, TRINITY_DN5303_c0_g2	6	1733	49	9590	0.1224	0.899456	ns	1	ns
map04016	Environmental Information Processing	Signal transduction	MAPK signaling pathway - plant	TRINITY_DN5455_c0_g1, TRINITY_DN39992_c0_g1	2	1733	20	9590	0.1	0.899764	ns	1	ns
map00500	Metabolism	Carbohydrate metabolism	Starch and sucrose metabolism	TRINITY_DN1769_c0_g1, TRINITY_DN3490_c0_g1, TRINITY_DN34321_c0_g1, TRINITY_DN26364_c0_g1, TRINITY_DN1917_c1_g1, TRINITY_DN15387_c0_g1, TRINITY_DN31004_c0_g1, TRINITY_DN37892_c0_g1, TRINITY_DN44089_c0_g1, TRINITY_DN242_c0_g1	10	1733	76	9590	0.1316	0.901722	ns	1	ns
map05166	Human Diseases	Infectious disease: viral	Human T-cell leukemia virus 1 infection	TRINITY_DN9644_c0_g1, TRINITY_DN13982_c0_g1, TRINITY_DN19400_c0_g2, TRINITY_DN35399_c0_g1, TRINITY_DN5161_c0_g2, TRINITY_DN13931_c0_g1, TRINITY_DN31078_c0_g1, TRINITY_DN13645_c0_g2, TRINITY_DN3760_c0_g1, TRINITY_DN3744_c0_g1	10	1733	76	9590	0.1316	0.901722	ns	1	ns
map04666	Organismal Systems	Immune system	Fc gamma R-mediated phagocytosis	TRINITY_DN9560_c0_g1, TRINITY_DN11706_c0_g1, TRINITY_DN9321_c0_g2	3	1733	28	9590	0.1071	0.903964	ns	1	ns
map04657	Organismal Systems	Immune system	IL-17 signaling pathway	TRINITY_DN22042_c0_g1, TRINITY_DN35399_c0_g1, TRINITY_DN12257_c0_g1	3	1733	28	9590	0.1071	0.903964	ns	1	ns
map04060	Environmental Information Processing	Signaling molecules and interaction	Cytokine-cytokine receptor interaction	TRINITY_DN19400_c0_g2, TRINITY_DN42352_c0_g1, TRINITY_DN31078_c0_g1	3	1733	28	9590	0.1071	0.903964	ns	1	ns
map04928	Organismal Systems	Endocrine system	Parathyroid hormone synthesis, secretion and action	TRINITY_DN28918_c0_g1, TRINITY_DN7574_c0_g2, TRINITY_DN9321_c0_g2	3	1733	28	9590	0.1071	0.903964	ns	1	ns
map04064	Environmental Information Processing	Signal transduction	NF-kappa B signaling pathway	TRINITY_DN35399_c0_g1	1	1733	12	9590	0.0833	0.908673	ns	1	ns
map01051	Metabolism	Metabolism of terpenoids and polyketides	Biosynthesis of ansamycins	TRINITY_DN3213_c0_g1	1	1733	12	9590	0.0833	0.908673	ns	1	ns
map05020	Human Diseases	Neurodegenerative disease	Prion disease	TRINITY_DN5194_c0_g1	1	1733	12	9590	0.0833	0.908673	ns	1	ns
map05034	Human Diseases	Substance dependence	Alcoholism	TRINITY_DN34108_c0_g2, TRINITY_DN28918_c0_g1, TRINITY_DN38150_c0_g1, TRINITY_DN9321_c0_g2, TRINITY_DN38366_c0_g1	5	1733	43	9590	0.1163	0.909688	ns	1	ns
map04062	Organismal Systems	Immune system	Chemokine signaling pathway	TRINITY_DN35399_c0_g1, TRINITY_DN56_c0_g1, TRINITY_DN7574_c0_g2, TRINITY_DN3661_c0_g1, TRINITY_DN9321_c0_g2	5	1733	43	9590	0.1163	0.909688	ns	1	ns
map04727	Organismal Systems	Nervous system	GABAergic synapse	TRINITY_DN2697_c0_g1, TRINITY_DN8389_c0_g1	2	1733	21	9590	0.0952	0.914559	ns	1	ns
map04550	Cellular Processes	Cellular community - eukaryotes	Signaling pathways regulating pluripotency of stem cells	TRINITY_DN13619_c0_g3, TRINITY_DN9321_c0_g2	2	1733	21	9590	0.0952	0.914559	ns	1	ns
map04911	Organismal Systems	Endocrine system	Insulin secretion	TRINITY_DN28918_c0_g1, TRINITY_DN12150_c0_g1	2	1733	21	9590	0.0952	0.914559	ns	1	ns
map04152	Environmental Information Processing	Signal transduction	AMPK signaling pathway	TRINITY_DN33893_c0_g1, TRINITY_DN630_c0_g1, TRINITY_DN19513_c0_g1	3	1733	29	9590	0.1034	0.916481	ns	1	ns
map04610	Organismal Systems	Immune system	Complement and coagulation cascades	TRINITY_DN7923_c0_g1, TRINITY_DN44741_c0_g1, TRINITY_DN4023_c1_g1, TRINITY_DN3682_c0_g1, TRINITY_DN16519_c0_g3, TRINITY_DN1868_c0_g1	6	1733	51	9590	0.1176	0.919132	ns	1	ns
map04664	Organismal Systems	Immune system	Fc epsilon RI signaling pathway	TRINITY_DN9321_c0_g2	1	1733	13	9590	0.0769	0.925198	ns	1	ns
map04934	Human Diseases	Endocrine and metabolic disease	Cushing syndrome	TRINITY_DN28918_c0_g1, TRINITY_DN513_c0_g1	2	1733	22	9590	0.0909	0.927284	ns	1	ns
map04370	Environmental Information Processing	Signal transduction	VEGF signaling pathway	TRINITY_DN13931_c0_g1, TRINITY_DN541_c0_g1, TRINITY_DN9321_c0_g2	3	1733	30	9590	0.1	0.927492	ns	1	ns
map04510	Cellular Processes	Cellular community - eukaryotes	Focal adhesion	TRINITY_DN13982_c0_g1, TRINITY_DN515_c0_g1, TRINITY_DN37819_c0_g1, TRINITY_DN168_c0_g1, TRINITY_DN34108_c0_g2, TRINITY_DN27685_c0_g1, TRINITY_DN1032_c0_g1, TRINITY_DN36054_c0_g1, TRINITY_DN3201_c0_g1, TRINITY_DN33423_c0_g2, TRINITY_DN541_c0_g1, TRINITY_DN4992_c0_g3, TRINITY_DN7574_c0_g2, TRINITY_DN9321_c0_g2, TRINITY_DN1718_c0_g1, TRINITY_DN10911_c0_g1, TRINITY_DN23430_c0_g2, TRINITY_DN5303_c0_g2	18	1733	132	9590	0.1364	0.930308	ns	1	ns
map04015	Environmental Information Processing	Signal transduction	Rap1 signaling pathway	TRINITY_DN35977_c0_g1, TRINITY_DN13982_c0_g1, TRINITY_DN26181_c0_g1, TRINITY_DN168_c0_g1, TRINITY_DN28918_c0_g1, TRINITY_DN38150_c0_g1, TRINITY_DN7574_c0_g2, TRINITY_DN9321_c0_g2, TRINITY_DN13870_c0_g1, TRINITY_DN5303_c0_g2	10	1733	80	9590	0.125	0.931687	ns	1	ns
map04974	Organismal Systems	Digestive system	Protein digestion and absorption	TRINITY_DN27685_c0_g1, TRINITY_DN2454_c0_g1, TRINITY_DN12150_c0_g1	3	1733	31	9590	0.0968	0.937155	ns	1	ns
map05230	Human Diseases	Cancer: overview	Central carbon metabolism in cancer	TRINITY_DN19513_c0_g1, TRINITY_DN9321_c0_g2, TRINITY_DN23780_c0_g2	3	1733	31	9590	0.0968	0.937155	ns	1	ns
map04726	Organismal Systems	Nervous system	Serotonergic synapse	TRINITY_DN28918_c0_g1, TRINITY_DN9321_c0_g2	2	1733	23	9590	0.087	0.938203	ns	1	ns
map05226	Human Diseases	Cancer: specific types	Gastric cancer	TRINITY_DN9321_c0_g2, TRINITY_DN31078_c0_g1	2	1733	23	9590	0.087	0.938203	ns	1	ns
map00195	Metabolism	Energy metabolism	Photosynthesis	TRINITY_DN3236_c0_g2, TRINITY_DN3231_c0_g1, TRINITY_DN6813_c0_g1, TRINITY_DN2436_c0_g1, TRINITY_DN6542_c0_g1	5	1733	47	9590	0.1064	0.944034	ns	1	ns
map05211	Human Diseases	Cancer: specific types	Renal cell carcinoma	TRINITY_DN19744_c0_g1, TRINITY_DN9321_c0_g2, TRINITY_DN31078_c0_g1	3	1733	32	9590	0.0938	0.945615	ns	1	ns
map04659	Organismal Systems	Immune system	Th17 cell differentiation	TRINITY_DN19400_c0_g2, TRINITY_DN35399_c0_g1, TRINITY_DN13931_c0_g1	3	1733	32	9590	0.0938	0.945615	ns	1	ns
map00670	Metabolism	Metabolism of cofactors and vitamins	One carbon pool by folate	TRINITY_DN27027_c0_g2, TRINITY_DN7704_c0_g1, TRINITY_DN2555_c0_g1	3	1733	32	9590	0.0938	0.945615	ns	1	ns
map04976	Organismal Systems	Digestive system	Bile secretion	TRINITY_DN28918_c0_g1, TRINITY_DN12150_c0_g1	2	1733	24	9590	0.0833	0.947552	ns	1	ns
map05418	Human Diseases	Cardiovascular disease	Fluid shear stress and atherosclerosis	TRINITY_DN41947_c0_g1, TRINITY_DN4390_c0_g1, TRINITY_DN3989_c0_g1, TRINITY_DN168_c0_g1, TRINITY_DN38150_c0_g1, TRINITY_DN7574_c0_g2, TRINITY_DN8437_c0_g1, TRINITY_DN5303_c0_g2	8	1733	69	9590	0.1159	0.947575	ns	1	ns
map00030	Metabolism	Carbohydrate metabolism	Pentose phosphate pathway	TRINITY_DN14193_c0_g2, TRINITY_DN36633_c0_g1, TRINITY_DN3213_c0_g1, TRINITY_DN38996_c0_g1, TRINITY_DN660_c0_g1, TRINITY_DN19513_c0_g1, TRINITY_DN42567_c0_g1, TRINITY_DN5415_c0_g1, TRINITY_DN15387_c0_g1, TRINITY_DN132_c0_g1, TRINITY_DN2080_c0_g1, TRINITY_DN2225_c0_g1, TRINITY_DN19299_c0_g1	13	1733	103	9590	0.1262	0.947691	ns	1	ns
map05030	Human Diseases	Substance dependence	Cocaine addiction	TRINITY_DN28918_c0_g1	1	1733	15	9590	0.0667	0.949821	ns	1	ns
map05221	Human Diseases	Cancer: specific types	Acute myeloid leukemia	TRINITY_DN9321_c0_g2	1	1733	15	9590	0.0667	0.949821	ns	1	ns
map05213	Human Diseases	Cancer: specific types	Endometrial cancer	TRINITY_DN9321_c0_g2	1	1733	15	9590	0.0667	0.949821	ns	1	ns
map04140	Cellular Processes	Transport and catabolism	Autophagy - animal	TRINITY_DN41043_c0_g1, TRINITY_DN8505_c0_g1, TRINITY_DN21769_c0_g1, TRINITY_DN780_c0_g1, TRINITY_DN3618_c0_g1, TRINITY_DN3989_c0_g1, TRINITY_DN1127_c0_g1, TRINITY_DN1173_c0_g1, TRINITY_DN19990_c0_g1, TRINITY_DN1788_c0_g1, TRINITY_DN2196_c0_g1, TRINITY_DN4757_c0_g1, TRINITY_DN8226_c0_g1, TRINITY_DN10063_c0_g1, TRINITY_DN29708_c0_g1, TRINITY_DN6943_c0_g4, TRINITY_DN3163_c0_g1, TRINITY_DN6908_c0_g2,…	35	1733	244	9590	0.1434	0.950344	ns	1	ns
map04520	Cellular Processes	Cellular community - eukaryotes	Adherens junction	TRINITY_DN11706_c0_g1, TRINITY_DN168_c0_g1, TRINITY_DN10593_c0_g1, TRINITY_DN1029_c0_g1, TRINITY_DN7574_c0_g2, TRINITY_DN5303_c0_g2	6	1733	56	9590	0.1071	0.95429	ns	1	ns
map05212	Human Diseases	Cancer: specific types	Pancreatic cancer	TRINITY_DN9321_c0_g2, TRINITY_DN31078_c0_g1	2	1733	25	9590	0.08	0.955543	ns	1	ns
map04066	Environmental Information Processing	Signal transduction	HIF-1 signaling pathway	TRINITY_DN41947_c0_g1, TRINITY_DN19744_c0_g1, TRINITY_DN933_c0_g1, TRINITY_DN4023_c1_g1, TRINITY_DN23780_c0_g2	5	1733	49	9590	0.102	0.956335	ns	1	ns
map00140	Metabolism	Lipid metabolism	Steroid hormone biosynthesis	TRINITY_DN15679_c0_g1	1	1733	16	9590	0.0625	0.958903	ns	1	ns
map04216	Cellular Processes	Cell growth and death	Ferroptosis	TRINITY_DN41947_c0_g1, TRINITY_DN933_c0_g1, TRINITY_DN9062_c0_g1	3	1733	34	9590	0.0882	0.959449	ns	1	ns
map05161	Human Diseases	Infectious disease: viral	Hepatitis B	TRINITY_DN5245_c0_g2, TRINITY_DN35399_c0_g1, TRINITY_DN9321_c0_g2, TRINITY_DN31078_c0_g1	4	1733	42	9590	0.0952	0.959735	ns	1	ns
map00650	Metabolism	Carbohydrate metabolism	Butanoate metabolism	TRINITY_DN8084_c0_g1, TRINITY_DN44190_c0_g1, TRINITY_DN11670_c0_g1, TRINITY_DN2826_c0_g1, TRINITY_DN28802_c0_g1	5	1733	50	9590	0.1	0.961511	ns	1	ns
map04612	Organismal Systems	Immune system	Antigen processing and presentation	TRINITY_DN11867_c0_g1, TRINITY_DN3989_c0_g1, TRINITY_DN16211_c0_g2, TRINITY_DN5161_c0_g2, TRINITY_DN5194_c0_g1	5	1733	50	9590	0.1	0.961511	ns	1	ns
map05160	Human Diseases	Infectious disease: viral	Hepatitis C	TRINITY_DN35399_c0_g1, TRINITY_DN9321_c0_g2	2	1733	26	9590	0.0769	0.962361	ns	1	ns
map04650	Organismal Systems	Immune system	Natural killer cell mediated cytotoxicity	TRINITY_DN13931_c0_g1, TRINITY_DN9321_c0_g2	2	1733	26	9590	0.0769	0.962361	ns	1	ns
map04912	Organismal Systems	Endocrine system	GnRH signaling pathway	TRINITY_DN28918_c0_g1, TRINITY_DN38150_c0_g1, TRINITY_DN9321_c0_g2	3	1733	35	9590	0.0857	0.965055	ns	1	ns
map04611	Organismal Systems	Immune system	Platelet activation	TRINITY_DN13982_c0_g1, TRINITY_DN26181_c0_g1, TRINITY_DN168_c0_g1, TRINITY_DN34108_c0_g2, TRINITY_DN28918_c0_g1, TRINITY_DN7574_c0_g2, TRINITY_DN16519_c0_g3, TRINITY_DN5303_c0_g2	8	1733	73	9590	0.1096	0.965859	ns	1	ns
map04210	Cellular Processes	Cell growth and death	Apoptosis	TRINITY_DN5245_c0_g2, TRINITY_DN3989_c0_g1, TRINITY_DN27760_c0_g1, TRINITY_DN168_c0_g1, TRINITY_DN35399_c0_g1, TRINITY_DN9321_c0_g2, TRINITY_DN5902_c0_g1, TRINITY_DN5303_c0_g2	8	1733	73	9590	0.1096	0.965859	ns	1	ns
map05322	Human Diseases	Immune disease	Systemic lupus erythematosus	TRINITY_DN16009_c0_g1, TRINITY_DN38366_c0_g1	2	1733	27	9590	0.0741	0.968168	ns	1	ns
map05012	Human Diseases	Neurodegenerative disease	Parkinson disease	TRINITY_DN13986_c0_g2, TRINITY_DN9644_c0_g1, TRINITY_DN10879_c0_g1, TRINITY_DN5245_c0_g2, TRINITY_DN30_c0_g3, TRINITY_DN30_c0_g2, TRINITY_DN3468_c0_g1, TRINITY_DN19922_c0_g1, TRINITY_DN5551_c0_g1, TRINITY_DN33_c0_g1, TRINITY_DN9356_c0_g4, TRINITY_DN13986_c0_g3, TRINITY_DN15940_c0_g1, TRINITY_DN7837_c0_g1, TRINITY_DN11652_c0_g1, TRINITY_DN13645_c0_g2	16	1733	129	9590	0.124	0.968917	ns	1	ns
map04211	Organismal Systems	Aging	Longevity regulating pathway	TRINITY_DN630_c0_g1	1	1733	18	9590	0.0556	0.972435	ns	1	ns
map05231	Human Diseases	Cancer: overview	Choline metabolism in cancer	TRINITY_DN11706_c0_g1, TRINITY_DN9321_c0_g2	2	1733	28	9590	0.0714	0.973107	ns	1	ns
map04914	Organismal Systems	Endocrine system	Progesterone-mediated oocyte maturation	TRINITY_DN9321_c0_g2, TRINITY_DN695_c0_g1	2	1733	28	9590	0.0714	0.973107	ns	1	ns
map04014	Environmental Information Processing	Signal transduction	Ras signaling pathway	TRINITY_DN35977_c0_g1, TRINITY_DN24015_c1_g1, TRINITY_DN38150_c0_g1, TRINITY_DN7574_c0_g2, TRINITY_DN9321_c0_g2	5	1733	53	9590	0.0943	0.973841	ns	1	ns
map04217	Cellular Processes	Cell growth and death	Necroptosis	TRINITY_DN9644_c0_g1, TRINITY_DN8389_c0_g1, TRINITY_DN5902_c0_g1, TRINITY_DN13645_c0_g2, TRINITY_DN8437_c0_g1	5	1733	53	9590	0.0943	0.973841	ns	1	ns
map04917	Organismal Systems	Endocrine system	Prolactin signaling pathway	TRINITY_DN9321_c0_g2, TRINITY_DN42352_c0_g1	2	1733	29	9590	0.069	0.977301	ns	1	ns
map05219	Human Diseases	Cancer: specific types	Bladder cancer	TRINITY_DN9321_c0_g2	1	1733	19	9590	0.0526	0.977426	ns	1	ns
map04810	Cellular Processes	Cell motility	Regulation of actin cytoskeleton	TRINITY_DN9560_c0_g1, TRINITY_DN11706_c0_g1, TRINITY_DN8956_c0_g1, TRINITY_DN44669_c0_g1, TRINITY_DN168_c0_g1, TRINITY_DN34108_c0_g2, TRINITY_DN3201_c0_g1, TRINITY_DN1283_c0_g6, TRINITY_DN573_c0_g1, TRINITY_DN541_c0_g1, TRINITY_DN7574_c0_g2, TRINITY_DN9321_c0_g2, TRINITY_DN1718_c0_g1, TRINITY_DN10911_c0_g1, TRINITY_DN5303_c0_g2	15	1733	126	9590	0.119	0.977728	ns	1	ns
map04721	Organismal Systems	Nervous system	Synaptic vesicle cycle	TRINITY_DN42053_c0_g1, TRINITY_DN33315_c0_g2, TRINITY_DN41563_c0_g1	3	1733	38	9590	0.0789	0.977803	ns	1	ns
map05225	Human Diseases	Cancer: specific types	Hepatocellular carcinoma	TRINITY_DN41947_c0_g1, TRINITY_DN168_c0_g1, TRINITY_DN9321_c0_g2, TRINITY_DN31078_c0_g1, TRINITY_DN20678_c0_g1, TRINITY_DN5303_c0_g2	6	1733	63	9590	0.0952	0.980527	ns	1	ns
map01522	Human Diseases	Drug resistance: antineoplastic	Endocrine resistance	TRINITY_DN28918_c0_g1, TRINITY_DN9321_c0_g2	2	1733	30	9590	0.0667	0.980859	ns	1	ns
map05214	Human Diseases	Cancer: specific types	Glioma	TRINITY_DN38150_c0_g1, TRINITY_DN9321_c0_g2	2	1733	30	9590	0.0667	0.980859	ns	1	ns
map04630	Environmental Information Processing	Signal transduction	JAK-STAT signaling pathway	TRINITY_DN19400_c0_g2, TRINITY_DN9321_c0_g2, TRINITY_DN42352_c0_g1	3	1733	39	9590	0.0769	0.980963	ns	1	ns
map05203	Human Diseases	Cancer: overview	Viral carcinogenesis	TRINITY_DN35399_c0_g1, TRINITY_DN3984_c0_g1, TRINITY_DN3747_c0_g1, TRINITY_DN7574_c0_g2, TRINITY_DN7038_c0_g1, TRINITY_DN18276_c0_g1, TRINITY_DN3760_c0_g1	7	1733	71	9590	0.0986	0.9815	ns	1	ns
map04668	Environmental Information Processing	Signal transduction	TNF signaling pathway	TRINITY_DN35399_c0_g1	1	1733	20	9590	0.05	0.981513	ns	1	ns
map05218	Human Diseases	Cancer: specific types	Melanoma	TRINITY_DN9321_c0_g2	1	1733	20	9590	0.05	0.981513	ns	1	ns
map03013	Genetic Information Processing	Translation	Nucleocytoplasmic transport	TRINITY_DN4135_c0_g2, TRINITY_DN16291_c0_g2, TRINITY_DN803_c0_g1, TRINITY_DN31539_c0_g1, TRINITY_DN2134_c0_g1, TRINITY_DN3964_c0_g1, TRINITY_DN9722_c0_g1, TRINITY_DN34902_c0_g1, TRINITY_DN5513_c0_g1, TRINITY_DN33492_c0_g1, TRINITY_DN16300_c0_g1, TRINITY_DN27154_c0_g2, TRINITY_DN36122_c0_g1, TRINITY_DN11918_c0_g1, TRINITY_DN33910_c0_g1, TRINITY_DN34937_c0_g1, TRINITY_DN43200_c0_g1, TRINITY_DN3524_…	54	1733	381	9590	0.1417	0.983669	ns	1	ns
map05224	Human Diseases	Cancer: specific types	Breast cancer	TRINITY_DN9321_c0_g2	1	1733	21	9590	0.0476	0.984861	ns	1	ns
map05010	Human Diseases	Neurodegenerative disease	Alzheimer disease	TRINITY_DN10879_c0_g1, TRINITY_DN5245_c0_g2, TRINITY_DN3468_c0_g1, TRINITY_DN38150_c0_g1, TRINITY_DN13931_c0_g1, TRINITY_DN25149_c0_g6, TRINITY_DN11222_c0_g1, TRINITY_DN5551_c0_g1, TRINITY_DN33_c0_g1, TRINITY_DN9356_c0_g4, TRINITY_DN15940_c0_g1, TRINITY_DN7837_c0_g1, TRINITY_DN11652_c0_g1, TRINITY_DN30807_c0_g3	14	1733	124	9590	0.1129	0.98599	ns	1	ns
map04141	Genetic Information Processing	Folding, sorting and degradation	Protein processing in endoplasmic reticulum	TRINITY_DN624_c0_g1, TRINITY_DN5723_c0_g1, TRINITY_DN7173_c0_g1, TRINITY_DN11741_c0_g1, TRINITY_DN179_c0_g2, TRINITY_DN5755_c0_g1, TRINITY_DN10646_c0_g1, TRINITY_DN41205_c0_g1, TRINITY_DN18551_c0_g1, TRINITY_DN339_c0_g1, TRINITY_DN5646_c0_g1, TRINITY_DN11867_c0_g1, TRINITY_DN44107_c0_g1, TRINITY_DN32649_c0_g1, TRINITY_DN1690_c0_g1, TRINITY_DN3138_c0_g2, TRINITY_DN14694_c0_g3, TRINITY_DN12289_c0_g…	63	1733	441	9590	0.1429	0.98713	ns	1	ns
map05200	Human Diseases	Cancer: overview	Pathways in cancer	TRINITY_DN41947_c0_g1, TRINITY_DN19744_c0_g1, TRINITY_DN5245_c0_g2, TRINITY_DN19400_c0_g2, TRINITY_DN37819_c0_g1, TRINITY_DN28918_c0_g1, TRINITY_DN35399_c0_g1, TRINITY_DN27685_c0_g1, TRINITY_DN5821_c0_g1, TRINITY_DN1032_c0_g1, TRINITY_DN36054_c0_g1, TRINITY_DN38150_c0_g1, TRINITY_DN3201_c0_g1, TRINITY_DN7574_c0_g2, TRINITY_DN9321_c0_g2, TRINITY_DN7038_c0_g1, TRINITY_DN31078_c0_g1	17	1733	146	9590	0.1164	0.98753	ns	1	ns
map01524	Human Diseases	Drug resistance: antineoplastic	Platinum drug resistance	TRINITY_DN5245_c0_g2	1	1733	22	9590	0.0455	0.987603	ns	1	ns
map05223	Human Diseases	Cancer: specific types	Non-small cell lung cancer	TRINITY_DN9321_c0_g2	1	1733	22	9590	0.0455	0.987603	ns	1	ns
map05132	Human Diseases	Infectious disease: bacterial	Salmonella infection	TRINITY_DN9560_c0_g1, TRINITY_DN11706_c0_g1, TRINITY_DN168_c0_g1, TRINITY_DN5303_c0_g2	4	1733	51	9590	0.0784	0.988698	ns	1	ns
map05205	Human Diseases	Cancer: overview	Proteoglycans in cancer	TRINITY_DN3989_c0_g1, TRINITY_DN168_c0_g1, TRINITY_DN34108_c0_g2, TRINITY_DN2300_c0_g1, TRINITY_DN3201_c0_g1, TRINITY_DN2868_c0_g1, TRINITY_DN7574_c0_g2, TRINITY_DN9321_c0_g2, TRINITY_DN31078_c0_g1, TRINITY_DN5303_c0_g2	10	1733	98	9590	0.102	0.98931	ns	1	ns
map05167	Human Diseases	Infectious disease: viral	Kaposi sarcoma-associated herpesvirus infection	TRINITY_DN5245_c0_g2, TRINITY_DN35399_c0_g1, TRINITY_DN38150_c0_g1, TRINITY_DN13931_c0_g1, TRINITY_DN9321_c0_g2	5	1733	60	9590	0.0833	0.989793	ns	1	ns
map05215	Human Diseases	Cancer: specific types	Prostate cancer	TRINITY_DN35399_c0_g1, TRINITY_DN9321_c0_g2	2	1733	34	9590	0.0588	0.9904	ns	1	ns
map04915	Organismal Systems	Endocrine system	Estrogen signaling pathway	TRINITY_DN11867_c0_g1, TRINITY_DN28918_c0_g1, TRINITY_DN38150_c0_g1, TRINITY_DN9321_c0_g2	4	1733	53	9590	0.0755	0.991577	ns	1	ns
map04926	Organismal Systems	Endocrine system	Relaxin signaling pathway	TRINITY_DN28918_c0_g1, TRINITY_DN35399_c0_g1, TRINITY_DN27685_c0_g1, TRINITY_DN9321_c0_g2	4	1733	54	9590	0.0741	0.992739	ns	1	ns
map05163	Human Diseases	Infectious disease: viral	Human cytomegalovirus infection	TRINITY_DN5245_c0_g2, TRINITY_DN28918_c0_g1, TRINITY_DN35399_c0_g1, TRINITY_DN38150_c0_g1, TRINITY_DN13931_c0_g1, TRINITY_DN7574_c0_g2, TRINITY_DN9321_c0_g2	7	1733	81	9590	0.0864	0.994714	ns	1	ns
map00710	Metabolism	Energy metabolism	Carbon fixation in photosynthetic organisms	TRINITY_DN6434_c0_g1, TRINITY_DN12155_c0_g1	2	1733	38	9590	0.0526	0.995239	ns	1	ns
map04670	Organismal Systems	Immune system	Leukocyte transendothelial migration	TRINITY_DN168_c0_g1, TRINITY_DN7574_c0_g2, TRINITY_DN5303_c0_g2	3	1733	48	9590	0.0625	0.995421	ns	1	ns
map05204	Human Diseases	Cancer: overview	Chemical carcinogenesis - DNA adducts	TRINITY_DN6247_c0_g1	1	1733	27	9590	0.037	0.995436	ns	1	ns
map05016	Human Diseases	Neurodegenerative disease	Huntington disease	TRINITY_DN9644_c0_g1, TRINITY_DN10879_c0_g1, TRINITY_DN5245_c0_g2, TRINITY_DN3468_c0_g1, TRINITY_DN33315_c0_g2, TRINITY_DN5551_c0_g1, TRINITY_DN33_c0_g1, TRINITY_DN9356_c0_g4, TRINITY_DN15940_c0_g1, TRINITY_DN7837_c0_g1, TRINITY_DN11652_c0_g1, TRINITY_DN13645_c0_g2	12	1733	122	9590	0.0984	0.996196	ns	1	ns
map04723	Organismal Systems	Nervous system	Retrograde endocannabinoid signaling	TRINITY_DN13986_c0_g2, TRINITY_DN2697_c0_g1, TRINITY_DN30_c0_g3, TRINITY_DN30_c0_g2, TRINITY_DN13986_c0_g3	5	1733	67	9590	0.0746	0.996202	ns	1	ns
map05202	Human Diseases	Cancer: overview	Transcriptional misregulation in cancer	TRINITY_DN10940_c0_g1, TRINITY_DN38366_c0_g1	2	1733	41	9590	0.0488	0.997203	ns	1	ns
map04932	Human Diseases	Endocrine and metabolic disease	Non-alcoholic fatty liver disease	TRINITY_DN5245_c0_g2, TRINITY_DN3468_c0_g1, TRINITY_DN630_c0_g1, TRINITY_DN33_c0_g1, TRINITY_DN15940_c0_g1, TRINITY_DN7837_c0_g1, TRINITY_DN11652_c0_g1	7	1733	86	9590	0.0814	0.997265	ns	1	ns
map04714	Organismal Systems	Environmental adaptation	Thermogenesis	TRINITY_DN13986_c0_g2, TRINITY_DN10879_c0_g1, TRINITY_DN30_c0_g3, TRINITY_DN168_c0_g1, TRINITY_DN28918_c0_g1, TRINITY_DN30_c0_g2, TRINITY_DN3468_c0_g1, TRINITY_DN2868_c0_g1, TRINITY_DN5551_c0_g1, TRINITY_DN33_c0_g1, TRINITY_DN9356_c0_g4, TRINITY_DN13986_c0_g3, TRINITY_DN15940_c0_g1, TRINITY_DN7837_c0_g1, TRINITY_DN11652_c0_g1, TRINITY_DN5303_c0_g2	16	1733	155	9590	0.1032	0.997445	ns	1	ns
map04072	Environmental Information Processing	Signal transduction	Phospholipase D signaling pathway	TRINITY_DN28918_c0_g1, TRINITY_DN7574_c0_g2, TRINITY_DN9321_c0_g2	3	1733	52	9590	0.0577	0.997619	ns	1	ns
map04010	Environmental Information Processing	Signal transduction	MAPK signaling pathway	TRINITY_DN35977_c0_g1, TRINITY_DN20455_c0_g2, TRINITY_DN1616_c0_g1, TRINITY_DN11867_c0_g1, TRINITY_DN8956_c0_g1, TRINITY_DN37151_c0_g2, TRINITY_DN6430_c0_g2, TRINITY_DN13931_c0_g1, TRINITY_DN1283_c0_g6, TRINITY_DN9321_c0_g2, TRINITY_DN10911_c0_g1, TRINITY_DN31078_c0_g1, TRINITY_DN44941_c0_g1	13	1733	134	9590	0.097	0.997721	ns	1	ns
map05165	Human Diseases	Infectious disease: viral	Human papillomavirus infection	TRINITY_DN33893_c0_g1, TRINITY_DN37819_c0_g1, TRINITY_DN28918_c0_g1, TRINITY_DN42053_c0_g1, TRINITY_DN27685_c0_g1, TRINITY_DN1032_c0_g1, TRINITY_DN36054_c0_g1, TRINITY_DN3201_c0_g1, TRINITY_DN41563_c0_g1, TRINITY_DN9321_c0_g2	10	1733	113	9590	0.0885	0.99817	ns	1	ns
map04151	Environmental Information Processing	Signal transduction	PI3K-Akt signaling pathway	TRINITY_DN35977_c0_g1, TRINITY_DN33893_c0_g1, TRINITY_DN19400_c0_g2, TRINITY_DN37819_c0_g1, TRINITY_DN27685_c0_g1, TRINITY_DN3984_c0_g1, TRINITY_DN1032_c0_g1, TRINITY_DN36054_c0_g1, TRINITY_DN3201_c0_g1, TRINITY_DN9321_c0_g2, TRINITY_DN42352_c0_g1	11	1733	123	9590	0.0894	0.998606	ns	1	ns
map04621	Organismal Systems	Immune system	NOD-like receptor signaling pathway	TRINITY_DN35399_c0_g1, TRINITY_DN7574_c0_g2, TRINITY_DN13645_c0_g2	3	1733	57	9590	0.0526	0.998964	ns	1	ns
map04012	Environmental Information Processing	Signal transduction	ErbB signaling pathway	TRINITY_DN9321_c0_g2, TRINITY_DN10911_c0_g1	2	1733	48	9590	0.0417	0.999206	ns	1	ns
map01521	Human Diseases	Drug resistance: antineoplastic	EGFR tyrosine kinase inhibitor resistance	TRINITY_DN9321_c0_g2	1	1733	37	9590	0.027	0.999383	ns	1	ns
map05169	Human Diseases	Infectious disease: viral	Epstein-Barr virus infection	TRINITY_DN11867_c0_g1, TRINITY_DN35399_c0_g1, TRINITY_DN3984_c0_g1, TRINITY_DN18916_c0_g1, TRINITY_DN7038_c0_g1, TRINITY_DN18276_c0_g1	6	1733	92	9590	0.0652	0.999649	ns	1	ns
map03320	Organismal Systems	Endocrine system	PPAR signaling pathway	TRINITY_DN6678_c0_g2	1	1733	55	9590	0.0182	0.999983	ns	1	ns
map03040	Genetic Information Processing	Transcription	Spliceosome	TRINITY_DN14466_c0_g1, TRINITY_DN22724_c0_g2, TRINITY_DN5755_c0_g1, TRINITY_DN143_c0_g2, TRINITY_DN803_c0_g1, TRINITY_DN31539_c0_g1, TRINITY_DN654_c0_g1, TRINITY_DN9003_c0_g3, TRINITY_DN11867_c0_g1, TRINITY_DN11610_c0_g1, TRINITY_DN39998_c0_g1, TRINITY_DN14385_c0_g3, TRINITY_DN23472_c0_g2, TRINITY_DN6134_c0_g2, TRINITY_DN4685_c0_g1, TRINITY_DN44149_c0_g1, TRINITY_DN6552_c0_g1, TRINITY_DN5683_c0_g…	52	1733	461	9590	0.1128	0.999984	ns	1	ns
map03010	Genetic Information Processing	Translation	Ribosome	TRINITY_DN17241_c0_g1, TRINITY_DN8007_c1_g1, TRINITY_DN42526_c0_g1, TRINITY_DN10187_c0_g1, TRINITY_DN44104_c0_g1, TRINITY_DN5661_c0_g2, TRINITY_DN28636_c0_g2, TRINITY_DN17067_c0_g1, TRINITY_DN186_c1_g1, TRINITY_DN3904_c0_g3, TRINITY_DN20843_c0_g2, TRINITY_DN5733_c0_g1, TRINITY_DN15899_c0_g1, TRINITY_DN43329_c0_g1, TRINITY_DN5416_c0_g2, TRINITY_DN41992_c0_g1, TRINITY_DN11970_c0_g1, TRINITY_DN7427_…	54	1733	696	9590	0.0776	1	ns	1	ns
