# Supplementary material for: Transcriptomic Characterization of miRNAs in Pyrrhalta aenescens Fairmaire in Response to 20-Hydroxyecdysone Treatment
Source: Genes (Basel). 2025 Apr 5;16(4):435. doi: 10.3390/genes16040435 (PMC12026910; doi:10.3390/genes16040435)
Supplement: Supplementary file 1 [file genes-16-00435-s001.zip › Table S8 DEMs and their target genes involved in FOXO signaling pathway.xlsx]

## Sheet: Sheet1
KEGG ID	Transcript ID	Gene ID	Symbol	Gene Annoation	miRNA	KEGG Name
ko04068	TRINITY_DN10246_c0_g1	TRINITY_DN10246_c0_g1	mdm4	E3 ubiquitin-protein ligase Mdm2-like	dpu-miR-8_R+1	FoxO signaling pathway
ko04068	TRINITY_DN10924_c1_g1	TRINITY_DN10924_c1_g1	prmt6	protein arginine N-methyltransferase 6	dpu-miR-8_R+1	FoxO signaling pathway
ko04068	TRINITY_DN12996_c0_g2	TRINITY_DN12996_c0_g2	Skp2	S-phase kinase-associated protein 2	dpu-miR-8_R+1	FoxO signaling pathway
ko04068	TRINITY_DN13347_c0_g1	TRINITY_DN13347_c0_g1	Sos	protein son of sevenless	dpu-miR-8_R+1	FoxO signaling pathway
ko04068	TRINITY_DN150_c0_g1	TRINITY_DN150_c0_g1	InR	insulin-like receptor	dpu-miR-8_R+1	FoxO signaling pathway
ko04068	TRINITY_DN18940_c0_g1	TRINITY_DN18940_c0_g1	PRKAB1	5'-AMP-activated protein kinase subunit beta-1	dpu-miR-8_R+1	FoxO signaling pathway
ko04068	TRINITY_DN2095_c0_g1	TRINITY_DN2095_c0_g1	-	cyclin-dependent kinase inhibitor 1B-like	dpu-miR-8_R+1	FoxO signaling pathway
ko04068	TRINITY_DN2429_c0_g1	TRINITY_DN2429_c0_g1	PRMT1	protein arginine N-methyltransferase 1-B	dpu-miR-8_R+1	FoxO signaling pathway
ko04068	TRINITY_DN29708_c0_g1	TRINITY_DN29708_c0_g1	STK11	polarization-related protein LKB1	dpu-miR-8_R+1	FoxO signaling pathway
ko04068	TRINITY_DN3153_c0_g1	TRINITY_DN3153_c0_g1	Prkag2	5'-AMP-activated protein kinase subunit gamma-2	dpu-miR-8_R+1	FoxO signaling pathway
ko04068	TRINITY_DN34033_c0_g1	TRINITY_DN34033_c0_g1	polo	polo	dpu-miR-8_R+1	FoxO signaling pathway
ko04068	TRINITY_DN5235_c0_g1	TRINITY_DN5235_c0_g1	SAK	serine/threonine-protein kinase PLK4 isoform X1	dpu-miR-8_R+1	FoxO signaling pathway
ko04068	TRINITY_DN6622_c0_g1	TRINITY_DN6622_c0_g1	rl	mitogen-activated protein kinase 1	dpu-miR-8_R+1	FoxO signaling pathway
ko04068	TRINITY_DN7038_c0_g1	TRINITY_DN7038_c0_g1	-	S-phase kinase associated protein 2	dpu-miR-8_R+1	FoxO signaling pathway
ko04068	TRINITY_DN15025_c0_g1	TRINITY_DN15025_c0_g1	drk	protein enhancer of sevenless 2B	tca-miR-2796-5p_R-2	FoxO signaling pathway
ko04068	TRINITY_DN29420_c0_g1	TRINITY_DN29420_c0_g1	PEPCK	Hypothetical protein CBG08279	tca-miR-2796-5p_R-2	FoxO signaling pathway
ko04068	TRINITY_DN31078_c0_g1	TRINITY_DN31078_c0_g1	Tgfb2	transforming growth factor, beta 2	tca-miR-2796-5p_R-2	FoxO signaling pathway
ko04068	TRINITY_DN32384_c0_g2	TRINITY_DN32384_c0_g2	ctl-2	Peroxisomal catalase 1	tca-miR-2796-5p_R-2	FoxO signaling pathway
ko04068	TRINITY_DN150_c0_g1	TRINITY_DN150_c0_g1	InR	insulin-like receptor	bmo-miR-31-5p_L+1R+1_1ss9AT	FoxO signaling pathway
ko04068	TRINITY_DN17216_c0_g1	TRINITY_DN17216_c0_g1	CREBBP	CREB-binding protein isoform X1	bmo-miR-31-5p_L+1R+1_1ss9AT	FoxO signaling pathway
ko04068	TRINITY_DN29420_c0_g1	TRINITY_DN29420_c0_g1	PEPCK	Hypothetical protein CBG08279	bmo-miR-31-5p_L+1R+1_1ss9AT	FoxO signaling pathway
ko04068	TRINITY_DN3322_c0_g1	TRINITY_DN3322_c0_g1	Egfr	epidermal growth factor receptor	bmo-miR-31-5p_L+1R+1_1ss9AT	FoxO signaling pathway
ko04068	TRINITY_DN38406_c0_g1	TRINITY_DN38406_c0_g1	cyb-3	G2/mitotic-specific cyclin-B3	bmo-miR-31-5p_L+1R+1_1ss9AT	FoxO signaling pathway
ko04068	TRINITY_DN9321_c0_g2	TRINITY_DN9321_c0_g2	Raf1	v-raf-leukemia viral oncogene 1	bmo-miR-31-5p_L+1R+1_1ss9AT	FoxO signaling pathway
ko04068	TRINITY_DN10982_c0_g1	TRINITY_DN10982_c0_g1	-	phosphatidylinositol 3-kinase 60	tca-miR-137-3p_R+1	FoxO signaling pathway
ko04068	TRINITY_DN1159_c0_g1	TRINITY_DN1159_c0_g1	-	G2/mitotic-specific cyclin-B	tca-miR-137-3p_R+1	FoxO signaling pathway
ko04068	TRINITY_DN12015_c0_g1	TRINITY_DN12015_c0_g1	SMAD4	mothers against decapentaplegic homolog 4	tca-miR-137-3p_R+1	FoxO signaling pathway
ko04068	TRINITY_DN12996_c0_g2	TRINITY_DN12996_c0_g2	Skp2	S-phase kinase-associated protein 2	tca-miR-137-3p_R+1	FoxO signaling pathway
ko04068	TRINITY_DN13347_c0_g1	TRINITY_DN13347_c0_g1	Sos	protein son of sevenless	tca-miR-137-3p_R+1	FoxO signaling pathway
ko04068	TRINITY_DN14629_c0_g1	TRINITY_DN14629_c0_g1	SMAD3	mothers against decapentaplegic homolog 3	tca-miR-137-3p_R+1	FoxO signaling pathway
ko04068	TRINITY_DN15025_c0_g1	TRINITY_DN15025_c0_g1	drk	protein enhancer of sevenless 2B	tca-miR-137-3p_R+1	FoxO signaling pathway
ko04068	TRINITY_DN1788_c0_g1	TRINITY_DN1788_c0_g1	PTEN	phosphatidylinositol 3	tca-miR-137-3p_R+1	FoxO signaling pathway
ko04068	TRINITY_DN18269_c0_g1	TRINITY_DN18269_c0_g1	p38b	mitogen-activated protein kinase 14B	tca-miR-137-3p_R+1	FoxO signaling pathway
ko04068	TRINITY_DN35712_c0_g1	TRINITY_DN35712_c0_g1	EP300	CREB-binding protein	tca-miR-137-3p_R+1	FoxO signaling pathway
ko04068	TRINITY_DN44982_c0_g1	TRINITY_DN44982_c0_g1	sod-2	Superoxide dismutase [Mn] 1, mitochondrial	tca-miR-137-3p_R+1	FoxO signaling pathway
ko04068	TRINITY_DN695_c0_g1	TRINITY_DN695_c0_g1	-	G2/mitotic-specific cyclin-B3	tca-miR-137-3p_R+1	FoxO signaling pathway
ko04068	TRINITY_DN780_c0_g1	TRINITY_DN780_c0_g1	chico	insulin receptor substrate 1	tca-miR-137-3p_R+1	FoxO signaling pathway
ko04068	TRINITY_DN9321_c0_g2	TRINITY_DN9321_c0_g2	Raf1	v-raf-leukemia viral oncogene 1	tca-miR-137-3p_R+1	FoxO signaling pathway
